# Supplementary material for: Imbalance of TCA-related miRNA-mRNA networks involving IDH2, SDHA, SDHC, and SUCLG1 drives psoriasis development
Source: Front Physiol. 2026 Jul 14;17:1884398. doi: 10.3389/fphys.2026.1884398 (PMC13407281; doi:10.3389/fphys.2026.1884398)
Supplement: Supplementary Table 4 — The miRNA expression matrices. [file Table4.xlsx]

## Sheet: Sheet1
The data presented in the study are deposited in the GitHub repository, accession number https://github.com/qaulab/Imbalance-of-TCA-related-miRNA-mRNA-networks-.git.
Pre-miRNA Index	miRNA_Index	miR_name	miR_seq	len	genomeID	strand	start	end	pre-miRNA_seq	#mir/MIR	mirIDs,	rep_mirID	rep_mirSeq	rep_miRID	rep_miRSeq	type	Sequence in miRbase	group	SS	hairpinLen	CG%	dG	Con1(raw)	Con2(raw)	Con3(raw)	Con4(raw)	Con5(raw)	Con6(raw)	Pso1(raw)	Pso10(raw)	Pso11(raw)	Pso12(raw)	Pso13(raw)	Pso2(raw)	Pso3(raw)	Pso4(raw)	Pso5(raw)	Pso6(raw)	Pso7(raw)	Pso8(raw)	Pso9(raw)	Con1(norm)	Con2(norm)	Con3(norm)	Con4(norm)	Con5(norm)	Con6(norm)	Pso1(norm)	Pso10(norm)
1	1	hsa-miR-1-3p	TGGAATGTAAAGAAGTATGTAT	22	chr18	-	21828996	21829106	agctaacaacttagtaatacctactcagagtacatacttctttatgtacccatatgaacatacaatgctaTGGAATGTAAAGAAGTATGTATttttggtaggcaataaacc	17	hsa-mir-1-2,ppa-mir-1,bta-mir-1-2,ptr-mir-1-2,ggo-mir-1,mml-mir-1-2,cja-mir-1a-1,mmu-mir-1a-2,eca-mir-1-1,mdo-mir-1-1,cfa-mir-1-2,efu-mir-1-1,rno-mir-1,cpo-mir-1a,pal-mir-1-1,ocu-mir-1-2,dno-mir-1-2,	hsa-mir-1-2	acctactcagagtacatacttctttatgtacccatatgaacatacaatgctaTGGAATGTAAAGAAGTATGTATttttggtaggc	hsa-miR-1-3p	TGGAATGTAAAGAAGTATGTAT	3'	Yes	gp1a	.(((((....)))))....(((((..((((((((((((((((((..(..(((((..............))))).)..))))))))))))))))))..))))).........	83	32.4	-36.6	630	139.5	442	1186.5	657	568.5	747	1618.5	765	1289.5	5424.5	1692	568.5	484	413	964.5	1358	1518	649	1085.8	285.566	575.338	1370.07	1164.97	748.879	752.876	824.332
2	2	hsa-miR-1-3p	TGGAATGTAAAGAAGTATGTAT	22	chr20	+	62554300	62554390	cctgcttgggaaacatacttctttatatgcccatatggacctgctaagctaTGGAATGTAAAGAAGTATGTATctcaggccgggacctctc	17	hsa-mir-1-1,ppy-mir-1-1,ptr-mir-1-1,mml-mir-1-1,cja-mir-1a-2,mmu-mir-1a-1,bta-mir-1-1,eca-mir-1-2,mdo-mir-1-2,cfa-mir-1-1,efu-mir-1-2,rno-mir-1b,cpo-mir-1b,pal-mir-1-2,dno-mir-1-1,chi-mir-1,cgr-mir-1,	hsa-mir-1-1	tgggaaACATACTTCTTTATATGCCCATatggacctgctaagctaTGGAATGTAAAGAAGTATGTATctca	hsa-miR-1-3p	TGGAATGTAAAGAAGTATGTAT	3'	Yes	gp1a	((.((((((((.((((((((((((((((..((((((((.....)))...))))).)))))))))))))))).)))))))).))........	83	45.1	-40.7	630	139.5	442	1186.5	657	568.5	747	1618.5	765	1289.5	5424.5	1692	568.5	484	413	964.5	1358	1518	649	1085.8	285.566	575.338	1370.07	1164.97	748.879	752.876	824.332
3	3	hsa-let-7f-5p	TGAGGTAGTAGATTGTATAGTT	22	chr9	+	94176333	94176442	aaaacattgctctatcagagTGAGGTAGTAGATTGTATAGTTgtggggtagtgattttaccctgttcaggagataaCTATACAATCTATTGCCTTCCCtgaggagtagac	27	hsa-let-7f-1,ppy-let-7f-1,mml-let-7f-1,bta-let-7f-1,mdo-let-7f-1,ptr-let-7f-1,ggo-let-7f,ppa-let-7f,nle-let-7f,oga-let-7f,mmr-let-7f,dma-let-7f,sbo-let-7f,cfa-let-7f,pal-let-7f,dno-let-7f-1,ocu-let-7f-1,tch-let-7f,cja-let-7f,mmu-let-7f-1,rno-let-7f-1,eca-let-7f,efu-let-7f,ssc-let-7f-2,cpo-let-7f-1,chi-let-7f,cgr-let-7f,	hsa-let-7f-1	tcagagTGAGGTAGTAGATTGTATAGTTgtggggtagtgattttaccctgttcaggagataaCTATACAATCTATTGCCTTCCCtga	hsa-let-7f-5p	TGAGGTAGTAGATTGTATAGTT	5'	Yes	gp1a	......(((((((.((((...((((((((((((((((((((((((((((((.....))))))).........)))))))))))))))))))))))..)))))))))))..	102	40	-49.5	13565.4	11869.3	16334.5	16624.1	14895	23339.8	22313.5	59004.3	42389.8	45673.3	116924	32592.7	14979.9	15078	14929.4	25957.4	34770.5	46021.8	21057.9	23379.8	24297.3	21262.1	19196	26411.3	30745.3	22489	30052
3	4	hsa-let-7f-1-3p_1ss22CT	CTATACAATCTATTGCCTTCCT	22	chr9	+	94176333	94176442	aaaacattgctctatcagagTGAGGTAGTAGATTGTATAGTTgtggggtagtgattttaccctgttcaggagataaCTATACAATCTATTGCCTTCCCtgaggagtagac	27	hsa-let-7f-1,ppy-let-7f-1,mml-let-7f-1,bta-let-7f-1,mdo-let-7f-1,ptr-let-7f-1,ggo-let-7f,ppa-let-7f,nle-let-7f,oga-let-7f,mmr-let-7f,dma-let-7f,sbo-let-7f,cfa-let-7f,pal-let-7f,dno-let-7f-1,ocu-let-7f-1,tch-let-7f,cja-let-7f,mmu-let-7f-1,rno-let-7f-1,eca-let-7f,efu-let-7f,ssc-let-7f-2,cpo-let-7f-1,chi-let-7f,cgr-let-7f,	hsa-let-7f-1	tcagagTGAGGTAGTAGATTGTATAGTTgtggggtagtgattttaccctgttcaggagataaCTATACAATCTATTGCCTTCCCtga	hsa-let-7f-1-3p	CTATACAATCTATTGCCTTCCC	3'	Diff	gp1a	......(((((((.((((...((((((((((((((((((((((((((((((.....))))))).........)))))))))))))))))))))))..)))))))))))..	102	40	-49.5	18	11	28	8	21	24	39	134	39	42	275	10	0	23	12	49	57	65	27	31.0228	22.5178	36.4467	9.2377	37.2364	31.6149	39.3068	68.2487
4	5	hsa-let-7d-5p	AGAGGTAGTAGGTTGCATAGTT	22	chr9	+	94178825	94178931	aaatgggttcctaggaAGAGGTAGTAGGTTGCATAGTTttagggcagggattttgcccacaaggaggtaaCTATACGACCTGCTGCCTTTCTtagggccttattatt	19	hsa-let-7d,ppy-let-7d,mml-let-7d,oar-let-7d,ptr-let-7d,cja-let-7d,mmu-let-7d,bta-let-7d,eca-let-7d,mdo-let-7d,cfa-let-7d,efu-let-7d,rno-let-7d,ssc-let-7d,cpo-let-7d,ocu-let-7d,dno-let-7d,chi-let-7d,cgr-let-7d,	hsa-let-7d	cctaggaAGAGGTAGTAGGTTGCATAGTTttagggcagggattttgcccacaaggaggtaaCTATACGACCTGCTGCCTTTCTtagg	hsa-let-7d-5p	AGAGGTAGTAGGTTGCATAGTT	5'	Yes	gp1a	.(((..(..((((((.(((((((((((((((.((((((...((((((.....))))))..........)))))).)))))))))))))))))))))..)..)))...	103	44.9	-48.7	6127.25	5163	7883.5	9606.25	6583	10049.5	9912.5	34625.2	24306.2	17368.2	60066	17483.5	7604.25	8047.25	7059	12559	21197.8	29434.2	10930	10560.3	10569	10261.7	11092.5	11672.7	13238.1	9990.47	17635.3
4	6	hsa-let-7d-3p	CTATACGACCTGCTGCCTTTCT	22	chr9	+	94178825	94178931	aaatgggttcctaggaAGAGGTAGTAGGTTGCATAGTTttagggcagggattttgcccacaaggaggtaaCTATACGACCTGCTGCCTTTCTtagggccttattatt	19	hsa-let-7d,ppy-let-7d,mml-let-7d,oar-let-7d,ptr-let-7d,cja-let-7d,mmu-let-7d,bta-let-7d,eca-let-7d,mdo-let-7d,cfa-let-7d,efu-let-7d,rno-let-7d,ssc-let-7d,cpo-let-7d,ocu-let-7d,dno-let-7d,chi-let-7d,cgr-let-7d,	hsa-let-7d	cctaggaAGAGGTAGTAGGTTGCATAGTTttagggcagggattttgcccacaaggaggtaaCTATACGACCTGCTGCCTTTCTtagg	hsa-let-7d-3p	CTATACGACCTGCTGCCTTTCT	3'	Yes	gp1a	.(((..(..((((((.(((((((((((((((.((((((...((((((.....))))))..........)))))).)))))))))))))))))))))..)..)))...	103	44.9	-48.7	2341	1749	3278	2673	2182	2636	4107	7122	4616	5657	16566	4973	1765	2428	1981	4188	4770	4878	3680	4034.69	3580.32	4266.87	3086.55	3869.04	3472.37	4139.31	3627.37
5	7	hsa-let-7e-5p	TGAGGTAGGAGGTTGTATAGTT	22	chr19	+	51692773	51692881	acctgccgcgccccccgggcTGAGGTAGGAGGTTGTATAGTTgaggaggacacccaaggagatcaCTATACGGCCTCCTAGCTTTCcccaggctgcgccctgcacggga	22	hsa-let-7e,ppy-let-7e,mml-let-7e,bta-let-7e,ptr-let-7e,ggo-let-7e,chi-let-7e,ppa-let-7e,oga-let-7e,tch-let-7e,cja-let-7e,nle-let-7e,sbo-let-7e,mmu-let-7e,rno-let-7e,eca-let-7e,cfa-let-7e,efu-let-7e,ssc-let-7e,cpo-let-7e,pal-let-7e,cgr-let-7e,	hsa-let-7e	cccgggcTGAGGTAGGAGGTTGTATAGTTgaggaggacacccaaggagatcaCTATACGGCCTCCTAGCTTTCCccagg	hsa-let-7e-5p	TGAGGTAGGAGGTTGTATAGTT	5'	Yes	gp1a	.(((((.((((..((.(((..(((.(((((((..(((((((.((...((....)).......)))))))))..))))))).)))..))).))..))))...))).))..	106	63.3	-50.4	752.65	749.3	726.5	1307.4	608.45	1283.25	1406.55	2270.4	2438.85	2769.95	9481.82	1644.5	650.2	681.45	822.1	2375.3	1679.05	2545.2	849.45	1297.19	1533.87	945.662	1509.67	1078.88	1690.41	1417.61	1156.36
5	8	hsa-let-7e-3p_R-1	CTATACGGCCTCCTAGCTTTC	21	chr19	+	51692773	51692881	acctgccgcgccccccgggcTGAGGTAGGAGGTTGTATAGTTgaggaggacacccaaggagatcaCTATACGGCCTCCTAGCTTTCcccaggctgcgccctgcacggga	22	hsa-let-7e,ppy-let-7e,mml-let-7e,bta-let-7e,ptr-let-7e,ggo-let-7e,chi-let-7e,ppa-let-7e,oga-let-7e,tch-let-7e,cja-let-7e,nle-let-7e,sbo-let-7e,mmu-let-7e,rno-let-7e,eca-let-7e,cfa-let-7e,efu-let-7e,ssc-let-7e,cpo-let-7e,pal-let-7e,cgr-let-7e,	hsa-let-7e	cccgggcTGAGGTAGGAGGTTGTATAGTTgaggaggacacccaaggagatcaCTATACGGCCTCCTAGCTTTCCccagg	hsa-let-7e-3p	CTATACGGCCTCCTAGCTTTCC	3'	Diff	gp1a	.(((((.((((..((.(((..(((.(((((((..(((((((.((...((....)).......)))))))))..))))))).)))..))).))..))))...))).))..	106	63.3	-50.4	28	6	30	37	27	33	36	35	50	59	186	55	7	30	15	57	63	39	7	48.2577	12.2824	39.0501	42.7244	47.8754	43.4705	36.2832	17.8261
6	9	hsa-let-7a-5p	TGAGGTAGTAGGTTGTATAGTT	22	chr22	+	46112732	46112844	agaccgactgccctttggggTGAGGTAGTAGGTTGTATAGTTtggggctctgccctgctatgggataaCTATACAATCTACTGTCTTTCCtgaagtggctgtaatatctgcgg	22	hsa-let-7a-3,ppy-let-7a-3,mml-let-7a-3,bta-let-7a-3,ptr-let-7a-3,ggo-let-7a,ppa-let-7a-1,nle-let-7a-1,dma-let-7a-1,pal-let-7a-1,cja-let-7a-2,oga-let-7a-1,mmr-let-7a-1,mmu-let-7c-2,rno-let-7c-2,eca-let-7a-2,mdo-let-7a-3,cfa-let-7a-1,cpo-let-7a-3,ocu-let-7a-3,chi-let-7a,cgr-let-7c-2,	hsa-let-7a-3	gggTGAGGTAGTAGGTTGTATAGTTtggggctctgccctgctatgggataaCTATACAATCTACTGTCTTTCct	hsa-let-7a-5p	TGAGGTAGTAGGTTGTATAGTT	5'	Yes	gp1a	(((...((.((((((..(((...(..((((((((((((((((.(((((...)))))..........))))))))))))))))..)..)))..))).))).))....)))....	109	48.7	-45	15153.7	14663	17825.7	18339.9	16337.9	24947.2	26961.7	66837.2	42629.2	44077.7	123490	34381.9	15593.6	17600.8	17192.8	27253	34967.3	49281.3	21448.8	26117.3	30016.3	23203.2	21177.3	28969.7	32862.6	27173.8	34041.4
6	10	hsa-let-7a-3p_R+1_1ss8AG	CTATACAGTCTACTGTCTTTCT	22	chr22	+	46112732	46112844	agaccgactgccctttggggTGAGGTAGTAGGTTGTATAGTTtggggctctgccctgctatgggataaCTATACAATCTACTGTCTTTCCtgaagtggctgtaatatctgcgg	22	hsa-let-7a-3,ppy-let-7a-3,mml-let-7a-3,bta-let-7a-3,ptr-let-7a-3,ggo-let-7a,ppa-let-7a-1,nle-let-7a-1,dma-let-7a-1,pal-let-7a-1,cja-let-7a-2,oga-let-7a-1,mmr-let-7a-1,mmu-let-7c-2,rno-let-7c-2,eca-let-7a-2,mdo-let-7a-3,cfa-let-7a-1,cpo-let-7a-3,ocu-let-7a-3,chi-let-7a,cgr-let-7c-2,	hsa-let-7a-3	gggTGAGGTAGTAGGTTGTATAGTTtggggctctgccctgctatgggataaCTATACAATCTACTGTCTTTCct	hsa-let-7a-3p	CTATACAATCTACTGTCTTTC	3'	Diff	gp1a	(((...((.((((((..(((...(..((((((((((((((((.(((((...)))))..........))))))))))))))))..)..)))..))).))).))....)))....	109	48.7	-45	78.1667	69.1667	136.333	109	85.8333	120.833	123.667	711.333	293.833	425.833	1197.17	207.833	49.5	92.6667	97.5	315.167	314.667	383.333	246.5	134.72	141.589	177.461	125.864	152.196	159.172	124.639	362.295
7	11	hsa-miR-7-5p_R-1	TGGAAGACTAGTGATTTTGTTGT	23	chr19	+	4770670	4770779	agattagagtggctgtggtctagtgctgtgTGGAAGACTAGTGATTTTGTTGTtctgatgtactacgaCAACAAGTCACAGCCGGCCTCAtagcgcagactcccttcgac	14	hsa-mir-7-3,ptr-mir-7-3,ppa-mir-7-3,ppy-mir-7-3,ggo-mir-7-3,mml-mir-7-3,bta-mir-7-3,cfa-mir-7-3,efu-mir-7c,cpo-mir-7-3,pal-mir-7b-2,dno-mir-7-3,cgr-mir-7b,tch-mir-7-1,	hsa-mir-7-3	agattagagtggctgtggtctagtgctgtgTGGAAGACTAGTGATTTTGTTGTTctgatgtactacgacaacaagtcacagccggcctcatagcgcagactcccttcgac	hsa-miR-7-5p	TGGAAGACTAGTGATTTTGTTGTT	5'	Diff	gp1a	...(..(((.((....(((((.((((((((.((....((.((((.((((((((..((......))..))))))))))))))....)).))))))))))))))))))..).	106	49.1	-37.2	606.667	327.667	915	958	484.667	694.333	691.333	3147.33	1815	1355	3411	1612.67	368.333	1042.67	646.667	748	1001	1625.33	1432.33	1045.58	670.756	1191.03	1106.21	859.393	914.637	696.771	1602.99
7	12	cpo-miR-7-3-3p_1ss20AT	CAACAAGTCACAGCCGGCCTCA	22	chr19	+	4770670	4770779	agattagagtggctgtggtctagtgctgtgTGGAAGACTAGTGATTTTGTTGTtctgatgtactacgaCAACAAGTCACAGCCGGCCTCAtagcgcagactcccttcgac	14	hsa-mir-7-3,ptr-mir-7-3,ppa-mir-7-3,ppy-mir-7-3,ggo-mir-7-3,mml-mir-7-3,bta-mir-7-3,cfa-mir-7-3,efu-mir-7c,cpo-mir-7-3,pal-mir-7b-2,dno-mir-7-3,cgr-mir-7b,tch-mir-7-1,	cpo-mir-7-3	TGGAAGACTAGTGATTTTGTTGTTctgatgttggatgaCAACAAGTCACAGCCGGCCACA	cpo-miR-7-3-3p	CAACAAGTCACAGCCGGCCACA	3'	Diff	gp1a	...(..(((.((....(((((.((((((((.((....((.((((.((((((((..((......))..))))))))))))))....)).))))))))))))))))))..).	106	49.1	-37.2	0	0	0	0	0	0	0	0	0	5	0	0	0	0	0	0	0	0	0	0	0	0	0	0	0	0	0
8	13	hsa-let-7i-5p	TGAGGTAGTAGTTTGTGCTGTT	22	chr12	+	62603671	62603778	cccgacaccatggccctggcTGAGGTAGTAGTTTGTGCTGTTggtcgggttgtgacattgcccgctgtggagataaCTGCGCAAGCTACTGCCTTGCtagtgctggtg	23	hsa-let-7i,ppy-let-7i,bta-let-7i,mdo-let-7i,oar-let-7i,ptr-let-7i,ggo-let-7i,chi-let-7i,ppa-let-7i,cja-let-7i,nle-let-7i,cpo-let-7i,dno-let-7i,ocu-let-7i,tch-let-7i,mml-let-7i,mmu-let-7i,rno-let-7i,ssc-let-7i,aja-let-7i,oga-let-7i,pal-let-7i,cgr-let-7i,	hsa-let-7i	ctggcTGAGGTAGTAGTTTGTGCTGTTggtcgggttgtgacattgcccgctgtggagataaCTGCGCAAGCTACTGCCTTGCTa	hsa-let-7i-5p	TGAGGTAGTAGTTTGTGCTGTT	5'	Yes	gp1a	.....((((..(((.(((((.(((((((((((((((((.(((((.(((((.........)))))))........))).)))))))))))))))))))))).)))))))	103	57.4	-51.9	54032.5	38377.5	59163.5	72601	51220.5	60834	81156.5	240342	120805	94588	325244	134862	44299.5	65832	53144	59516	103554	123970	86260.5	93124.5	78561.4	77011.3	83833.3	90822.3	80135.9	81794.9	122410
8	14	hsa-let-7i-3p_R-1	CTGCGCAAGCTACTGCCTTGC	21	chr12	+	62603671	62603778	cccgacaccatggccctggcTGAGGTAGTAGTTTGTGCTGTTggtcgggttgtgacattgcccgctgtggagataaCTGCGCAAGCTACTGCCTTGCtagtgctggtg	23	hsa-let-7i,ppy-let-7i,bta-let-7i,mdo-let-7i,oar-let-7i,ptr-let-7i,ggo-let-7i,chi-let-7i,ppa-let-7i,cja-let-7i,nle-let-7i,cpo-let-7i,dno-let-7i,ocu-let-7i,tch-let-7i,mml-let-7i,mmu-let-7i,rno-let-7i,ssc-let-7i,aja-let-7i,oga-let-7i,pal-let-7i,cgr-let-7i,	hsa-let-7i	ctggcTGAGGTAGTAGTTTGTGCTGTTggtcgggttgtgacattgcccgctgtggagataaCTGCGCAAGCTACTGCCTTGCTa	hsa-let-7i-3p	CTGCGCAAGCTACTGCCTTGCT	3'	Diff	gp1a	.....((((..(((.(((((.(((((((((((((((((.(((((.(((((.........)))))))........))).)))))))))))))))))))))).)))))))	103	57.4	-51.9	80	65	124	118	75	114	159	514	239	228	1027	224	84	93	109	134	342	366	353	137.879	133.059	161.407	136.256	132.987	150.171	160.251	261.79
9	15	hsa-miR-7-5p_R-1	TGGAAGACTAGTGATTTTGTTGT	23	chr15	+	88611825	88611934	ctggatacagagtggaccggctggccccatcTGGAAGACTAGTGATTTTGTTGTtgtcttactgcgctcaacaacaaatcccagtctacctaatggtgccagccatcgca	13	hsa-mir-7-2,ptr-mir-7-2,ppy-mir-7-2,ggo-mir-7-2,ppa-mir-7-2,mml-mir-7-2,mne-mir-7-2,eca-mir-7-1,cfa-mir-7-2,ssc-mir-7-1,cpo-mir-7-2,dno-mir-7-2,tch-mir-7-2,	hsa-mir-7-2	ctggatacagagtggaccggctggccccatcTGGAAGACTAGTGATTTTGTTGTTgtcttactgcgctcaaCAACAAATCCCAGTCTACCTAAtggtgccagccatcgca	hsa-miR-7-5p	TGGAAGACTAGTGATTTTGTTGTT	5'	Diff	gp1a	(((....))).((((...(((((((.((((..((.(((((...((.((((((((((............))))))))))))..))))).))..)))).))))))).)))).	98	50.9	-45.5	606.667	327.667	915	958	484.667	694.333	691.333	3147.33	1815	1355	3411	1612.67	368.333	1042.67	646.667	748	1001	1625.33	1432.33	1045.58	670.756	1191.03	1106.21	859.393	914.637	696.771	1602.99
10	16	hsa-let-7c-5p	TGAGGTAGTAGGTTGTATGGTT	22	chr21	+	16539818	16539922	gaagctgtgtgcatccgggtTGAGGTAGTAGGTTGTATGGTTtagagttacaccctgggagttaaCTGTACAACCTTCTAGCTTTCCttggagcacacttgagcc	25	hsa-let-7c,ppy-let-7c,mml-let-7c,bta-let-7c,oar-let-7c,ptr-let-7c,ggo-let-7c,chi-let-7c,ppa-let-7c,cja-let-7c,nle-let-7c,oga-let-7c,mmr-let-7c,dma-let-7c,cfa-let-7c,cpo-let-7c,pal-let-7c,dno-let-7c-1,ocu-let-7c,mmu-let-7c-1,rno-let-7c-1,eca-let-7c,efu-let-7c,ssc-let-7c,cgr-let-7c-1,	hsa-let-7c	gcatccgggtTGAGGTAGTAGGTTGTATGGTTtagagttacaccctgggagttaaCTGTACAACCTTCTAGCTTTCCttggagc	hsa-let-7c-5p	TGAGGTAGTAGGTTGTATGGTT	5'	Yes	gp1a	...(((((((((.(((..(..(((.(((.((((((((..(((..((.(..(.....)..).)))))..)))))))).))).)))..)..)))))))))...))).	101	48.6	-43.4	613.75	478.25	647.15	843.7	608.75	748.033	1030.32	4006.52	1642.88	1441.45	5771.5	1074.37	426	710.15	640.6	1192.92	1452.1	1765.28	626.767	1057.79	979.011	842.375	974.231	1079.41	985.376	1038.42	2040.59
10	17	hsa-let-7c-3p	CTGTACAACCTTCTAGCTTTCC	22	chr21	+	16539818	16539922	gaagctgtgtgcatccgggtTGAGGTAGTAGGTTGTATGGTTtagagttacaccctgggagttaaCTGTACAACCTTCTAGCTTTCCttggagcacacttgagcc	25	hsa-let-7c,ppy-let-7c,mml-let-7c,bta-let-7c,oar-let-7c,ptr-let-7c,ggo-let-7c,chi-let-7c,ppa-let-7c,cja-let-7c,nle-let-7c,oga-let-7c,mmr-let-7c,dma-let-7c,cfa-let-7c,cpo-let-7c,pal-let-7c,dno-let-7c-1,ocu-let-7c,mmu-let-7c-1,rno-let-7c-1,eca-let-7c,efu-let-7c,ssc-let-7c,cgr-let-7c-1,	hsa-let-7c	gcatccgggtTGAGGTAGTAGGTTGTATGGTTtagagttacaccctgggagttaaCTGTACAACCTTCTAGCTTTCCttggagc	hsa-let-7c-3p	CTGTACAACCTTCTAGCTTTCC	3'	Yes	gp1a	...(((((((((.(((..(..(((.(((.((((((((..(((..((.(..(.....)..).)))))..)))))))).))).)))..)..)))))))))...))).	101	48.6	-43.4	0	0	0	0	0	0	14	60	0	0	44	0	0	0	0	11	0	23	0	0	0	0	0	0	0	14.1101	30.5591
11	18	hsa-let-7g-5p	TGAGGTAGTAGTTTGTACAGTT	22	chr3	-	52268249	52268386	gctccgtttccttttgcctgattccaggcTGAGGTAGTAGTTTGTACAGTTtgagggtctatgataccacccggtacaggagataaCTGTACAGGCCACTGCCTTGccaggaacagcgcgccagctgccaagtggggc	26	hsa-let-7g,ppy-let-7g,mml-let-7g,ptr-let-7g,bta-let-7g,mdo-let-7g,oar-let-7g,ggo-let-7g,ppa-let-7g,nle-let-7g,dma-let-7g,cfa-let-7g,pal-let-7g,dno-let-7g,ocu-let-7g,tch-let-7g,cja-let-7g,oga-let-7g,mmr-let-7g,cpo-let-7g,mmu-let-7g,eca-let-7g,rno-let-7g,ssc-let-7g,chi-let-7g,cgr-let-7g,	hsa-let-7g	aggcTGAGGTAGTAGTTTGTACAGTTtgagggtctatgataccacccggtacaggagataaCTGTACAGGCCACTGCCTTGCca	hsa-let-7g-5p	TGAGGTAGTAGTTTGTACAGTT	5'	Yes	gp1a	(((((..........(((((.((((.(((.((((((((.(..(((((((((.....((((.((.((((....))))))..)))))))))))))..).))))))))))).))))))).))....(((....))))))))	104	55.1	-57.8	75767	45626	79308.6	91583.2	63012.1	81625	96705.4	313657	165388	125869	474005	176461	52094.7	73279.8	73097.1	78932.2	153230	182948	68308.6	130584	93399.6	103233	105752	111731	107524	97466.1	159751
11	19	hsa-let-7g-3p_R-1	CTGTACAGGCCACTGCCTTG	20	chr3	-	52268249	52268386	gctccgtttccttttgcctgattccaggcTGAGGTAGTAGTTTGTACAGTTtgagggtctatgataccacccggtacaggagataaCTGTACAGGCCACTGCCTTGccaggaacagcgcgccagctgccaagtggggc	26	hsa-let-7g,ppy-let-7g,mml-let-7g,ptr-let-7g,bta-let-7g,mdo-let-7g,oar-let-7g,ggo-let-7g,ppa-let-7g,nle-let-7g,dma-let-7g,cfa-let-7g,pal-let-7g,dno-let-7g,ocu-let-7g,tch-let-7g,cja-let-7g,oga-let-7g,mmr-let-7g,cpo-let-7g,mmu-let-7g,eca-let-7g,rno-let-7g,ssc-let-7g,chi-let-7g,cgr-let-7g,	hsa-let-7g	aggcTGAGGTAGTAGTTTGTACAGTTtgagggtctatgataccacccggtacaggagataaCTGTACAGGCCACTGCCTTGCca	hsa-let-7g-3p	CTGTACAGGCCACTGCCTTGC	3'	Diff	gp1a	(((((..........(((((.((((.(((.((((((((.(..(((((((((.....((((.((.((((....))))))..)))))))))))))..).))))))))))).))))))).))....(((....))))))))	104	55.1	-57.8	0	0	0	0	5	7	0	39	13	0	65	0	0	9	0	5	15	20	0	0	0	0	0	8.86581	9.22102	0	19.8634
12	20	hsa-let-7b-5p	TGAGGTAGTAGGTTGTGTGGTT	22	chr22	+	46113655	46113800	gggccctcccgcagtgcaaggccgggcctggcggggTGAGGTAGTAGGTTGTGTGGTTtcagggcagtgatgttgcccctcggaagataaCTATACAACCTACTGCCTTCCctgaggagcccagtgacacgaccccatgggagggc	22	hsa-let-7b,ptr-let-7b,ppy-let-7b,mml-let-7b,ggo-let-7b,ppa-let-7b,oga-let-7b,mmr-let-7b,dma-let-7b,sbo-let-7b,cja-let-7b,mmu-let-7b,bta-let-7b,mdo-let-7b,cfa-let-7b,rno-let-7b,cpo-let-7b,dno-let-7b,ocu-let-7b,chi-let-7b,cgr-let-7b,oar-let-7b,	hsa-let-7b	cggggTGAGGTAGTAGGTTGTGTGGTTtcagggcagtgatgttgcccctcggaagataaCTATACAACCTACTGCCTTCCCtg	hsa-let-7b-5p	TGAGGTAGTAGGTTGTGTGGTT	5'	Yes	gp1a	..(((((((((..(((....((.((((((..(((((.(((((((((((((((((((((...((((((.....)))))).((....)).)))))))))))))))))))))))))).)).)))).))..))).......)))))))))	144	62.3	-81.7	84039.8	57367.7	71913.8	78317.2	63128.8	74061.8	97287.6	374232	130080	94894.3	371218	143922	57030.2	95937.6	63059.2	59433.5	133020	175892	83588.8	144842	117436	93607.9	90433.8	111938	97560.8	98052.8	190603
12	21	hsa-let-7b-3p_R-1	CTATACAACCTACTGCCTTCC	21	chr22	+	46113655	46113800	gggccctcccgcagtgcaaggccgggcctggcggggTGAGGTAGTAGGTTGTGTGGTTtcagggcagtgatgttgcccctcggaagataaCTATACAACCTACTGCCTTCCctgaggagcccagtgacacgaccccatgggagggc	22	hsa-let-7b,ptr-let-7b,ppy-let-7b,mml-let-7b,ggo-let-7b,ppa-let-7b,oga-let-7b,mmr-let-7b,dma-let-7b,sbo-let-7b,cja-let-7b,mmu-let-7b,bta-let-7b,mdo-let-7b,cfa-let-7b,rno-let-7b,cpo-let-7b,dno-let-7b,ocu-let-7b,chi-let-7b,cgr-let-7b,oar-let-7b,	hsa-let-7b	cggggTGAGGTAGTAGGTTGTGTGGTTtcagggcagtgatgttgcccctcggaagataaCTATACAACCTACTGCCTTCCCtg	hsa-let-7b-3p	CTATACAACCTACTGCCTTCCC	3'	Diff	gp1a	..(((((((((..(((....((.((((((..(((((.(((((((((((((((((((((...((((((.....)))))).((....)).)))))))))))))))))))))))))).)).)))).))..))).......)))))))))	144	62.3	-81.7	194	101	224	156	159	175	239	799	355	431	1681	328	117	170	134	518	467	503	322	334.357	206.754	291.574	180.135	281.933	230.526	240.88	406.945
13	22	hsa-miR-7-5p_R-1	TGGAAGACTAGTGATTTTGTTGT	23	chr9	-	83969745	83969888	tacagagcctgtagaaaatatagaagattcattggatgttggcctagttctgtgTGGAAGACTAGTGATTTTGTTGTttttagataactaaatcgaCAACAAATCACAGTCTGCCATAtggcacaggccatgcctctacaggac	27	hsa-mir-7-1,ppy-mir-7-1,ggo-mir-7-1,ppa-mir-7-1,lla-mir-7,ptr-mir-7-1,mml-mir-7-1,mne-mir-7-1,cja-mir-7,sla-mir-7,mmu-mir-7a-1,bta-mir-7-2,eca-mir-7-3,mdo-mir-7,cfa-mir-7-1,cpo-mir-7-1,ocu-mir-7a,tch-mir-7-4,tch-mir-7-3,efu-mir-7b,rno-mir-7a-1,ssc-mir-7-2,aja-mir-7,pal-mir-7b-1,dno-mir-7-1,chi-mir-7,sha-mir-7,	hsa-mir-7-1	ttggatgttggcctagttctgtgTGGAAGACTAGTGATTTTGTTGTTtttagataactaaatcgaCAACAAATCACAGTCTGCCATAtggcacaggccatgcctctacag	hsa-miR-7-5p	TGGAAGACTAGTGATTTTGTTGTT	5'	Diff	gp1a	.......((((((((.......((....))...((....((((((.((.(..(((((.(((((.((((.((((((((((((((....)))))..)))))))))))))))))).)))))..).))))))))..))))))))))..	101	40.3	-56.7	606.667	327.667	915	958	484.667	694.333	691.333	3147.33	1815	1355	3411	1612.67	368.333	1042.67	646.667	748	1001	1625.33	1432.33	1045.58	670.756	1191.03	1106.21	859.393	914.637	696.771	1602.99
13	23	hsa-miR-7-1-3p	CAACAAATCACAGTCTGCCATA	22	chr9	-	83969745	83969888	tacagagcctgtagaaaatatagaagattcattggatgttggcctagttctgtgTGGAAGACTAGTGATTTTGTTGTttttagataactaaatcgaCAACAAATCACAGTCTGCCATAtggcacaggccatgcctctacaggac	27	hsa-mir-7-1,ppy-mir-7-1,ggo-mir-7-1,ppa-mir-7-1,lla-mir-7,ptr-mir-7-1,mml-mir-7-1,mne-mir-7-1,cja-mir-7,sla-mir-7,mmu-mir-7a-1,bta-mir-7-2,eca-mir-7-3,mdo-mir-7,cfa-mir-7-1,cpo-mir-7-1,ocu-mir-7a,tch-mir-7-4,tch-mir-7-3,efu-mir-7b,rno-mir-7a-1,ssc-mir-7-2,aja-mir-7,pal-mir-7b-1,dno-mir-7-1,chi-mir-7,sha-mir-7,	hsa-mir-7-1	ttggatgttggcctagttctgtgTGGAAGACTAGTGATTTTGTTGTTtttagataactaaatcgaCAACAAATCACAGTCTGCCATAtggcacaggccatgcctctacag	hsa-miR-7-1-3p	CAACAAATCACAGTCTGCCATA	3'	Yes	gp1a	.......((((((((.......((....))...((....((((((.((.(..(((((.(((((.((((.((((((((((((((....)))))..)))))))))))))))))).)))))..).))))))))..))))))))))..	101	40.3	-56.7	29	18	52	43	34	48	76	205	112	127	492	93	26	26	29	68	107	148	110	49.9812	36.8472	67.6868	49.6526	60.2875	63.2299	76.5978	104.41
14	24	hsa-let-7f-5p	TGAGGTAGTAGATTGTATAGTT	22	chrX	-	53557192	53557274	tgtgggaTGAGGTAGTAGATTGTATAGTTttagggtcataccccatcttggagataaCTATACAGTCTACTGTCTTTCCcacg	13	hsa-let-7f-2,ppy-let-7f-2,mml-let-7f-2,mmu-let-7f-2,bta-let-7f-2,rno-let-7f-2,ssc-let-7f-1,oar-let-7f,ptr-let-7f-2,mdo-let-7f-2,cpo-let-7f-2,dno-let-7f-2,ocu-let-7f-2,	hsa-let-7f-2	tgtgggaTGAGGTAGTAGATTGTATAGTTttagggtcataccccatcttggagataaCTATACAGTCTACTGTCTTTCCcacg	hsa-let-7f-5p	TGAGGTAGTAGATTGTATAGTT	5'	Yes	gp1a	.((((((.(((..((((((((((((((((...(((.....))).(((.....)))))))))))))))))))..))))))))).	81	42.2	-40.7	13565.4	11869.3	16334.5	16624.1	14895	23339.8	22313.5	59004.3	42389.8	45673.3	116924	32592.7	14979.9	15078	14929.4	25957.4	34770.5	46021.8	21057.9	23379.8	24297.3	21262.1	19196	26411.3	30745.3	22489	30052
14	25	hsa-let-7f-2-3p_1ss22CT	CTATACAGTCTACTGTCTTTCT	22	chrX	-	53557192	53557274	tgtgggaTGAGGTAGTAGATTGTATAGTTttagggtcataccccatcttggagataaCTATACAGTCTACTGTCTTTCCcacg	13	hsa-let-7f-2,ppy-let-7f-2,mml-let-7f-2,mmu-let-7f-2,bta-let-7f-2,rno-let-7f-2,ssc-let-7f-1,oar-let-7f,ptr-let-7f-2,mdo-let-7f-2,cpo-let-7f-2,dno-let-7f-2,ocu-let-7f-2,	hsa-let-7f-2	tgtgggaTGAGGTAGTAGATTGTATAGTTttagggtcataccccatcttggagataaCTATACAGTCTACTGTCTTTCCcacg	hsa-let-7f-2-3p	CTATACAGTCTACTGTCTTTCC	3'	Diff	gp1a	.((((((.(((..((((((((((((((((...(((.....))).(((.....)))))))))))))))))))..))))))))).	81	42.2	-40.7	78.1667	69.1667	136.333	109	85.8333	120.833	123.667	711.333	293.833	425.833	1197.17	207.833	49.5	92.6667	97.5	315.167	314.667	383.333	246.5	134.72	141.589	177.461	125.864	152.196	159.172	124.639	362.295
15	26	hsa-let-7a-5p	TGAGGTAGTAGGTTGTATAGTT	22	chr9	+	94175950	94176051	ttcactgtgggaTGAGGTAGTAGGTTGTATAGTTttagggtcacacccaccactgggagataaCTATACAATCTACTGTCTTTCCtaacgtgatagaaaagt	14	hsa-let-7a-1,ppy-let-7a-1,mml-let-7a-1,bta-let-7a-1,ptr-let-7a-1,mmu-let-7a-1,rno-let-7a-1,mdo-let-7a-1,ssc-let-7a-2,cpo-let-7a-1,dno-let-7a,ocu-let-7a-1,cgr-let-7a-1,oar-let-7a,	hsa-let-7a-1	tgggaTGAGGTAGTAGGTTGTATAGTTttagggtcacacccaccactgggagataaCTATACAATCTACTGTCTTTCcta	hsa-let-7a-5p	TGAGGTAGTAGGTTGTATAGTT	5'	Yes	gp1a	.((((..(((((.(((..((((((((((((((((...(((.....))).((....))....))))))))))))))))..))))))))..)))).........	92	41.2	-41.3	15153.7	14663	17825.7	18339.9	16337.9	24947.2	26961.7	66837.2	42629.2	44077.7	123490	34381.9	15593.6	17600.8	17192.8	27253	34967.3	49281.3	21448.8	26117.3	30016.3	23203.2	21177.3	28969.7	32862.6	27173.8	34041.4
15	27	hsa-let-7a-3p_R+1	CTATACAATCTACTGTCTTTCT	22	chr9	+	94175950	94176051	ttcactgtgggaTGAGGTAGTAGGTTGTATAGTTttagggtcacacccaccactgggagataaCTATACAATCTACTGTCTTTCCtaacgtgatagaaaagt	14	hsa-let-7a-1,ppy-let-7a-1,mml-let-7a-1,bta-let-7a-1,ptr-let-7a-1,mmu-let-7a-1,rno-let-7a-1,mdo-let-7a-1,ssc-let-7a-2,cpo-let-7a-1,dno-let-7a,ocu-let-7a-1,cgr-let-7a-1,oar-let-7a,	hsa-let-7a-1	tgggaTGAGGTAGTAGGTTGTATAGTTttagggtcacacccaccactgggagataaCTATACAATCTACTGTCTTTCcta	hsa-let-7a-3p	CTATACAATCTACTGTCTTTC	3'	Diff	gp1a	.((((..(((((.(((..((((((((((((((((...(((.....))).((....))....))))))))))))))))..))))))))..)))).........	92	41.2	-41.3	204.167	161.667	393.333	253	220.333	281.333	403.167	1563.83	815.333	1412.83	3477.17	472.333	114	210.167	267	891.167	775.667	981.333	628	351.879	330.943	511.99	292.142	390.687	370.597	406.338	796.489
16	28	hsa-let-7a-5p	TGAGGTAGTAGGTTGTATAGTT	22	chr11	-	122146470	122146622	ttttccagccattgtgactgcatgctcccaggtTGAGGTAGTAGGTTGTATAGTTtagaattacatcaagggagataaCTGTACAGCCTCCTAGCTTTccttgggtcttgcactaaacaacatggtgagaacgatcatgattcctccaggcct	24	hsa-let-7a-2,ppy-let-7a-2,bta-let-7a-2,eca-let-7a,ptr-let-7a-2,ppa-let-7a-2,nle-let-7a-2,sbo-let-7a,cpo-let-7a-2,mml-let-7a-2,cja-let-7a-1,oga-let-7a-2,mmr-let-7a-2,dma-let-7a-2,mmu-let-7a-2,mdo-let-7a-2,cfa-let-7a-2,rno-let-7a-2,ssc-let-7a-1,pal-let-7a-2,dno-let-7c-2,ocu-let-7a-2,cgr-let-7a-2,sha-let-7a,	hsa-let-7a-2	aggtTGAGGTAGTAGGTTGTATAGTTtagaattacatcaagggagataaCTGTACAGCCTCCTAGCTTTCCt	hsa-let-7a-5p	TGAGGTAGTAGGTTGTATAGTT	5'	Yes	gp1a	.......(((.((((...((((....((((((..(((.(((.(((((((((((((.........(((......)))))))))))))))).))).)))..))))))...))))....))))((((((.......)))))).........)))..	109	45.1	-49.8	15153.7	14663	17825.7	18339.9	16337.9	24947.2	26961.7	66837.2	42629.2	44077.7	123490	34381.9	15593.6	17600.8	17192.8	27253	34967.3	49281.3	21448.8	26117.3	30016.3	23203.2	21177.3	28969.7	32862.6	27173.8	34041.4
16	29	hsa-let-7a-2-3p_R-2	CTGTACAGCCTCCTAGCTTT	20	chr11	-	122146470	122146622	ttttccagccattgtgactgcatgctcccaggtTGAGGTAGTAGGTTGTATAGTTtagaattacatcaagggagataaCTGTACAGCCTCCTAGCTTTccttgggtcttgcactaaacaacatggtgagaacgatcatgattcctccaggcct	24	hsa-let-7a-2,ppy-let-7a-2,bta-let-7a-2,eca-let-7a,ptr-let-7a-2,ppa-let-7a-2,nle-let-7a-2,sbo-let-7a,cpo-let-7a-2,mml-let-7a-2,cja-let-7a-1,oga-let-7a-2,mmr-let-7a-2,dma-let-7a-2,mmu-let-7a-2,mdo-let-7a-2,cfa-let-7a-2,rno-let-7a-2,ssc-let-7a-1,pal-let-7a-2,dno-let-7c-2,ocu-let-7a-2,cgr-let-7a-2,sha-let-7a,	hsa-let-7a-2	aggtTGAGGTAGTAGGTTGTATAGTTtagaattacatcaagggagataaCTGTACAGCCTCCTAGCTTTCCt	hsa-let-7a-2-3p	CTGTACAGCCTCCTAGCTTTCC	3'	Diff	gp1a	.......(((.((((...((((....((((((..(((.(((.(((((((((((((.........(((......)))))))))))))))).))).)))..))))))...))))....))))((((((.......)))))).........)))..	109	45.1	-49.8	0	0	0	0	0	0	0	5	0	0	0	0	0	0	0	0	0	0	0	0	0	0	0	0	0	0	2.54659
17	30	hsa-miR-9-5p_R-2	TCTTTGGTTATCTAGCTGTAT	21	chr1	-	156420341	156420429	cggggttggttgttaTCTTTGGTTATCTAGCTGTATgagtggtgtggagtcttcATAAAGCTAGATAACCGAAAGTaaaaataacccca	16	hsa-mir-9-1,ppy-mir-9-1,mml-mir-9-1,mmu-mir-9-1,rno-mir-9a-1,ssc-mir-9-1,ptr-mir-9-1,cja-mir-9-1,eca-mir-9a,mdo-mir-9a-3,cfa-mir-9-1,dno-mir-9-1,ocu-mir-9-1,efu-mir-9-1,cpo-mir-9-1,tch-mir-9-3,	hsa-mir-9-1	cggggttggttgttaTCTTTGGTTATCTAGCTGTATGAgtggtgtggagtcttcATAAAGCTAGATAACCGAAAGTaaaaataacccca	hsa-miR-9-5p	TCTTTGGTTATCTAGCTGTATGA	5'	Diff	gp1a	.(((((((....(((..(((((((((((((((.((((((.((.......)))))))).)))))))))))))))..)))...))))))).	87	40.4	-41.7	6.66667	5	31.3333	6.66667	2	12.6667	18.3333	22.6667	21.6667	54.6667	101	15	4.33333	0	4	16	16.6667	20.3333	16.3333	11.4899	10.2353	40.7856	7.69808	3.54632	16.6857	18.4775	11.5446
17	31	hsa-miR-9-3p	ATAAAGCTAGATAACCGAAAGT	22	chr1	-	156420341	156420429	cggggttggttgttaTCTTTGGTTATCTAGCTGTATgagtggtgtggagtcttcATAAAGCTAGATAACCGAAAGTaaaaataacccca	16	hsa-mir-9-1,ppy-mir-9-1,mml-mir-9-1,mmu-mir-9-1,rno-mir-9a-1,ssc-mir-9-1,ptr-mir-9-1,cja-mir-9-1,eca-mir-9a,mdo-mir-9a-3,cfa-mir-9-1,dno-mir-9-1,ocu-mir-9-1,efu-mir-9-1,cpo-mir-9-1,tch-mir-9-3,	hsa-mir-9-1	cggggttggttgttaTCTTTGGTTATCTAGCTGTATGAgtggtgtggagtcttcATAAAGCTAGATAACCGAAAGTaaaaataacccca	hsa-miR-9-3p	ATAAAGCTAGATAACCGAAAGT	3'	Yes	gp1a	.(((((((....(((..(((((((((((((((.((((((.((.......)))))))).)))))))))))))))..)))...))))))).	87	40.4	-41.7	3	3.33333	9	8.66667	8.66667	3.66667	12.3333	7.33333	9	24.3333	80.3333	11.3333	0	4.33333	2	10.3333	17	20.6667	16	5.17047	6.82356	11.715	10.0075	15.3674	4.83006	12.4303	3.735
18	32	hsa-miR-9-5p_R-2	TCTTTGGTTATCTAGCTGTAT	21	chr5	-	88666853	88666939	ggaagcgagttgttaTCTTTGGTTATCTAGCTGTATgagtgtattggtcttcATAAAGCTAGATAACCGAAAGTaaaaactccttca	23	hsa-mir-9-2,ptr-mir-9-2,ggo-mir-9,mml-mir-9-2,mne-mir-9,age-mir-9,lla-mir-9,bta-mir-9-2,rno-mir-9a-2,ssc-mir-9-2,ppy-mir-9-2,mdo-mir-9a-2,cja-mir-9-2,mmu-mir-9-2,eca-mir-9a-2,cfa-mir-9-2,cpo-mir-9-2,dno-mir-9-2,efu-mir-9-3,pal-mir-9-1,tch-mir-9-1,ocu-mir-9-2,cgr-mir-9,	hsa-mir-9-2	ggaagcgagttgttaTCTTTGGTTATCTAGCTGTATGAgtgtattggtcttcATAAAGCTAGATAACCGAAAGTaaaaactccttca	hsa-miR-9-5p	TCTTTGGTTATCTAGCTGTATGA	5'	Diff	gp1a	.((((.(((((.(((..(((((((((((((((.((((((..(....)..)))))).)))))))))))))))..))).))))))))).	85	36.8	-40.1	6.66667	5	31.3333	6.66667	2	12.6667	18.3333	22.6667	21.6667	54.6667	101	15	4.33333	0	4	16	16.6667	20.3333	16.3333	11.4899	10.2353	40.7856	7.69808	3.54632	16.6857	18.4775	11.5446
18	33	hsa-miR-9-3p	ATAAAGCTAGATAACCGAAAGT	22	chr5	-	88666853	88666939	ggaagcgagttgttaTCTTTGGTTATCTAGCTGTATgagtgtattggtcttcATAAAGCTAGATAACCGAAAGTaaaaactccttca	23	hsa-mir-9-2,ptr-mir-9-2,ggo-mir-9,mml-mir-9-2,mne-mir-9,age-mir-9,lla-mir-9,bta-mir-9-2,rno-mir-9a-2,ssc-mir-9-2,ppy-mir-9-2,mdo-mir-9a-2,cja-mir-9-2,mmu-mir-9-2,eca-mir-9a-2,cfa-mir-9-2,cpo-mir-9-2,dno-mir-9-2,efu-mir-9-3,pal-mir-9-1,tch-mir-9-1,ocu-mir-9-2,cgr-mir-9,	hsa-mir-9-2	ggaagcgagttgttaTCTTTGGTTATCTAGCTGTATGAgtgtattggtcttcATAAAGCTAGATAACCGAAAGTaaaaactccttca	hsa-miR-9-3p	ATAAAGCTAGATAACCGAAAGT	3'	Yes	gp1a	.((((.(((((.(((..(((((((((((((((.((((((..(....)..)))))).)))))))))))))))..))).))))))))).	85	36.8	-40.1	3	3.33333	9	8.66667	8.66667	3.66667	12.3333	7.33333	9	24.3333	80.3333	11.3333	0	4.33333	2	10.3333	17	20.6667	16	5.17047	6.82356	11.715	10.0075	15.3674	4.83006	12.4303	3.735
19	34	hsa-miR-9-5p_R-2	TCTTTGGTTATCTAGCTGTAT	21	chr15	+	89368017	89368106	ggaggcccgtttctcTCTTTGGTTATCTAGCTGTATgagtgccacagagccgtcATAAAGCTAGATAACCGAAAGTagaaatgattctca	15	hsa-mir-9-3,ppy-mir-9-3,mml-mir-9-3,mmu-mir-9-3,bta-mir-9-1,mdo-mir-9a-1,cfa-mir-9-3,pal-mir-9-2,tch-mir-9-2,efu-mir-9-2,rno-mir-9a-3,ssc-mir-9-3,cpo-mir-9-3,dno-mir-9-3,chi-mir-9,	hsa-mir-9-3	ggaggcccgtttctcTCTTTGGTTATCTAGCTGTATGAgtgccacagagccgtcATAAAGCTAGATAACCGAAAGTagaaatgattctca	hsa-miR-9-5p	TCTTTGGTTATCTAGCTGTATGA	5'	Diff	gp1a	.((((..(((((((((.(((((((((((((((.(((((..((......))..))))).))))))))))))))))).)))))))..)))).	88	44.4	-41.1	6.66667	5	31.3333	6.66667	2	12.6667	18.3333	22.6667	21.6667	54.6667	101	15	4.33333	0	4	16	16.6667	20.3333	16.3333	11.4899	10.2353	40.7856	7.69808	3.54632	16.6857	18.4775	11.5446
19	35	hsa-miR-9-3p	ATAAAGCTAGATAACCGAAAGT	22	chr15	+	89368017	89368106	ggaggcccgtttctcTCTTTGGTTATCTAGCTGTATgagtgccacagagccgtcATAAAGCTAGATAACCGAAAGTagaaatgattctca	15	hsa-mir-9-3,ppy-mir-9-3,mml-mir-9-3,mmu-mir-9-3,bta-mir-9-1,mdo-mir-9a-1,cfa-mir-9-3,pal-mir-9-2,tch-mir-9-2,efu-mir-9-2,rno-mir-9a-3,ssc-mir-9-3,cpo-mir-9-3,dno-mir-9-3,chi-mir-9,	hsa-mir-9-3	ggaggcccgtttctcTCTTTGGTTATCTAGCTGTATGAgtgccacagagccgtcATAAAGCTAGATAACCGAAAGTagaaatgattctca	hsa-miR-9-3p	ATAAAGCTAGATAACCGAAAGT	3'	Yes	gp1a	.((((..(((((((((.(((((((((((((((.(((((..((......))..))))).))))))))))))))))).)))))))..)))).	88	44.4	-41.1	3	3.33333	9	8.66667	8.66667	3.66667	12.3333	7.33333	9	24.3333	80.3333	11.3333	0	4.33333	2	10.3333	17	20.6667	16	5.17047	6.82356	11.715	10.0075	15.3674	4.83006	12.4303	3.735
20	36	hsa-miR-10a-5p_R-1	TACCCTGTAGATCCGAATTTGT	22	chr17	-	48579838	48579952	aagaagatctgtctgtcttctgtataTACCCTGTAGATCCGAATTTGTgtaaggaattttgtggtcaCAAATTCGTATCTAGGGGAATatgtagttgacataaacactccgctct	28	hsa-mir-10a,ggo-mir-10a,ppa-mir-10a,ptr-mir-10a,ppy-mir-10a,mml-mir-10a,cja-mir-10a,nle-mir-10a,oga-mir-10a,mmr-mir-10a,dma-mir-10a,age-mir-10a,sla-mir-10a,sbo-mir-10a,cfa-mir-10a,pal-mir-10a,dno-mir-10a,ocu-mir-10a,mmu-mir-10a,rno-mir-10a,bta-mir-10a,oar-mir-10a,eca-mir-10a,mdo-mir-10a,ssc-mir-10a,cpo-mir-10a,chi-mir-10a,cgr-mir-10a,	hsa-mir-10a	gatctgtctgtcttctgtataTACCCTGTAGATCCGAATTTGTGtaaggaattttgtggtcaCAAATTCGTATCTAGGGGAATAtgtagttgacataaacactccgctct	hsa-miR-10a-5p	TACCCTGTAGATCCGAATTTGTG	5'	Diff	gp1a	.((..((..(((.((((..((..((((.((((.(((((.((((((((((................)))))))))).))))))))).))))..))..))))...))).))..))..	112	38.3	-32.5	11443	9423	13188	8703	7941	12509	8875	13860	11761	25146.5	57688	15379	5977	7430	7786	16541	13217	12401	14052	19721.9	19289.5	17166.4	10049.5	14080.7	16478	8944.81	7059.15
20	37	hsa-miR-10a-3p_R-1	CAAATTCGTATCTAGGGGAAT	21	chr17	-	48579838	48579952	aagaagatctgtctgtcttctgtataTACCCTGTAGATCCGAATTTGTgtaaggaattttgtggtcaCAAATTCGTATCTAGGGGAATatgtagttgacataaacactccgctct	28	hsa-mir-10a,ggo-mir-10a,ppa-mir-10a,ptr-mir-10a,ppy-mir-10a,mml-mir-10a,cja-mir-10a,nle-mir-10a,oga-mir-10a,mmr-mir-10a,dma-mir-10a,age-mir-10a,sla-mir-10a,sbo-mir-10a,cfa-mir-10a,pal-mir-10a,dno-mir-10a,ocu-mir-10a,mmu-mir-10a,rno-mir-10a,bta-mir-10a,oar-mir-10a,eca-mir-10a,mdo-mir-10a,ssc-mir-10a,cpo-mir-10a,chi-mir-10a,cgr-mir-10a,	hsa-mir-10a	gatctgtctgtcttctgtataTACCCTGTAGATCCGAATTTGTGtaaggaattttgtggtcaCAAATTCGTATCTAGGGGAATAtgtagttgacataaacactccgctct	hsa-miR-10a-3p	CAAATTCGTATCTAGGGGAATA	3'	Diff	gp1a	.((..((..(((.((((..((..((((.((((.(((((.((((((((((................)))))))))).))))))))).))))..))..))))...))).))..))..	112	38.3	-32.5	95	85	137	65	84	111	108	215	111	208	715	181	60	89	95	163	165	165	204	163.732	174.001	178.329	75.0563	148.946	146.219	108.85	109.503
21	38	hsa-miR-10b-5p_R-1	TACCCTGTAGAACCGAATTTGT	22	chr2	+	176150298	176150418	gggacccagaggttgtaacgttgtctatataTACCCTGTAGAACCGAATTTGTgtggtatccgtatagtcaCAGATTCGATTCTAGGGGAATatatggtcgatgcaaaaacttcacgtttc	30	hsa-mir-10b,ppa-mir-10b,ptr-mir-10b,ppy-mir-10b,mml-mir-10b,ggo-mir-10b,cja-mir-10b,nle-mir-10b,oga-mir-10,mmr-mir-10,mne-mir-10b,dma-mir-10,cpo-mir-10b,sbo-mir-10b,mmu-mir-10b,bta-mir-10b,eca-mir-10b,mdo-mir-10b,cfa-mir-10b,efu-mir-10,ssc-mir-10b,rno-mir-10b,pal-mir-10b,dno-mir-10b,ocu-mir-10b,chi-mir-10b,cgr-mir-10b,tch-mir-10b-1,tch-mir-10b-2,oar-mir-10b,	hsa-mir-10b	ccagaggttgtaacgttgtctatataTACCCTGTAGAACCGAATTTGTGtggtatccgtatagtcACAGATTCGATTCTAGGGGAATatatggtcgatgcaaaaacttca	hsa-miR-10b-5p	TACCCTGTAGAACCGAATTTGTG	5'	Diff	gp1a	(..((...((((((....(((((.((((((((.((((.(((((.((((((((((..(((....)))...)))))))))).))))))))).)))))))).)))))....))))))..))..)	121	42.1	-46.5	24600	18232	27097	21714	18314	23484	22400	32158	32052	67983.5	142793	32186	12667	18480	19977	32978	32849	28498	37942	42397.9	37322.2	35271.3	25073.4	32473.7	30935.2	22576.2	16378.7
21	39	hsa-miR-10b-3p_L-1	CAGATTCGATTCTAGGGGAAT	21	chr2	+	176150298	176150418	gggacccagaggttgtaacgttgtctatataTACCCTGTAGAACCGAATTTGTgtggtatccgtatagtcaCAGATTCGATTCTAGGGGAATatatggtcgatgcaaaaacttcacgtttc	30	hsa-mir-10b,ppa-mir-10b,ptr-mir-10b,ppy-mir-10b,mml-mir-10b,ggo-mir-10b,cja-mir-10b,nle-mir-10b,oga-mir-10,mmr-mir-10,mne-mir-10b,dma-mir-10,cpo-mir-10b,sbo-mir-10b,mmu-mir-10b,bta-mir-10b,eca-mir-10b,mdo-mir-10b,cfa-mir-10b,efu-mir-10,ssc-mir-10b,rno-mir-10b,pal-mir-10b,dno-mir-10b,ocu-mir-10b,chi-mir-10b,cgr-mir-10b,tch-mir-10b-1,tch-mir-10b-2,oar-mir-10b,	hsa-mir-10b	ccagaggttgtaacgttgtctatataTACCCTGTAGAACCGAATTTGTGtggtatccgtatagtcACAGATTCGATTCTAGGGGAATatatggtcgatgcaaaaacttca	hsa-miR-10b-3p	ACAGATTCGATTCTAGGGGAAT	3'	Diff	gp1a	(..((...((((((....(((((.((((((((.((((.(((((.((((((((((..(((....)))...)))))))))).))))))))).)))))))).)))))....))))))..))..)	121	42.1	-46.5	111	63	141	108	54	159	119	216	167	224	828	125	60	94	76	190	235	226	226	191.307	128.965	183.535	124.709	95.7508	209.449	119.936	110.013
22	40	hsa-miR-15a-5p_R-1	TAGCAGCACATAATGGTTTGT	21	chr13	-	50049108	50049202	accttggagtaaagTAGCAGCACATAATGGTTTGTggattttgaaaaggtgCAGGCCATATTGTGCTGCCTCAaaaatacaaggatctgatcttc	28	hsa-mir-15a,ptr-mir-15a,ppy-mir-15a,ggo-mir-15a,ppa-mir-15a,mml-mir-15a,mne-mir-15a,age-mir-15a,lla-mir-15a,sla-mir-15a,lca-mir-15a,bta-mir-15a,nle-mir-15a,oga-mir-15a,mmr-mir-15a,cfa-mir-15a,dno-mir-15a,tch-mir-15a,mmu-mir-15a,eca-mir-15a,mdo-mir-15a,rno-mir-15a,ssc-mir-15a,cpo-mir-15a,pal-mir-15a,ocu-mir-15a,chi-mir-15a,cgr-mir-15a,	hsa-mir-15a	ccttggagtaaagTAGCAGCACATAATGGTTTGTGgattttgaaaaggtgCAGGCCATATTGTGCTGCCTCAaaaatacaagg	hsa-miR-15a-5p	TAGCAGCACATAATGGTTTGTG	5'	Diff	gp1a	.(((((..........((((((((..((((..(((...............)))..))))..))))))))..........)))))...........	53	41.1	-29.4	1842	897	1993.5	1913	1808	2562	2133	20323	7910	5930	22967.5	3711	1114	1802	2071	4127	10366	12019	4965	3174.67	1836.22	2594.88	2208.96	3205.88	3374.89	2149.78	10350.9
22	41	hsa-miR-15a-3p_1ss22AT	CAGGCCATATTGTGCTGCCTCT	22	chr13	-	50049108	50049202	accttggagtaaagTAGCAGCACATAATGGTTTGTggattttgaaaaggtgCAGGCCATATTGTGCTGCCTCAaaaatacaaggatctgatcttc	28	hsa-mir-15a,ptr-mir-15a,ppy-mir-15a,ggo-mir-15a,ppa-mir-15a,mml-mir-15a,mne-mir-15a,age-mir-15a,lla-mir-15a,sla-mir-15a,lca-mir-15a,bta-mir-15a,nle-mir-15a,oga-mir-15a,mmr-mir-15a,cfa-mir-15a,dno-mir-15a,tch-mir-15a,mmu-mir-15a,eca-mir-15a,mdo-mir-15a,rno-mir-15a,ssc-mir-15a,cpo-mir-15a,pal-mir-15a,ocu-mir-15a,chi-mir-15a,cgr-mir-15a,	hsa-mir-15a	ccttggagtaaagTAGCAGCACATAATGGTTTGTGgattttgaaaaggtgCAGGCCATATTGTGCTGCCTCAaaaatacaagg	hsa-miR-15a-3p	CAGGCCATATTGTGCTGCCTCA	3'	Diff	gp1a	.(((((..........((((((((..((((..(((...............)))..))))..))))))))..........)))))...........	53	41.1	-29.4	0	0	0	7	0	0	0	19	7	6	16	8	0	13	0	0	5	9	0	0	0	0	8.08299	0	0	0	9.67705
23	42	hsa-miR-15b-5p_R-1	TAGCAGCACATCATGGTTTAC	21	chr3	+	160404588	160404685	ttgaggccttaaagtactgTAGCAGCACATCATGGTTTACatgctacagtcaagatgCGAATCATTATTTGCTGCTCTagaaatttaaggaaattcat	24	hsa-mir-15b,ptr-mir-15b,ppy-mir-15b,ggo-mir-15b,ppa-mir-15b,mml-mir-15b,mne-mir-15b,age-mir-15b,lla-mir-15b,chi-mir-15b,cja-mir-15b,nle-mir-15b,oga-mir-15b,mmu-mir-15b,eca-mir-15b,bta-mir-15b,cfa-mir-15b,tch-mir-15b,efu-mir-15,rno-mir-15b,ssc-mir-15b,pal-mir-15b,dno-mir-15b,cgr-mir-15b,	hsa-mir-15b	ttgaggccttaaagtactgTAGCAGCACATCATGGTTTACAtgctacagtcaagatgCGAATCATTATTTGCTGCTCTAgaaatttaaggaaattcat	hsa-miR-15b-5p	TAGCAGCACATCATGGTTTACA	5'	Diff	gp1a	.(((..(((((((...((..(((((((.((.((((((..(((.((.......)))))..)))))).)).)))))))..))...)))))))....))).	96	36.7	-29.5	2884	1394	2813.5	2768	2945	3162	3811	17775	10899	5641	23322.5	7175	1554	2959	2596	3404	11904	12638	4277	4970.55	2853.61	3662.24	3196.24	5221.96	4165.27	3840.98	9053.14
23	43	hsa-miR-15b-3p_R-1	CGAATCATTATTTGCTGCTCT	21	chr3	+	160404588	160404685	ttgaggccttaaagtactgTAGCAGCACATCATGGTTTACatgctacagtcaagatgCGAATCATTATTTGCTGCTCTagaaatttaaggaaattcat	24	hsa-mir-15b,ptr-mir-15b,ppy-mir-15b,ggo-mir-15b,ppa-mir-15b,mml-mir-15b,mne-mir-15b,age-mir-15b,lla-mir-15b,chi-mir-15b,cja-mir-15b,nle-mir-15b,oga-mir-15b,mmu-mir-15b,eca-mir-15b,bta-mir-15b,cfa-mir-15b,tch-mir-15b,efu-mir-15,rno-mir-15b,ssc-mir-15b,pal-mir-15b,dno-mir-15b,cgr-mir-15b,	hsa-mir-15b	ttgaggccttaaagtactgTAGCAGCACATCATGGTTTACAtgctacagtcaagatgCGAATCATTATTTGCTGCTCTAgaaatttaaggaaattcat	hsa-miR-15b-3p	CGAATCATTATTTGCTGCTCTA	3'	Diff	gp1a	.(((..(((((((...((..(((((((.((.((((((..(((.((.......)))))..)))))).)).)))))))..))...)))))))....))).	96	36.7	-29.5	859	271	555	680	454	458	790	3849	1579	776	4298	1609	286	878	482	640	1900	2039	539	1480.48	554.756	722.426	785.204	805.016	603.318	796.214	1960.37
24	44	hsa-miR-16-5p	TAGCAGCACGTAAATATTGGCG	22	chr13	-	50048973	50049063	atgtcagcagtgcctTAGCAGCACGTAAATATTGGCGttaagattctaaaattatctCCAGTATTAACTGTGCTGCTGAagtaaggttgac	29	hsa-mir-16-1,ptr-mir-16-1,ppy-mir-16-1,ggo-mir-16,ppa-mir-16,mml-mir-16-1,cja-mir-16-1,mne-mir-16,age-mir-16,sla-mir-16,nle-mir-16-1,oga-mir-16-1,dma-mir-16,sbo-mir-16-1,cfa-mir-16-1,lla-mir-16,lca-mir-16,mmu-mir-16-1,bta-mir-16a,eca-mir-16-2,mdo-mir-16-1,efu-mir-16-1,ssc-mir-16-2,cpo-mir-16a,dno-mir-16a,pal-mir-16-1,ocu-mir-16a,chi-mir-16a,cgr-mir-16,	hsa-mir-16-1	gtcagcagtgcctTAGCAGCACGTAAATATTGGCGttaagattctaaaattatctCCAGTATTAACTGTGCTGCTGAagtaaggttgac	hsa-miR-16-5p	TAGCAGCACGTAAATATTGGCG	5'	Yes	gp1a	..((((((..(((.((((((((((((.((((((((.....((((.........)))))))))))).)).)))))))))).)))..))))))	89	39.6	-37.4	21542.5	11762.5	15989	18288.5	17964	19260	20437	176951	50842.8	41450	145744	40820.5	11994.5	26122.5	15811	18837	63887	85231	30036.2	37128.3	24078.6	20812.4	21118	31853.1	25371	20597.8	90124.2
24	45	hsa-miR-16-1-3p	CCAGTATTAACTGTGCTGCTGA	22	chr13	-	50048973	50049063	atgtcagcagtgcctTAGCAGCACGTAAATATTGGCGttaagattctaaaattatctCCAGTATTAACTGTGCTGCTGAagtaaggttgac	29	hsa-mir-16-1,ptr-mir-16-1,ppy-mir-16-1,ggo-mir-16,ppa-mir-16,mml-mir-16-1,cja-mir-16-1,mne-mir-16,age-mir-16,sla-mir-16,nle-mir-16-1,oga-mir-16-1,dma-mir-16,sbo-mir-16-1,cfa-mir-16-1,lla-mir-16,lca-mir-16,mmu-mir-16-1,bta-mir-16a,eca-mir-16-2,mdo-mir-16-1,efu-mir-16-1,ssc-mir-16-2,cpo-mir-16a,dno-mir-16a,pal-mir-16-1,ocu-mir-16a,chi-mir-16a,cgr-mir-16,	hsa-mir-16-1	gtcagcagtgcctTAGCAGCACGTAAATATTGGCGttaagattctaaaattatctCCAGTATTAACTGTGCTGCTGAagtaaggttgac	hsa-miR-16-1-3p	CCAGTATTAACTGTGCTGCTGA	3'	Yes	gp1a	..((((((..(((.((((((((((((.((((((((.....((((.........)))))))))))).)).)))))))))).)))..))))))	89	39.6	-37.4	6	0	10	13	5	0	15	36	31	23	61	14	5	0	0	12	16	23	19	10.3409	0	13.0167	15.0113	8.86581	0	15.118	18.3355
25	46	hsa-miR-16-5p	TAGCAGCACGTAAATATTGGCG	22	chr3	+	160404738	160404832	catacttgttccactcTAGCAGCACGTAAATATTGGCGtagtgaaatatatattaaacACCAATATTACTGTGCTGCTTtagtgtgacagggata	20	hsa-mir-16-2,ptr-mir-16-2,ppy-mir-16-2,mml-mir-16-2,cja-mir-16-2,nle-mir-16-2,oga-mir-16-2,cpo-mir-16b,pal-mir-16-2,ocu-mir-16b,sbo-mir-16-2,mmu-mir-16-2,eca-mir-16-1,mdo-mir-16-2,cfa-mir-16-2,efu-mir-16-2,rno-mir-16,ssc-mir-16-1,dno-mir-16b,cgr-mir-16-2,	hsa-mir-16-2	gttccactcTAGCAGCACGTAAATATTGGCGtagtgaaatatatattaaacaCCAATATTACTGTGCTGCTTTAgtgtgac	hsa-miR-16-5p	TAGCAGCACGTAAATATTGGCG	5'	Yes	gp1a	....(((((..((((..(((((((((..((((((((.((..(((........))).)).))))))))..)))))))))..))))..)))))....	87	36.8	-37.2	21542.5	11762.5	15989	18288.5	17964	19260	20437	176951	50842.8	41450	145744	40820.5	11994.5	26122.5	15811	18837	63887	85231	30036.2	37128.3	24078.6	20812.4	21118	31853.1	25371	20597.8	90124.2
25	47	hsa-miR-16-2-3p_L+1R-2	ACCAATATTACTGTGCTGCTT	21	chr3	+	160404738	160404832	catacttgttccactcTAGCAGCACGTAAATATTGGCGtagtgaaatatatattaaacACCAATATTACTGTGCTGCTTtagtgtgacagggata	20	hsa-mir-16-2,ptr-mir-16-2,ppy-mir-16-2,mml-mir-16-2,cja-mir-16-2,nle-mir-16-2,oga-mir-16-2,cpo-mir-16b,pal-mir-16-2,ocu-mir-16b,sbo-mir-16-2,mmu-mir-16-2,eca-mir-16-1,mdo-mir-16-2,cfa-mir-16-2,efu-mir-16-2,rno-mir-16,ssc-mir-16-1,dno-mir-16b,cgr-mir-16-2,	hsa-mir-16-2	gttccactcTAGCAGCACGTAAATATTGGCGtagtgaaatatatattaaacaCCAATATTACTGTGCTGCTTTAgtgtgac	hsa-miR-16-2-3p	CCAATATTACTGTGCTGCTTTA	3'	Diff	gp1a	....(((((..((((..(((((((((..((((((((.((..(((........))).)).))))))))..)))))))))..))))..)))))....	87	36.8	-37.2	4884	2420	4075	4476	3831	3791	4652	29900	8001	4862	22174	8776	2533	6339	2986	3232	8681	10482	4643	8417.53	4953.91	5304.3	5168.49	6792.99	4993.84	4688.59	15228.6
26	48	hsa-miR-17-5p	CAAAGTGCTTACAGTGCAGGTAG	23	chr13	+	91350605	91350689	gtcagaataatgtCAAAGTGCTTACAGTGCAGGTAGtgatatgtgcatctACTGCAGTGAAGGCACTTGTAGcattatggtgaca	31	hsa-mir-17,ptr-mir-17,ggo-mir-17,ppa-mir-17,mml-mir-17,mne-mir-17,age-mir-17,lla-mir-17,sla-mir-17,lca-mir-17,bta-mir-17,ppy-mir-17,cja-mir-17,nle-mir-17,oga-mir-17,pal-mir-17,tch-mir-17,mmr-mir-17,mmu-mir-17,eca-mir-17,mdo-mir-17,cfa-mir-17,cpo-mir-17,dno-mir-17,ocu-mir-17,efu-mir-17,rno-mir-17-1,ssc-mir-17,chi-mir-17,oar-mir-17,cgr-mir-17,	hsa-mir-17	gtcagaataatgtCAAAGTGCTTACAGTGCAGGTAGtgatatgtgcatctACTGCAGTGAAGGCACTTGTAGcattatggtgac	hsa-miR-17-5p	CAAAGTGCTTACAGTGCAGGTAG	5'	Yes	gp1a	((((..(((((((..((((((((.((.(((((.(((((.......)).)))))))).)).))))))))...)))))))..)))).	84	42.4	-36	3058.5	1276	2301	3569	2571.5	2919	3989.83	27896	12432.3	9008.83	27794.2	8165.33	1650.5	3357	2313.5	3945	10826.5	13915.3	4978.83	5271.3	2612.06	2995.14	4121.17	4559.69	3845.17	4021.22	14207.9
26	49	hsa-miR-17-3p	ACTGCAGTGAAGGCACTTGTAG	22	chr13	+	91350605	91350689	gtcagaataatgtCAAAGTGCTTACAGTGCAGGTAGtgatatgtgcatctACTGCAGTGAAGGCACTTGTAGcattatggtgaca	31	hsa-mir-17,ptr-mir-17,ggo-mir-17,ppa-mir-17,mml-mir-17,mne-mir-17,age-mir-17,lla-mir-17,sla-mir-17,lca-mir-17,bta-mir-17,ppy-mir-17,cja-mir-17,nle-mir-17,oga-mir-17,pal-mir-17,tch-mir-17,mmr-mir-17,mmu-mir-17,eca-mir-17,mdo-mir-17,cfa-mir-17,cpo-mir-17,dno-mir-17,ocu-mir-17,efu-mir-17,rno-mir-17-1,ssc-mir-17,chi-mir-17,oar-mir-17,cgr-mir-17,	hsa-mir-17	gtcagaataatgtCAAAGTGCTTACAGTGCAGGTAGtgatatgtgcatctACTGCAGTGAAGGCACTTGTAGcattatggtgac	hsa-miR-17-3p	ACTGCAGTGAAGGCACTTGTAG	3'	Yes	gp1a	((((..(((((((..((((((((.((.(((((.(((((.......)).)))))))).)).))))))))...)))))))..)))).	84	42.4	-36	105	51	136	170	71	140	175	943	502	477	1399	243	89	102	102	295	501	665	228	180.967	104.401	177.027	196.301	125.895	184.42	176.377	480.287
27	50	hsa-miR-18b-5p_R-2	TAAGGTGCATCTAGTGCAGTT	21	chrX	-	134170017	134170125	tataatgtgtctcttgtgtTAAGGTGCATCTAGTGCAGTTagtgaagcagcttagaatcTACTGCCCTAAATGCCCCTTctggcacaggctgcctaatatacagcattt	17	hsa-mir-18b,ppy-mir-18b,mml-mir-18b,ptr-mir-18b,ggo-mir-18b,mmu-mir-18b,bta-mir-18b,eca-mir-18b,mdo-mir-18b,cfa-mir-18b,ssc-mir-18b,cpo-mir-18b,pal-mir-18b,dno-mir-18b,ocu-mir-18b,chi-mir-18b,cgr-mir-18b,	hsa-mir-18b	tgtgtTAAGGTGCATCTAGTGCAGTTAGtgaagcagcttagaatctacTGCCCTAAATGCCCCTTCTGGCa	hsa-miR-18b-5p	TAAGGTGCATCTAGTGCAGTTAG	5'	Diff	gp1a	...(((((((..(((((((.((((.((((.(((.(((((..((.............))..))))).))).)))).))))...)))))))..))..........))))).	105	43.1	-27.5	26.5	6	13	19	0	20	0	199	57.5	20.5	135	50	7	16	8	6	128.5	86.5	24.5	45.6725	12.2824	16.9217	21.9395	0	26.3458	0	101.354
27	51	hsa-miR-18b-3p_L+3R-5	TACTGCCCTAAATGCCCCTT	20	chrX	-	134170017	134170125	tataatgtgtctcttgtgtTAAGGTGCATCTAGTGCAGTTagtgaagcagcttagaatcTACTGCCCTAAATGCCCCTTctggcacaggctgcctaatatacagcattt	17	hsa-mir-18b,ppy-mir-18b,mml-mir-18b,ptr-mir-18b,ggo-mir-18b,mmu-mir-18b,bta-mir-18b,eca-mir-18b,mdo-mir-18b,cfa-mir-18b,ssc-mir-18b,cpo-mir-18b,pal-mir-18b,dno-mir-18b,ocu-mir-18b,chi-mir-18b,cgr-mir-18b,	hsa-mir-18b	tgtgtTAAGGTGCATCTAGTGCAGTTAGtgaagcagcttagaatctacTGCCCTAAATGCCCCTTCTGGCa	hsa-miR-18b-3p	TGCCCTAAATGCCCCTTCTGGC	3'	Diff	gp1a	...(((((((..(((((((.((((.((((.(((.(((((..((.............))..))))).))).)))).))))...)))))))..))..........))))).	105	43.1	-27.5	12	0	0	6	12	5	0	7	5	6	16	17	0	13	0	5	17	0	0	20.6819	0	0	6.92827	21.2779	6.58644	0	3.56523
28	52	hsa-miR-18a-5p_R-3	TAAGGTGCATCTAGTGCAGA	20	chr13	+	91350740	91350834	tgagtgctttttgttcTAAGGTGCATCTAGTGCAGAtagtgaagtagattagcatctACTGCCCTAAGTGCTCCTTCTGGcataagaagttatgt	27	hsa-mir-18a,ptr-mir-18a,ppy-mir-18a,ggo-mir-18a,ppa-mir-18,mml-mir-18a,mne-mir-18,age-mir-18,lla-mir-18,sla-mir-18,lca-mir-18,bta-mir-18a,oga-mir-18,eca-mir-18a,mmr-mir-18,mmu-mir-18a,rno-mir-18a,mdo-mir-18a,cfa-mir-18a,ssc-mir-18a,efu-mir-18,cpo-mir-18a,dno-mir-18a,ocu-mir-18a,pal-mir-18a,chi-mir-18a,cgr-mir-18a,	hsa-mir-18a	tgttcTAAGGTGCATCTAGTGCAGATAGtgaagtagattagcatctACTGCCCTAAGTGCTCCTTCTGGca	hsa-miR-18a-5p	TAAGGTGCATCTAGTGCAGATAG	5'	Diff	gp1a	.....(((((((((.((((((.(((..(((.((((.(((....((......))..))))))).)))..))).)))..))).))))))))).....	85	41.1	-27.5	207.5	39	135	191	144	213	161	1965	945.5	520.5	2175	364	96	176	156	262	1196.5	1316.5	362.5	357.624	79.8357	175.725	220.55	255.335	280.582	162.266	1000.81
28	53	hsa-miR-18a-3p_1ss23GA	ACTGCCCTAAGTGCTCCTTCTGA	23	chr13	+	91350740	91350834	tgagtgctttttgttcTAAGGTGCATCTAGTGCAGAtagtgaagtagattagcatctACTGCCCTAAGTGCTCCTTCTGGcataagaagttatgt	27	hsa-mir-18a,ptr-mir-18a,ppy-mir-18a,ggo-mir-18a,ppa-mir-18,mml-mir-18a,mne-mir-18,age-mir-18,lla-mir-18,sla-mir-18,lca-mir-18,bta-mir-18a,oga-mir-18,eca-mir-18a,mmr-mir-18,mmu-mir-18a,rno-mir-18a,mdo-mir-18a,cfa-mir-18a,ssc-mir-18a,efu-mir-18,cpo-mir-18a,dno-mir-18a,ocu-mir-18a,pal-mir-18a,chi-mir-18a,cgr-mir-18a,	hsa-mir-18a	tgttcTAAGGTGCATCTAGTGCAGATAGtgaagtagattagcatctACTGCCCTAAGTGCTCCTTCTGGca	hsa-miR-18a-3p	ACTGCCCTAAGTGCTCCTTCTGG	3'	Diff	gp1a	.....(((((((((.((((((.(((..(((.((((.(((....((......))..))))))).)))..))).)))..))).))))))))).....	85	41.1	-27.5	135	34	82	83	70	65	93	348	223	117	582	246	36	137	53	65	310	206	68	232.671	69.6003	106.737	95.8411	124.121	85.6238	93.7315	177.243
29	54	hsa-miR-19b-3p	TGTGCAAATCCATGCAAAACTGA	23	chrX	-	134169669	134169769	aagacattgctacttacaattagttttgcaggtttgcatttcagcgtatatatgtatatgtggcTGTGCAAATCCATGCAAAACTGAttgtgataatgtgt	28	hsa-mir-19b-2,ppy-mir-19b-2,ggo-mir-19b-2,ppa-mir-19b-2,mml-mir-19b-2,mne-mir-19b-2,ptr-mir-19b-2,cja-mir-19b-2,nle-mir-19b,oga-mir-19b-2,mmr-mir-19b-2,dma-mir-19b-2,age-mir-19b-2,lla-mir-19b-2,sla-mir-19b-2,lca-mir-19b-2,mmu-mir-19b-2,bta-mir-19b-2,eca-mir-19b-2,cfa-mir-19b-2,efu-mir-19,rno-mir-19b-2,ssc-mir-19b-2,cpo-mir-19b-2,pal-mir-19-1,dno-mir-19b-2,ocu-mir-19b-2,tch-mir-19b-2,	hsa-mir-19b-2	acattgctacttacaattAGTTTTGCAGGTTTGCATTTCAgcgtatatatgtatatgtggcTGTGCAAATCCATGCAAAACTGAttgtgataatgt	hsa-miR-19b-3p	TGTGCAAATCCATGCAAAACTGA	3'	Yes	gp1a	...((((((....((((((((((((((((((((((((((....(((((((....)))))))....))))))).)).)))))))))))))))))))))))..	96	34.7	-41.8	1025.5	509.5	911.5	1364	1056	1086	970.5	10850.2	4867	6575.17	11489.5	2174.5	499	1037	950.5	2177	4216.5	5102.5	3465.5	1767.44	1042.98	1186.47	1575.03	1872.46	1430.58	978.134	5526.19
30	55	hsa-miR-19b-1-5p_R-2	AGTTTTGCAGGTTTGCATCCA	21	chr13	+	91351186	91351284	actgaacactgttctatggttAGTTTTGCAGGTTTGCATCCAgctgtgtgatattctgcTGTGCAAATCCATGCAAAACTGActgtggtagtgaaaagt	30	hsa-mir-19b-1,ptr-mir-19b-1,ppy-mir-19b-1,ggo-mir-19b-1,ppa-mir-19b-1,mml-mir-19b-1,mne-mir-19b-1,age-mir-19b-1,lla-mir-19b-1,sla-mir-19b-1,bta-mir-19b,chi-mir-19b,oar-mir-19b,cja-mir-19b-1,oga-mir-19b-1,mmr-mir-19b-1,dma-mir-19b-1,cfa-mir-19b-1,lca-mir-19b-1,mmu-mir-19b-1,rno-mir-19b-1,eca-mir-19b,mdo-mir-19b-1,ssc-mir-19b-1,cpo-mir-19b-1,pal-mir-19-2,dno-mir-19b-1,ocu-mir-19b-1,tch-mir-19b-1,cg…	hsa-mir-19b-1	cactgttctatggttAGTTTTGCAGGTTTGCATCCAGCtgtgtgatattctgcTGTGCAAATCCATGCAAAACTGActgtggtagtg	hsa-miR-19b-1-5p	AGTTTTGCAGGTTTGCATCCAGC	5'	Diff	gp1a	(((...(((((..(((..((((((((((((((((((((..((((.............)))))))))).)).))))))))))))..))))))))...)))	99	41.4	-40.5	0	0	0	0	0	0	0	6	8	0	0	0	0	0	0	0	5	0	0	0	0	0	0	0	0	0	3.05591
30	56	hsa-miR-19b-3p	TGTGCAAATCCATGCAAAACTGA	23	chr13	+	91351186	91351284	actgaacactgttctatggttAGTTTTGCAGGTTTGCATCCAgctgtgtgatattctgcTGTGCAAATCCATGCAAAACTGActgtggtagtgaaaagt	30	hsa-mir-19b-1,ptr-mir-19b-1,ppy-mir-19b-1,ggo-mir-19b-1,ppa-mir-19b-1,mml-mir-19b-1,mne-mir-19b-1,age-mir-19b-1,lla-mir-19b-1,sla-mir-19b-1,bta-mir-19b,chi-mir-19b,oar-mir-19b,cja-mir-19b-1,oga-mir-19b-1,mmr-mir-19b-1,dma-mir-19b-1,cfa-mir-19b-1,lca-mir-19b-1,mmu-mir-19b-1,rno-mir-19b-1,eca-mir-19b,mdo-mir-19b-1,ssc-mir-19b-1,cpo-mir-19b-1,pal-mir-19-2,dno-mir-19b-1,ocu-mir-19b-1,tch-mir-19b-1,cg…	hsa-mir-19b-1	cactgttctatggttAGTTTTGCAGGTTTGCATCCAGCtgtgtgatattctgcTGTGCAAATCCATGCAAAACTGActgtggtagtg	hsa-miR-19b-3p	TGTGCAAATCCATGCAAAACTGA	3'	Yes	gp1a	(((...(((((..(((..((((((((((((((((((((..((((.............)))))))))).)).))))))))))))..))))))))...)))	99	41.4	-40.5	1025.5	509.5	911.5	1364	1056	1086	970.5	10850.2	4867	6575.17	11489.5	2174.5	499	1037	950.5	2177	4216.5	5102.5	3465.5	1767.44	1042.98	1186.47	1575.03	1872.46	1430.58	978.134	5526.19
31	57	hsa-miR-19a-3p	TGTGCAAATCTATGCAAAACTGA	23	chr13	+	91350891	91350972	gcagtcctctgttagttttgcatagttgcactacaagaagaatgtagtTGTGCAAATCTATGCAAAACTGAtggtggcctgc	27	hsa-mir-19a,ptr-mir-19a,ppy-mir-19a,ggo-mir-19a,ppa-mir-19a,mml-mir-19a,sla-mir-19a,lca-mir-19a,bta-mir-19a,ssc-mir-19a,chi-mir-19a,cja-mir-19a,nle-mir-19a,cfa-mir-19a,cpo-mir-19a,dno-mir-19a,ocu-mir-19a,oga-mir-19a,mne-mir-19a,age-mir-19a,lla-mir-19a,mmu-mir-19a,eca-mir-19a,mdo-mir-19a,rno-mir-19a,cgr-mir-19a,tch-mir-19a,	hsa-mir-19a	gcagtcctctgttAGTTTTGCATAGTTGCACTACAagaagaatgtagtTGTGCAAATCTATGCAAAACTGAtggtggcctgc	hsa-miR-19a-3p	TGTGCAAATCTATGCAAAACTGA	3'	Yes	gp1a	((((.((.(..((((((((((((((((((((((((.......))))...))))))..))))))))))))))..).)).))))	82	42.7	-39	490	232	418	589	427	523	347	4776.67	2339	3164.67	5454	952	254	587	485	1036	2144	2554	1703	844.511	474.92	544.097	680.126	757.14	688.942	349.73	2432.84
32	58	hsa-miR-20a-5p	TAAAGTGCTTATAGTGCAGGTAG	23	chr13	+	91351048	91351152	ctgatgtgacagcttctgtagcacTAAAGTGCTTATAGTGCAGGTAGtgtttagttatctACTGCATTATGAGCACTTAAAGTactgctagctgtagaactccag	28	hsa-mir-20a,ptr-mir-20a,ppy-mir-20a,ggo-mir-20a,ppa-mir-20,mml-mir-20a,mne-mir-20,age-mir-20,lla-mir-20,sla-mir-20,bta-mir-20a,eca-mir-20a,ssc-mir-20a,cja-mir-20a,nle-mir-20,pal-mir-20a,dno-mir-20a,ocu-mir-20a,tch-mir-20a,mmr-mir-20,lca-mir-20,mmu-mir-20a,mdo-mir-20a,cfa-mir-20a,efu-mir-20,rno-mir-20a,cpo-mir-20a,chi-mir-20a,	hsa-mir-20a	gtagcacTAAAGTGCTTATAGTGCAGGTAGtgtttagttatctACTGCATTATGAGCACTTAAAGtactgc	hsa-miR-20a-5p	TAAAGTGCTTATAGTGCAGGTAG	5'	Yes	gp1a	(((..((.((((((...((((.(((.(((((((((((((((((.(((((......)).))))))))))))))))))))..))).)))).))))))...))..)))	105	41	-41.5	8424.33	4616	8071	10542	8040	9254	15147	80132.2	38908.2	32842.5	78428.3	23737	4775	10994.3	7980.67	11595	24625.3	38482.7	20156.3	14519.3	9449.27	10505.8	12173	14256.2	12190.2	15266.1	40812.8
32	59	hsa-miR-20a-3p_R+1	ACTGCATTATGAGCACTTAAAGT	23	chr13	+	91351048	91351152	ctgatgtgacagcttctgtagcacTAAAGTGCTTATAGTGCAGGTAGtgtttagttatctACTGCATTATGAGCACTTAAAGTactgctagctgtagaactccag	28	hsa-mir-20a,ptr-mir-20a,ppy-mir-20a,ggo-mir-20a,ppa-mir-20,mml-mir-20a,mne-mir-20,age-mir-20,lla-mir-20,sla-mir-20,bta-mir-20a,eca-mir-20a,ssc-mir-20a,cja-mir-20a,nle-mir-20,pal-mir-20a,dno-mir-20a,ocu-mir-20a,tch-mir-20a,mmr-mir-20,lca-mir-20,mmu-mir-20a,mdo-mir-20a,cfa-mir-20a,efu-mir-20,rno-mir-20a,cpo-mir-20a,chi-mir-20a,	hsa-mir-20a	gtagcacTAAAGTGCTTATAGTGCAGGTAGtgtttagttatctACTGCATTATGAGCACTTAAAGtactgc	hsa-miR-20a-3p	ACTGCATTATGAGCACTTAAAG	3'	Diff	gp1a	(((..((.((((((...((((.(((.(((((((((((((((((.(((((......)).))))))))))))))))))))..))).)))).))))))...))..)))	105	41	-41.5	0	0	0	7	7	0	0	43	43	46	136	6	5	0	0	5	21	65	7	0	0	0	8.08299	12.4121	0	0	21.9007
33	60	hsa-miR-20b-5p	CAAAGTGCTCATAGTGCAGGTAG	23	chrX	-	134169780	134169897	ggataagattgggtcctagtagtacCAAAGTGCTCATAGTGCAGGTAGttttggcatgactctACTGTAGTATGGGCACTTCCAgtactcttggataacaaatctcttgttgatggag	14	hsa-mir-20b,ppy-mir-20b,ptr-mir-20b,ggo-mir-20b,mml-mir-20b,cja-mir-20b,mmu-mir-20b,eca-mir-20b,cpo-mir-20b,mdo-mir-20b,pal-mir-20b,dno-mir-20b,ocu-mir-20b,cgr-mir-20b,	hsa-mir-20b	agtacCAAAGTGCTCATAGTGCAGGTAGttttggcatgactctACTGTAGTATGGGCACTTCCAGtact	hsa-miR-20b-5p	CAAAGTGCTCATAGTGCAGGTAG	5'	Yes	gp1a	.((((((((((.((((.((.(((((..(((((((((((.(((((..((((.......))))...))))).)))))))))))...))))))).))))..)))...))))))).......	110	43.2	-42.7	851.333	363	504	938	589	815	1228.67	8217.17	3110.83	2046.17	6336.67	2281.67	431	1024.33	724.667	762	3168.33	3606.33	1096	1467.27	743.086	656.041	1083.12	1044.39	1073.59	1238.33	4185.15
33	61	hsa-miR-20b-3p_R-1	ACTGTAGTATGGGCACTTCCA	21	chrX	-	134169780	134169897	ggataagattgggtcctagtagtacCAAAGTGCTCATAGTGCAGGTAGttttggcatgactctACTGTAGTATGGGCACTTCCAgtactcttggataacaaatctcttgttgatggag	14	hsa-mir-20b,ppy-mir-20b,ptr-mir-20b,ggo-mir-20b,mml-mir-20b,cja-mir-20b,mmu-mir-20b,eca-mir-20b,cpo-mir-20b,mdo-mir-20b,pal-mir-20b,dno-mir-20b,ocu-mir-20b,cgr-mir-20b,	hsa-mir-20b	agtacCAAAGTGCTCATAGTGCAGGTAGttttggcatgactctACTGTAGTATGGGCACTTCCAGtact	hsa-miR-20b-3p	ACTGTAGTATGGGCACTTCCAG	3'	Diff	gp1a	.((((((((((.((((.((.(((((..(((((((((((.(((((..((((.......))))...))))).)))))))))))...))))))).))))..)))...))))))).......	110	43.2	-42.7	9	0	0	0	0	6	15	8	0	0	41	12	0	6	0	6	9	0	0	15.5114	0	0	0	0	7.90373	15.118	4.07455
34	62	hsa-miR-21-5p	TAGCTTATCAGACTGATGTTGA	22	chr17	+	59841256	59841347	tgtaccaccttgtcgggTAGCTTATCAGACTGATGTTGActgttgaatctcatggCAACACCAGTCGATGGGCTGTctgacattttggtatc	31	hsa-mir-21,ptr-mir-21,ppy-mir-21,ggo-mir-21,ppa-mir-21,mml-mir-21,mne-mir-21,age-mir-21,cja-mir-21,nle-mir-21,oga-mir-21,mmr-mir-21,dma-mir-21,sbo-mir-21,cfa-mir-21,cpo-mir-21,dno-mir-21,ocu-mir-21,tch-mir-21,mmu-mir-21a,bta-mir-21,eca-mir-21,oar-mir-21,mdo-mir-21,efu-mir-21,rno-mir-21,ssc-mir-21,chi-mir-21,cgr-mir-21,pal-mir-21,aja-mir-21,	hsa-mir-21	tgtcgggTAGCTTATCAGACTGATGTTGActgttgaatctcatggCAACACCAGTCGATGGGCTGTctgaca	hsa-miR-21-5p	TAGCTTATCAGACTGATGTTGA	5'	Yes	gp1a	.((((((...((((((..(((..(((.(((((.(((((.(..(.(.....))..)))))).))))))))..)))..))))))...)))))).	90	46.7	-42.3	60871	59462	139039	108414	62060	148188	252924	569583	303435	537256	926007	146142	88308	85038	110039	301812	263097	429514	693787	104911	121723	180983	125187	110042	195206	254914	290099
34	63	hsa-miR-21-3p	CAACACCAGTCGATGGGCTGT	21	chr17	+	59841256	59841347	tgtaccaccttgtcgggTAGCTTATCAGACTGATGTTGActgttgaatctcatggCAACACCAGTCGATGGGCTGTctgacattttggtatc	31	hsa-mir-21,ptr-mir-21,ppy-mir-21,ggo-mir-21,ppa-mir-21,mml-mir-21,mne-mir-21,age-mir-21,cja-mir-21,nle-mir-21,oga-mir-21,mmr-mir-21,dma-mir-21,sbo-mir-21,cfa-mir-21,cpo-mir-21,dno-mir-21,ocu-mir-21,tch-mir-21,mmu-mir-21a,bta-mir-21,eca-mir-21,oar-mir-21,mdo-mir-21,efu-mir-21,rno-mir-21,ssc-mir-21,chi-mir-21,cgr-mir-21,pal-mir-21,aja-mir-21,	hsa-mir-21	tgtcgggTAGCTTATCAGACTGATGTTGActgttgaatctcatggCAACACCAGTCGATGGGCTGTctgaca	hsa-miR-21-3p	CAACACCAGTCGATGGGCTGT	3'	Yes	gp1a	.((((((...((((((..(((..(((.(((((.(((((.(..(.(.....))..)))))).))))))))..)))..))))))...)))))).	90	46.7	-42.3	370	372	633	698	296	772	2284	1596	850	1280	3140	734	867	722	580	1225	836	1082	2720	637.692	761.51	823.956	805.989	524.856	1016.95	2301.97	812.872
35	64	hsa-miR-22-5p_R-1	AGTTCTTCAGTGGCAAGCTTT	21	chr17	-	1713895	1714005	cctctcacgccctcacctggctgagccgcagtAGTTCTTCAGTGGCAAGCTTTatgtcctgacccagctaAAGCTGCCAGTTGAAGAACTGTtgccctctgcccctggctt	33	hsa-mir-22,ptr-mir-22,ppy-mir-22,ppa-mir-22,mml-mir-22,mne-mir-22,age-mir-22,lla-mir-22,lca-mir-22,bta-mir-22,eca-mir-22,oar-mir-22,ggo-mir-22,cja-mir-22,sbo-mir-22,nle-mir-22,oga-mir-22,mmr-mir-22,dma-mir-22,cfa-mir-22,cpo-mir-22,pal-mir-22,dno-mir-22,ocu-mir-22,tch-mir-22,sla-mir-22,mmu-mir-22,aja-mir-22,efu-mir-22,rno-mir-22,ssc-mir-22,chi-mir-22,cgr-mir-22,	hsa-mir-22	ggctgagccgcagtAGTTCTTCAGTGGCAAGCTTTAtgtcctgacccagctaAAGCTGCCAGTTGAAGAACTGTtgccctctgcc	hsa-miR-22-5p	AGTTCTTCAGTGGCAAGCTTTA	5'	Diff	gp1a	........(((.......(((.(((..(((..(((((((((((((((.((((((.((.........))))))))))))).))))))))))..))).))).)))...)))..	101	56.8	-43.3	155	135	294	289	225	297	481	2892	769	992	3310	442	190	211	213	911	1050	1424	1139	267.141	276.354	382.691	333.712	398.962	391.235	484.784	1472.95
35	65	hsa-miR-22-3p	AAGCTGCCAGTTGAAGAACTGT	22	chr17	-	1713895	1714005	cctctcacgccctcacctggctgagccgcagtAGTTCTTCAGTGGCAAGCTTTatgtcctgacccagctaAAGCTGCCAGTTGAAGAACTGTtgccctctgcccctggctt	33	hsa-mir-22,ptr-mir-22,ppy-mir-22,ppa-mir-22,mml-mir-22,mne-mir-22,age-mir-22,lla-mir-22,lca-mir-22,bta-mir-22,eca-mir-22,oar-mir-22,ggo-mir-22,cja-mir-22,sbo-mir-22,nle-mir-22,oga-mir-22,mmr-mir-22,dma-mir-22,cfa-mir-22,cpo-mir-22,pal-mir-22,dno-mir-22,ocu-mir-22,tch-mir-22,sla-mir-22,mmu-mir-22,aja-mir-22,efu-mir-22,rno-mir-22,ssc-mir-22,chi-mir-22,cgr-mir-22,	hsa-mir-22	ggctgagccgcagtAGTTCTTCAGTGGCAAGCTTTAtgtcctgacccagctaAAGCTGCCAGTTGAAGAACTGTtgccctctgcc	hsa-miR-22-3p	AAGCTGCCAGTTGAAGAACTGT	3'	Yes	gp1a	........(((.......(((.(((..(((..(((((((((((((((.((((((.((.........))))))))))))).))))))))))..))).))).)))...)))..	101	56.8	-43.3	26769	15997	26055	33828	20025	27693	40590	215751	61918	76931	229773	50481	17976	33374	29782	62733	71959	120200	70423	46136.1	32747	33915	39061.6	35507.6	36479.7	40909.3	109886
36	66	hsa-miR-23c_R-2_1ss19AT	ATCACATTGCCAGTGATTTC	20	chrX	-	20017081	20017191	attgagtgactttccaggtgtcacacagtgagtggcataatcagagtacaatttgagtcatgcccatacATCACATTGCCAGTGATTACccaaggaaagtgacgtacatgt	3	hsa-mir-23c,ptr-mir-23c,ggo-mir-23c,	hsa-mir-23c	agtgactttccaggtgtcacacagtgagtggcataatcagagtacaatttgagtcatgcccatacATCACATTGCCAGTGATTACCCaaggaaagtgacg	hsa-miR-23c	ATCACATTGCCAGTGATTACCC	3'	Diff	gp1a	.....((.(((((((.((((((((.(((((((((((((..(((((......)))))...)))))...)).))))..))...)))).))))...))))))).))........	98	43.2	-33.2	0	0	0	4	0	0	0	6.5	0	0	4.5	0	0	0	0	0	0	0	0	0	0	0	4.61885	0	0	0	3.31057
37	67	hsa-miR-23a-5p	GGGGTTCCTGGGGATGGGATTT	22	chr19	-	13836582	13836660	cggccggctGGGGTTCCTGGGGATGGGATTTgcttcctgtcacaaATCACATTGCCAGGGATTTCCAaccgaccctgag	26	hsa-mir-23a,ptr-mir-23a,ppy-mir-23a,ggo-mir-23a,ppa-mir-23a,mml-mir-23a,mne-mir-23a,cja-mir-23a,oga-mir-23a,age-mir-23a,sla-mir-23a,lca-mir-23a,mmu-mir-23a,bta-mir-23a,oar-mir-23a,eca-mir-23a,mdo-mir-23a,cfa-mir-23a,efu-mir-23a,rno-mir-23a,ssc-mir-23a,cpo-mir-23a,pal-mir-23a,dno-mir-23a,chi-mir-23a,cgr-mir-23a,	hsa-mir-23a	ggccggctGGGGTTCCTGGGGATGGGATTTgcttcctgtcacaaATCACATTGCCAGGGATTTCCaaccgacc	hsa-miR-23a-5p	GGGGTTCCTGGGGATGGGATTT	5'	Yes	gp1a	.((.(((..(..((((((((..(((.((((((..........)))))).)))..))))))))..)...))).)).....	73	58.2	-30.7	36	52	29	79	23	37	166	124	111	74	412	84	41	53	38	64	77	92	143	62.0457	106.448	37.7484	91.2223	40.7827	48.7397	167.306	63.1555
37	68	hsa-miR-23a-3p_R+1	ATCACATTGCCAGGGATTTCCA	22	chr19	-	13836582	13836660	cggccggctGGGGTTCCTGGGGATGGGATTTgcttcctgtcacaaATCACATTGCCAGGGATTTCCAaccgaccctgag	26	hsa-mir-23a,ptr-mir-23a,ppy-mir-23a,ggo-mir-23a,ppa-mir-23a,mml-mir-23a,mne-mir-23a,cja-mir-23a,oga-mir-23a,age-mir-23a,sla-mir-23a,lca-mir-23a,mmu-mir-23a,bta-mir-23a,oar-mir-23a,eca-mir-23a,mdo-mir-23a,cfa-mir-23a,efu-mir-23a,rno-mir-23a,ssc-mir-23a,cpo-mir-23a,pal-mir-23a,dno-mir-23a,chi-mir-23a,cgr-mir-23a,	hsa-mir-23a	ggccggctGGGGTTCCTGGGGATGGGATTTgcttcctgtcacaaATCACATTGCCAGGGATTTCCaaccgacc	hsa-miR-23a-3p	ATCACATTGCCAGGGATTTCC	3'	Diff	gp1a	.((.(((..(..((((((((..(((.((((((..........)))))).)))..))))))))..)...))).)).....	73	58.2	-30.7	8599.5	7472	13213	12062.5	9998.5	13418.5	19910	33412.5	29653	38819	127794	19324.5	6579	7247	9461	27090	34808	33010	27169	14821.2	15295.7	17198.9	13928.7	17729	17676	20066.6	17017.6
38	69	hsa-miR-23b-5p	TGGGTTCCTGGCATGCTGATTT	22	chr9	+	95085199	95085304	ggcgctgctctcaggtgctctggctgctTGGGTTCCTGGCATGCTGATTTgtgacttaagattaaaATCACATTGCCAGGGATTACCACGcaaccacgaccttggc	28	hsa-mir-23b,ptr-mir-23b,ppy-mir-23b,ppa-mir-23b,mml-mir-23b,ggo-mir-23b,cja-mir-23b,nle-mir-23b,dma-mir-23b,oga-mir-23b,mmr-mir-23b,mmu-mir-23b,bta-mir-10174,bta-mir-23b,cpo-mir-23b,dno-mir-23b,ocu-mir-23b,oar-mir-23b,eca-mir-23b,mdo-mir-23b,cfa-mir-23b,efu-mir-23b,rno-mir-23b,ssc-mir-23b,pal-mir-23b,chi-mir-23b,cgr-mir-23b,tch-mir-23b,	hsa-mir-23b	ctcaggtgctctggctgctTGGGTTCCTGGCATGCTGATTTgtgacttaagattaaaATCACATTGCCAGGGATTACCACgcaaccacgaccttggc	hsa-miR-23b-5p	TGGGTTCCTGGCATGCTGATTT	5'	Yes	gp1a	((((((.......)))))).(((.(((.(((((((((((((((.((((((..............)))))))).))))))))))..))).))).)))..........	76	52.8	-37.1	36	42	65	80	43	74	136	293	47	117	342	112	37	49	70	116	66	104	74	62.0457	85.9769	84.6085	92.377	76.246	97.4794	137.07	149.23
38	70	hsa-miR-23b-3p_R+1	ATCACATTGCCAGGGATTACCACT	24	chr9	+	95085199	95085304	ggcgctgctctcaggtgctctggctgctTGGGTTCCTGGCATGCTGATTTgtgacttaagattaaaATCACATTGCCAGGGATTACCACGcaaccacgaccttggc	28	hsa-mir-23b,ptr-mir-23b,ppy-mir-23b,ppa-mir-23b,mml-mir-23b,ggo-mir-23b,cja-mir-23b,nle-mir-23b,dma-mir-23b,oga-mir-23b,mmr-mir-23b,mmu-mir-23b,bta-mir-10174,bta-mir-23b,cpo-mir-23b,dno-mir-23b,ocu-mir-23b,oar-mir-23b,eca-mir-23b,mdo-mir-23b,cfa-mir-23b,efu-mir-23b,rno-mir-23b,ssc-mir-23b,pal-mir-23b,chi-mir-23b,cgr-mir-23b,tch-mir-23b,	hsa-mir-23b	ctcaggtgctctggctgctTGGGTTCCTGGCATGCTGATTTgtgacttaagattaaaATCACATTGCCAGGGATTACCACgcaaccacgaccttggc	hsa-miR-23b-3p	ATCACATTGCCAGGGATTACCAC	3'	Diff	gp1a	((((((.......)))))).(((.(((.(((((((((((((((.((((((..............)))))))).))))))))))..))).))).)))..........	76	52.8	-37.1	801.5	604	752	1182.5	729.5	1539.5	1547	5266	2416	4144	10745.5	1451.5	725	607	917	3765	3099	4178	1584	1381.38	1236.43	978.855	1365.45	1293.52	2027.97	1559.17	2682.07
39	71	hsa-miR-24-1-5p_L+1R-2	GTGCCTACTGAGCTGATATCA	21	chr9	+	95086013	95086092	gacccgccctccgGTGCCTACTGAGCTGATATCAgttctcattttacacacTGGCTCAGTTCAGCAGGAACaggagtcga	24	hsa-mir-24-1,ppy-mir-24-1,ppa-mir-24-1,mml-mir-24-1,cja-mir-24-2,mne-mir-24-1,bta-mir-24-1,eca-mir-24-2,ptr-mir-24-1,nle-mir-24-1,mmr-mir-24,dma-mir-24,oga-mir-24-1,sbo-mir-24-2,mmu-mir-24-1,rno-mir-24-1,cgr-mir-24-1,mdo-mir-24-1,cfa-mir-24-1,ssc-mir-24-2,chi-mir-24,cpo-mir-24-1,dno-mir-24a,ocu-mir-24-1,	hsa-mir-24-1	ctccggTGCCTACTGAGCTGATATCAGTtctcattttacacacTGGCTCAGTTCAGCAGGAACAGgag	hsa-miR-24-1-5p	TGCCTACTGAGCTGATATCAGT	5'	Diff	gp1a	....((..((((.((.(((.(((((((((..(((((.............))))).))))))))).))).)).)))).)).	75	53.8	-28	11	5	0	7	18	20	23	134	28	46	155	6	0	11	13	76.5	43	37	43	18.9584	10.2353	0	8.08299	31.9169	26.3458	23.1809	68.2487
39	72	hsa-miR-24-3p_R-2	TGGCTCAGTTCAGCAGGAAC	20	chr9	+	95086013	95086092	gacccgccctccgGTGCCTACTGAGCTGATATCAgttctcattttacacacTGGCTCAGTTCAGCAGGAACaggagtcga	24	hsa-mir-24-1,ppy-mir-24-1,ppa-mir-24-1,mml-mir-24-1,cja-mir-24-2,mne-mir-24-1,bta-mir-24-1,eca-mir-24-2,ptr-mir-24-1,nle-mir-24-1,mmr-mir-24,dma-mir-24,oga-mir-24-1,sbo-mir-24-2,mmu-mir-24-1,rno-mir-24-1,cgr-mir-24-1,mdo-mir-24-1,cfa-mir-24-1,ssc-mir-24-2,chi-mir-24,cpo-mir-24-1,dno-mir-24a,ocu-mir-24-1,	hsa-mir-24-1	ctccggTGCCTACTGAGCTGATATCAGTtctcattttacacacTGGCTCAGTTCAGCAGGAACAGgag	hsa-miR-24-3p	TGGCTCAGTTCAGCAGGAACAG	3'	Diff	gp1a	....((..((((.((.(((.(((((((((..(((((.............))))).))))))))).))).)).)))).)).	75	53.8	-28	4269	4219.5	6276	6537.5	4919	6032	12554.5	26950.5	15023	15233	66813	10490	4070.5	4198.5	5175.5	12744.5	17161	18061	12496.5	7357.58	8637.61	8169.27	7548.93	8722.19	7945.89	12653.3	13726.4
40	73	hsa-miR-24-2-5p_L+1R-1	GTGCCTACTGAGCTGAAACACA	22	chr19	-	13836268	13836371	ggcctccctgggctctgcctcccGTGCCTACTGAGCTGAAACACAgttggtttgtgtacacTGGCTCAGTTCAGCAGGAACaggggtcaagcccccttggagcc	20	hsa-mir-24-2,ptr-mir-24-2,ppy-mir-24-2,ggo-mir-24,ppa-mir-24-2,mml-mir-24-2,mne-mir-24-2,cja-mir-24-1,nle-mir-24-2,oga-mir-24-2,sbo-mir-24-1,bta-mir-24-2,eca-mir-24-1,mdo-mir-24-2,cfa-mir-24-2,ssc-mir-24-1,cpo-mir-24-2,dno-mir-24b,ocu-mir-24-2,cgr-mir-24,	hsa-mir-24-2	ctctgcctcccgTGCCTACTGAGCTGAAACACAGttggtttgtgtacacTGGCTCAGTTCAGCAGGAACAGgg	hsa-miR-24-2-5p	TGCCTACTGAGCTGAAACACAG	5'	Diff	gp1a	((.((((..(((((..(((.((.((.(((.(((((((((....((((.(.........)))))..))))))))).))).)).)))))..)))))....))))))	104	60.6	-45.8	114	126	294	222	161	240	384	494	497	524	1894	370	152	169	235	370.5	489	379	426	196.478	257.931	382.691	256.346	285.479	316.149	387.021	251.603
40	74	hsa-miR-24-3p_R-2	TGGCTCAGTTCAGCAGGAAC	20	chr19	-	13836268	13836371	ggcctccctgggctctgcctcccGTGCCTACTGAGCTGAAACACAgttggtttgtgtacacTGGCTCAGTTCAGCAGGAACaggggtcaagcccccttggagcc	20	hsa-mir-24-2,ptr-mir-24-2,ppy-mir-24-2,ggo-mir-24,ppa-mir-24-2,mml-mir-24-2,mne-mir-24-2,cja-mir-24-1,nle-mir-24-2,oga-mir-24-2,sbo-mir-24-1,bta-mir-24-2,eca-mir-24-1,mdo-mir-24-2,cfa-mir-24-2,ssc-mir-24-1,cpo-mir-24-2,dno-mir-24b,ocu-mir-24-2,cgr-mir-24,	hsa-mir-24-2	ctctgcctcccgTGCCTACTGAGCTGAAACACAGttggtttgtgtacacTGGCTCAGTTCAGCAGGAACAGgg	hsa-miR-24-3p	TGGCTCAGTTCAGCAGGAACAG	3'	Diff	gp1a	((.((((..(((((..(((.((.((.(((.(((((((((....((((.(.........)))))..))))))))).))).)).)))))..)))))....))))))	104	60.6	-45.8	4269	4219.5	6276	6537.5	4919	6032	12554.5	26950.5	15023	15233	66813	10490	4070.5	4198.5	5175.5	12744.5	17161	18061	12496.5	7357.58	8637.61	8169.27	7548.93	8722.19	7945.89	12653.3	13726.4
41	75	hsa-miR-25-5p	AGGCGGAGACTTGGGCAATTG	21	chr7	-	100093552	100093650	cgggactggccagtgttgagAGGCGGAGACTTGGGCAATTGctggacgctgccctgggCATTGCACTTGTCTCGGTCTGAcagtgccggcccaacactg	28	hsa-mir-25,ptr-mir-25,ppy-mir-25,ggo-mir-25,ppa-mir-25,mml-mir-25,mne-mir-25,lla-mir-25,mmu-mir-25,eca-mir-25,aja-mir-25,cja-mir-25,nle-mir-25,oga-mir-25,dma-mir-25,cpo-mir-25,pal-mir-25,dno-mir-25,ocu-mir-25,tch-mir-25,bta-mir-25,oar-mir-25,mdo-mir-25,cfa-mir-25,efu-mir-25,rno-mir-25,chi-mir-25,cgr-mir-25,	hsa-mir-25	ggccagtgttgagAGGCGGAGACTTGGGCAATTGctggacgctgccctgggCATTGCACTTGTCTCGGTCTGAcagtgccggcc	hsa-miR-25-5p	AGGCGGAGACTTGGGCAATTG	5'	Yes	gp1a	.(((.((((.((.((((...((((.(((((..(((((((.(((((.......))..)))))))).)).))))).)))))))).))))))))).......	91	62.6	-41.3	55	43	84	89	50	52	170	163	101	93	315	83	38	69	39	59	76	88	93	94.792	88.024	109.34	102.769	88.6581	68.499	171.337	83.0189
41	76	hsa-miR-25-3p	CATTGCACTTGTCTCGGTCTGA	22	chr7	-	100093552	100093650	cgggactggccagtgttgagAGGCGGAGACTTGGGCAATTGctggacgctgccctgggCATTGCACTTGTCTCGGTCTGAcagtgccggcccaacactg	28	hsa-mir-25,ptr-mir-25,ppy-mir-25,ggo-mir-25,ppa-mir-25,mml-mir-25,mne-mir-25,lla-mir-25,mmu-mir-25,eca-mir-25,aja-mir-25,cja-mir-25,nle-mir-25,oga-mir-25,dma-mir-25,cpo-mir-25,pal-mir-25,dno-mir-25,ocu-mir-25,tch-mir-25,bta-mir-25,oar-mir-25,mdo-mir-25,cfa-mir-25,efu-mir-25,rno-mir-25,chi-mir-25,cgr-mir-25,	hsa-mir-25	ggccagtgttgagAGGCGGAGACTTGGGCAATTGctggacgctgccctgggCATTGCACTTGTCTCGGTCTGAcagtgccggcc	hsa-miR-25-3p	CATTGCACTTGTCTCGGTCTGA	3'	Yes	gp1a	.(((.((((.((.((((...((((.(((((..(((((((.(((((.......))..)))))))).)).))))).)))))))).))))))))).......	91	62.6	-41.3	50448	25921	51522	53594	40911	42303	60013	232847	90754	60410	202466	99454.7	30402	71704	39799	39271	88371	101260	47839	86946.7	53062.1	67064.6	61885.6	72541.9	55725.3	60485.1	118593
42	77	hsa-miR-26b-5p_R+1	TTCAAGTAATTCAGGATAGGTT	22	chr2	+	218402629	218402749	ccctcgccccaccctgcccgggacccagTTCAAGTAATTCAGGATAGGTTgtgtgctgtccagCCTGTTCTCCATTACTTGGCTCGgggaccggtgccctgcagccttggggtgagggggc	24	hsa-mir-26b,ppy-mir-26b,mml-mir-26b,ptr-mir-26b,ggo-mir-26b,ppa-mir-26b,mmr-mir-26b,dma-mir-26b,cfa-mir-26b,tch-mir-26b,cja-mir-26b,oga-mir-26b,mmu-mir-26b,bta-mir-26b,oar-mir-26b,efu-mir-26b,rno-mir-26b,ssc-mir-26b,cpo-mir-26b,ocu-mir-26b,pal-mir-26b,dno-mir-26b,chi-mir-26b,cgr-mir-26b,	hsa-mir-26b	ccgggacccagTTCAAGTAATTCAGGATAGGTtgtgtgctgtccagCCTGTTCTCCATTACTTGGCTcggggaccgg	hsa-miR-26b-5p	TTCAAGTAATTCAGGATAGGT	5'	Diff	gp1a	(((((((((((..((((((((..((((((.((((((((..(((((((((((.........)))))))))))..))))))))))).)))..))))......))))...)))))))))))...	118	63.6	-67.6	18335	11856.7	16492.7	23481.3	16128.3	22812.3	23180	119963	61366.7	49225.7	189211	46404.7	12067.3	17765.7	19414.7	30602	66298	73624.7	28206	31600.2	24271.4	21468	27114.2	28598.2	30050.4	23362.3	61099.5
42	78	hsa-miR-26b-3p_R+2	CCTGTTCTCCATTACTTGGCTCT	23	chr2	+	218402629	218402749	ccctcgccccaccctgcccgggacccagTTCAAGTAATTCAGGATAGGTTgtgtgctgtccagCCTGTTCTCCATTACTTGGCTCGgggaccggtgccctgcagccttggggtgagggggc	24	hsa-mir-26b,ppy-mir-26b,mml-mir-26b,ptr-mir-26b,ggo-mir-26b,ppa-mir-26b,mmr-mir-26b,dma-mir-26b,cfa-mir-26b,tch-mir-26b,cja-mir-26b,oga-mir-26b,mmu-mir-26b,bta-mir-26b,oar-mir-26b,efu-mir-26b,rno-mir-26b,ssc-mir-26b,cpo-mir-26b,ocu-mir-26b,pal-mir-26b,dno-mir-26b,chi-mir-26b,cgr-mir-26b,	hsa-mir-26b	ccgggacccagTTCAAGTAATTCAGGATAGGTtgtgtgctgtccagCCTGTTCTCCATTACTTGGCTcggggaccgg	hsa-miR-26b-3p	CCTGTTCTCCATTACTTGGCT	3'	Diff	gp1a	(((((((((((..((((((((..((((((.((((((((..(((((((((((.........)))))))))))..))))))))))).)))..))))......))))...)))))))))))...	118	63.6	-67.6	54	58	116	171	132	105	168	251	177	219	874	206	82	76	92	185	153	188	145	93.0685	118.73	150.994	197.456	234.057	138.315	169.321	127.839
43	79	hsa-miR-26a-5p	TTCAAGTAATCCAGGATAGGCT	22	chr3	+	37969359	37969530	gccacaggagccaagagcaggaggaccaaggccctggcgaaggccgtggcctcgTTCAAGTAATCCAGGATAGGCTgtgcaggtcccaatgggCCTATTCTTGGTTACTTGCACGgggacgcgggcctggacgccggcatccgggctcaggacccccctctctgccagaggc	26	hsa-mir-26a-1,ptr-mir-26a-1,ppy-mir-26a,ggo-mir-26a,ppa-mir-26a,mml-mir-26a-1,lla-mir-26a,cja-mir-26a-1,nle-mir-26a-1,oga-mir-26a-1,mmr-mir-26a-1,dma-mir-26a-1,sbo-mir-26a-1,cfa-mir-26a-1,pal-mir-26a-1,mne-mir-26a,mmu-mir-26a-1,bta-mir-26a-1,chi-mir-26a,eca-mir-26a-2,efu-mir-26a,rno-mir-26a,cpo-mir-26a-1,dno-mir-26a-1,cgr-mir-26a-1,tch-mir-26a-2,	hsa-mir-26a-1	gtggcctcgTTCAAGTAATCCAGGATAGGCTgtgcaggtcccaatgggCCTATTCTTGGTTACTTGCACGgggacgc	hsa-miR-26a-5p	TTCAAGTAATCCAGGATAGGCT	5'	Yes	gp1a	.........(((....((((((((.((..((((((((((.((((((((.((((((.(((((((((.((((((((((...((........)))))))))))).))))))))).)))))).))))).)))...)))))......)))))..)).....)))).))))....)))	163	65.1	-79.5	18141.5	16165.7	19674.2	30855.8	16823.8	32949.8	24163.5	58959.8	56877.7	73288.7	223834	49934.2	20226.3	15555.2	21425.2	51725.5	47315	70296.7	29918.5	31266.7	33092.2	25609.2	35629.6	29831.4	43404.4	24353.6	30029.3
43	80	hsa-miR-26a-1-3p	CCTATTCTTGGTTACTTGCACG	22	chr3	+	37969359	37969530	gccacaggagccaagagcaggaggaccaaggccctggcgaaggccgtggcctcgTTCAAGTAATCCAGGATAGGCTgtgcaggtcccaatgggCCTATTCTTGGTTACTTGCACGgggacgcgggcctggacgccggcatccgggctcaggacccccctctctgccagaggc	26	hsa-mir-26a-1,ptr-mir-26a-1,ppy-mir-26a,ggo-mir-26a,ppa-mir-26a,mml-mir-26a-1,lla-mir-26a,cja-mir-26a-1,nle-mir-26a-1,oga-mir-26a-1,mmr-mir-26a-1,dma-mir-26a-1,sbo-mir-26a-1,cfa-mir-26a-1,pal-mir-26a-1,mne-mir-26a,mmu-mir-26a-1,bta-mir-26a-1,chi-mir-26a,eca-mir-26a-2,efu-mir-26a,rno-mir-26a,cpo-mir-26a-1,dno-mir-26a-1,cgr-mir-26a-1,tch-mir-26a-2,	hsa-mir-26a-1	gtggcctcgTTCAAGTAATCCAGGATAGGCTgtgcaggtcccaatgggCCTATTCTTGGTTACTTGCACGgggacgc	hsa-miR-26a-1-3p	CCTATTCTTGGTTACTTGCACG	3'	Yes	gp1a	.........(((....((((((((.((..((((((((((.((((((((.((((((.(((((((((.((((((((((...((........)))))))))))).))))))))).)))))).))))).)))...)))))......)))))..)).....)))).))))....)))	163	65.1	-79.5	0	0	0	0	0	0	0	10	8	14	61	0	5	0	0	8	5	0	10	0	0	0	0	0	0	0	5.09318
44	81	hsa-miR-26a-5p	TTCAAGTAATCCAGGATAGGCT	22	chr12	-	57824609	57824692	ggctgtggctggaTTCAAGTAATCCAGGATAGGCTgtttccatctgtgaggCCTATTCTTGATTACTTGTTTCtggaggcagct	23	hsa-mir-26a-2,ppy-mir-26a-2,mml-mir-26a-2,cja-mir-26a-2,bta-mir-26a-2,eca-mir-26a,ssc-mir-26a,ptr-mir-26a-2,nle-mir-26a-2,oga-mir-26a-2,dma-mir-26a-2,sbo-mir-26a-2,cpo-mir-26a-2,pal-mir-26a-2,mmr-mir-26a-2,mmu-mir-26a-2,cfa-mir-26a-2,efu-mir-26c,dno-mir-26a-2,ocu-mir-26a,cgr-mir-26a-2,tch-mir-26a-1,oar-mir-26a,	hsa-mir-26a-2	ggctgtggctggaTTCAAGTAATCCAGGATAGGCTgtttccatctgtgaggCCTATTCTTGATTACTTGTTTCtggaggcagct	hsa-miR-26a-5p	TTCAAGTAATCCAGGATAGGCT	5'	Yes	gp1a	((((((..(..((..(((((((((.((((((((((..............)))))))))).)))))))))..))..)..))))))	84	47.6	-42.2	18141.5	16165.7	19674.2	30855.8	16823.8	32949.8	24163.5	58959.8	56877.7	73288.7	223834	49934.2	20226.3	15555.2	21425.2	51725.5	47315	70296.7	29918.5	31266.7	33092.2	25609.2	35629.6	29831.4	43404.4	24353.6	30029.3
44	82	hsa-miR-26a-2-3p	CCTATTCTTGATTACTTGTTTC	22	chr12	-	57824609	57824692	ggctgtggctggaTTCAAGTAATCCAGGATAGGCTgtttccatctgtgaggCCTATTCTTGATTACTTGTTTCtggaggcagct	23	hsa-mir-26a-2,ppy-mir-26a-2,mml-mir-26a-2,cja-mir-26a-2,bta-mir-26a-2,eca-mir-26a,ssc-mir-26a,ptr-mir-26a-2,nle-mir-26a-2,oga-mir-26a-2,dma-mir-26a-2,sbo-mir-26a-2,cpo-mir-26a-2,pal-mir-26a-2,mmr-mir-26a-2,mmu-mir-26a-2,cfa-mir-26a-2,efu-mir-26c,dno-mir-26a-2,ocu-mir-26a,cgr-mir-26a-2,tch-mir-26a-1,oar-mir-26a,	hsa-mir-26a-2	ggctgtggctggaTTCAAGTAATCCAGGATAGGCTgtttccatctgtgaggCCTATTCTTGATTACTTGTTTCtggaggcagct	hsa-miR-26a-2-3p	CCTATTCTTGATTACTTGTTTC	3'	Yes	gp1a	((((((..(..((..(((((((((.((((((((((..............)))))))))).)))))))))..))..)..))))))	84	47.6	-42.2	10	0	0	15	0	10	5	19	30	20	93	5	0	0	5	24	5	26	15	17.2349	0	0	17.3207	0	13.1729	5.03933	9.67705
45	83	hsa-miR-27a-5p	AGGGCTTAGCTGCTTGTGAGCA	22	chr19	-	13836406	13836568	gatgctgcccggggacggggtggcagagaggccccgaagcctgtgcctggcctgaggagcAGGGCTTAGCTGCTTGTGAGCAgggtccacaccaagtcgtgTTCACAGTGGCTAAGTTCCGccccccaggccctcacctcctctggccttgccgcctgtcccc	27	hsa-mir-27a,ptr-mir-27a,ggo-mir-27a,ppa-mir-27a,mml-mir-27a,ppy-mir-27a,cja-mir-27a,oga-mir-27a,mne-mir-27a,age-mir-27a,sla-mir-27a,sbo-mir-27a,lca-mir-27a,mmu-mir-27a,bta-mir-27a,eca-mir-27a,cfa-mir-27a,efu-mir-27a,rno-mir-27a,ssc-mir-27a,cpo-mir-27a,pal-mir-27a,dno-mir-27a,chi-mir-27a,cgr-mir-27a,tch-mir-27a,oar-mir-27a,	hsa-mir-27a	ctgaggagcAGGGCTTAGCTGCTTGTGAGCAgggtccacaccaagtcgtgTTCACAGTGGCTAAGTTCCGCcccccag	hsa-miR-27a-5p	AGGGCTTAGCTGCTTGTGAGCA	5'	Yes	gp1a	..........(((((((((.(((((...(((((..((.....(((...((((((.((.((.(..((((((..((.(((((((.((...........)).)))))))))..))))))..).)).)).))))))..)))....)).)))))))))))))))))))	153	67.5	-86.4	59	27	66	65	41	27	135	108	106	128	436	70	16	30	49	102	72	69	94	101.686	55.2709	85.9101	75.0563	72.6997	35.5668	136.062	55.0064
45	84	hsa-miR-27a-3p_R-1	TTCACAGTGGCTAAGTTCCG	20	chr19	-	13836406	13836568	gatgctgcccggggacggggtggcagagaggccccgaagcctgtgcctggcctgaggagcAGGGCTTAGCTGCTTGTGAGCAgggtccacaccaagtcgtgTTCACAGTGGCTAAGTTCCGccccccaggccctcacctcctctggccttgccgcctgtcccc	27	hsa-mir-27a,ptr-mir-27a,ggo-mir-27a,ppa-mir-27a,mml-mir-27a,ppy-mir-27a,cja-mir-27a,oga-mir-27a,mne-mir-27a,age-mir-27a,sla-mir-27a,sbo-mir-27a,lca-mir-27a,mmu-mir-27a,bta-mir-27a,eca-mir-27a,cfa-mir-27a,efu-mir-27a,rno-mir-27a,ssc-mir-27a,cpo-mir-27a,pal-mir-27a,dno-mir-27a,chi-mir-27a,cgr-mir-27a,tch-mir-27a,oar-mir-27a,	hsa-mir-27a	ctgaggagcAGGGCTTAGCTGCTTGTGAGCAgggtccacaccaagtcgtgTTCACAGTGGCTAAGTTCCGCcccccag	hsa-miR-27a-3p	TTCACAGTGGCTAAGTTCCGC	3'	Diff	gp1a	..........(((((((((.(((((...(((((..((.....(((...((((((.((.((.(..((((((..((.(((((((.((...........)).)))))))))..))))))..).)).)).))))))..)))....)).)))))))))))))))))))	153	67.5	-86.4	13358.3	12711.5	22431.3	18413.5	15081.3	23304.3	42204	59412.7	42872.5	41323.3	198128	32489.5	12382.5	14019.2	17884	37010.8	53076.8	50954	48855	23023	26021.3	29198.2	21262.3	26741.7	30698.5	42536	30260
46	85	hsa-miR-27b-5p	AGAGCTTAGCTGATTGGTGAAC	22	chr9	+	95085415	95085581	tcaccgtccctttatttatgcccagcgatgacctctctaacaaggtgcAGAGCTTAGCTGATTGGTGAACagtgattggtttccgctttgTTCACAGTGGCTAAGTTCTGCacctgaagagaaggtgagatggggacagttaagttggagccgctggggcagaggcc	27	hsa-mir-27b,ppy-mir-27b,mml-mir-27b,rno-mir-27b,ptr-mir-27b,ggo-mir-27b,ppa-mir-27b,mmr-mir-27b,sbo-mir-27b,cpo-mir-27b,tch-mir-27b,cja-mir-27b,nle-mir-27b,oga-mir-27b,dma-mir-27b,mmu-mir-27b,bta-mir-27b,eca-mir-27b,mdo-mir-27b,cfa-mir-27b,pal-mir-27b,efu-mir-27b,ssc-mir-27b,dno-mir-27b,ocu-mir-27b,chi-mir-27b,cgr-mir-27b,	hsa-mir-27b	acctctctaacaaggtgcAGAGCTTAGCTGATTGGTGAACagtgattggtttccgctttgTTCACAGTGGCTAAGTTCTGCacctgaagagaaggtg	hsa-miR-27b-5p	AGAGCTTAGCTGATTGGTGAAC	5'	Yes	gp1a	........((((......(((((((((...((((((((....(((((((((((((((((.((((.(((((((....(((...)))..))))))))))))))))))))))))))))..))))).)))....((....)).............))))))).))))))..	96	51.5	-69.6	16	15	21	60	19	57	27	191	62	70	335	23	0	10	29	37	51	66	59	27.5759	30.706	27.335	69.2827	33.6901	75.0855	27.2124	97.2798
46	86	hsa-miR-27b-3p	TTCACAGTGGCTAAGTTCTGC	21	chr9	+	95085415	95085581	tcaccgtccctttatttatgcccagcgatgacctctctaacaaggtgcAGAGCTTAGCTGATTGGTGAACagtgattggtttccgctttgTTCACAGTGGCTAAGTTCTGCacctgaagagaaggtgagatggggacagttaagttggagccgctggggcagaggcc	27	hsa-mir-27b,ppy-mir-27b,mml-mir-27b,rno-mir-27b,ptr-mir-27b,ggo-mir-27b,ppa-mir-27b,mmr-mir-27b,sbo-mir-27b,cpo-mir-27b,tch-mir-27b,cja-mir-27b,nle-mir-27b,oga-mir-27b,dma-mir-27b,mmu-mir-27b,bta-mir-27b,eca-mir-27b,mdo-mir-27b,cfa-mir-27b,pal-mir-27b,efu-mir-27b,ssc-mir-27b,dno-mir-27b,ocu-mir-27b,chi-mir-27b,cgr-mir-27b,	hsa-mir-27b	acctctctaacaaggtgcAGAGCTTAGCTGATTGGTGAACagtgattggtttccgctttgTTCACAGTGGCTAAGTTCTGCacctgaagagaaggtg	hsa-miR-27b-3p	TTCACAGTGGCTAAGTTCTGC	3'	Yes	gp1a	........((((......(((((((((...((((((((....(((((((((((((((((.((((.(((((((....(((...)))..))))))))))))))))))))))))))))..))))).)))....((....)).............))))))).))))))..	96	51.5	-69.6	24204.3	17702.5	28990.3	34132	25430.3	31835.3	46365	178046	45425.5	61617.8	216409	49620	21634.5	24154.2	31045	80498.8	46716.3	69689	40196.5	41715.9	36238.2	37735.8	39412.6	45092.1	41936.3	46729.7	90682.2
47	87	hsa-miR-28-5p_R-1	AAGGAGCTCACAGTCTATTGA	21	chr3	+	188688781	188688866	ggtccttgccctcAAGGAGCTCACAGTCTATTGAgttacctttctgactttccCACTAGATTGTGAGCTCCTGGAgggcaggcact	25	hsa-mir-28,ptr-mir-28,ggo-mir-28,ppa-mir-28,ppy-mir-28,mml-mir-28,nle-mir-28,mmr-mir-28,cfa-mir-28,mne-mir-28,dma-mir-28,age-mir-28,lla-mir-28,eca-mir-28,sbo-mir-28,sla-mir-28,mmu-mir-28a,bta-mir-28,chi-mir-28,efu-mir-28,rno-mir-28,ssc-mir-28,pal-mir-28,dno-mir-28,cgr-mir-28,	hsa-mir-28	ggtccttgccctcAAGGAGCTCACAGTCTATTGAGttacctttctgactttccCACTAGATTGTGAGCTCCTGGAgggcaggcact	hsa-miR-28-5p	AAGGAGCTCACAGTCTATTGAG	5'	Diff	gp1a	(((.(((((((((.((((((((((((((((.(((((((......)))))....)).)))))))))))))))).))))))))).)))	86	52.3	-50.6	375	381	695	1035	410	764	936	1997	1932	1740.67	6354.17	1110.67	388	490	663.667	1387	1294.67	1814.5	1235	646.309	779.933	904.66	1195.13	726.997	1006.41	943.363	1017.11
47	88	hsa-miR-28-3p	CACTAGATTGTGAGCTCCTGGA	22	chr3	+	188688781	188688866	ggtccttgccctcAAGGAGCTCACAGTCTATTGAgttacctttctgactttccCACTAGATTGTGAGCTCCTGGAgggcaggcact	25	hsa-mir-28,ptr-mir-28,ggo-mir-28,ppa-mir-28,ppy-mir-28,mml-mir-28,nle-mir-28,mmr-mir-28,cfa-mir-28,mne-mir-28,dma-mir-28,age-mir-28,lla-mir-28,eca-mir-28,sbo-mir-28,sla-mir-28,mmu-mir-28a,bta-mir-28,chi-mir-28,efu-mir-28,rno-mir-28,ssc-mir-28,pal-mir-28,dno-mir-28,cgr-mir-28,	hsa-mir-28	ggtccttgccctcAAGGAGCTCACAGTCTATTGAGttacctttctgactttccCACTAGATTGTGAGCTCCTGGAgggcaggcact	hsa-miR-28-3p	CACTAGATTGTGAGCTCCTGGA	3'	Yes	gp1a	(((.(((((((((.((((((((((((((((.(((((((......)))))....)).)))))))))))))))).))))))))).)))	86	52.3	-50.6	1618	2040	2826	3741	1648	2633	3526	4208	3399	4901	10917	4239	1835	1781	2600	3620	2654	4032	3771	2788.61	4176.02	3678.52	4319.78	2922.17	3468.42	3553.74	2143.21
48	89	hsa-miR-29a-5p_R-1	ACTGATTTCTTTTGGTGTTCA	21	chr7	-	130876735	130876822	accccttagaggatgACTGATTTCTTTTGGTGTTCAgagtcaatataattttcTAGCACCATCTGAAATCGGTTataatgattgggga	32	hsa-mir-29a,ptr-mir-29a,ppy-mir-29a,ggo-mir-29a,ppa-mir-29a,mml-mir-29a,mne-mir-29a,age-mir-29a,lla-mir-29a,sla-mir-29a,bta-mir-29a,oar-mir-29a,cja-mir-29a,nle-mir-29a,oga-mir-29a,mmr-mir-29a,dma-mir-29a,cfa-mir-29a,cpo-mir-29a,dno-mir-29a,sbo-mir-29a,mmu-mir-29a,rno-mir-29a,eca-mir-29a,mdo-mir-29a-1,efu-mir-29a,ssc-mir-29a,pal-mir-29a,ocu-mir-29a,chi-mir-29a,cgr-mir-29a,tch-mir-29a,	hsa-mir-29a	atgACTGATTTCTTTTGGTGTTCAGagtcaatataattttcTAGCACCATCTGAAATCGGTTAt	hsa-miR-29a-5p	ACTGATTTCTTTTGGTGTTCAG	5'	Diff	gp1a	.((((.......((((((((((((...(((((((.((((...........)))))))))))...)))))))))))).......)))).	64	37.5	-34.6	0	0	0	0	0	0	5	9	13	8	41	6	0	0	0	9	15	19	0	0	0	0	0	0	0	5.03933	4.58387
48	90	hsa-miR-29a-3p_R-1	TAGCACCATCTGAAATCGGTT	21	chr7	-	130876735	130876822	accccttagaggatgACTGATTTCTTTTGGTGTTCAgagtcaatataattttcTAGCACCATCTGAAATCGGTTataatgattgggga	32	hsa-mir-29a,ptr-mir-29a,ppy-mir-29a,ggo-mir-29a,ppa-mir-29a,mml-mir-29a,mne-mir-29a,age-mir-29a,lla-mir-29a,sla-mir-29a,bta-mir-29a,oar-mir-29a,cja-mir-29a,nle-mir-29a,oga-mir-29a,mmr-mir-29a,dma-mir-29a,cfa-mir-29a,cpo-mir-29a,dno-mir-29a,sbo-mir-29a,mmu-mir-29a,rno-mir-29a,eca-mir-29a,mdo-mir-29a-1,efu-mir-29a,ssc-mir-29a,pal-mir-29a,ocu-mir-29a,chi-mir-29a,cgr-mir-29a,tch-mir-29a,	hsa-mir-29a	atgACTGATTTCTTTTGGTGTTCAGagtcaatataattttcTAGCACCATCTGAAATCGGTTAt	hsa-miR-29a-3p	TAGCACCATCTGAAATCGGTTA	3'	Diff	gp1a	.((((.......((((((((((((...(((((((.((((...........)))))))))))...)))))))))))).......)))).	64	37.5	-34.6	11189.8	10045.2	17372.8	15180.2	11001	17536.8	28298.5	59617.8	27957.8	40568	141104	20664.5	8739	10129	15936	29808.5	39848.2	46782	30991.2	19285.4	20563.3	22613.6	17528.8	19506.6	23101	28521.1	30364.4
49	91	hsa-miR-29b-1-5p_R-3	GCTGGTTTCATATGGTGGTTT	21	chr7	-	130877457	130877543	gcttcttcaggaaGCTGGTTTCATATGGTGGTTTagatttaaatagtgattgtcTAGCACCATTTGAAATCAGTGttcttgggggag	26	hsa-mir-29b-1,ptr-mir-29b-1,ppy-mir-29b-1,ggo-mir-29b-1,ppa-mir-29b-1,mml-mir-29b-1,age-mir-29b,lla-mir-29b,bta-mir-29b-1,eca-mir-29b,cja-mir-29b-2,nle-mir-29b-1,cfa-mir-29b-1,pal-mir-29b-1,oga-mir-29b-1,mmr-mir-29b-1,cpo-mir-29b-1,dno-mir-29b-1,ocu-mir-29b-1,tch-mir-29b-2,mmu-mir-29b-1,mdo-mir-29b-1,efu-mir-29b,rno-mir-29b-1,ssc-mir-29b-1,cgr-mir-29b,	hsa-mir-29b-1	cttcaggaaGCTGGTTTCATATGGTGGTTTAGAtttaaatagtgattgtcTAGCACCATTTGAAATCAGTGTTcttggggg	hsa-miR-29b-1-5p	GCTGGTTTCATATGGTGGTTTAGA	5'	Diff	gp1a	.((((..((((((((((((((((.((((((..((((((.............)))))))))))).)))))))))).))))))..))))	86	40.2	-37.8	0	0	0	0	0	0	0	6	7	5	15	5	0	0	0	5	6	5	0	0	0	0	0	0	0	0	3.05591
49	92	hsa-miR-29b-3p_R-2	TAGCACCATTTGAAATCAGTG	21	chr7	-	130877457	130877543	gcttcttcaggaaGCTGGTTTCATATGGTGGTTTagatttaaatagtgattgtcTAGCACCATTTGAAATCAGTGttcttgggggag	26	hsa-mir-29b-1,ptr-mir-29b-1,ppy-mir-29b-1,ggo-mir-29b-1,ppa-mir-29b-1,mml-mir-29b-1,age-mir-29b,lla-mir-29b,bta-mir-29b-1,eca-mir-29b,cja-mir-29b-2,nle-mir-29b-1,cfa-mir-29b-1,pal-mir-29b-1,oga-mir-29b-1,mmr-mir-29b-1,cpo-mir-29b-1,dno-mir-29b-1,ocu-mir-29b-1,tch-mir-29b-2,mmu-mir-29b-1,mdo-mir-29b-1,efu-mir-29b,rno-mir-29b-1,ssc-mir-29b-1,cgr-mir-29b,	hsa-mir-29b-1	cttcaggaaGCTGGTTTCATATGGTGGTTTAGAtttaaatagtgattgtcTAGCACCATTTGAAATCAGTGTTcttggggg	hsa-miR-29b-3p	TAGCACCATTTGAAATCAGTGTT	3'	Diff	gp1a	.((((..((((((((((((((((.((((((..((((((.............)))))))))))).)))))))))).))))))..))))	86	40.2	-37.8	197.25	123.25	228.25	217.25	158.5	261.25	230.5	934.25	444.25	512.5	1821.75	323.167	101	139.5	265.5	385.5	750.75	798.5	433.25	339.959	252.301	297.106	250.861	281.046	344.142	232.313	475.831
50	93	hsa-miR-29c-5p_R-1	TGACCGATTTCTCCTGGTGTT	21	chr1	-	207801842	207801956	gggagcaccactggcccatctcttacacaggcTGACCGATTTCTCCTGGTGTTcagagtctgtttttgtcTAGCACCATTTGAAATCGGTTatgatgtagggggaaaagcagcag	28	hsa-mir-29c,ppy-mir-29c,mml-mir-29c,mmu-mir-29c,bta-mir-29c,eca-mir-29c,rno-mir-29c-2,rno-mir-29c-1,ssc-mir-29c,aja-mir-29c,ptr-mir-29c,ggo-mir-29c,cja-mir-29c,nle-mir-29c,cfa-mir-29c-1,cfa-mir-29c-2,cpo-mir-29c,ocu-mir-29c,mmr-mir-29c,dno-mir-29c,bta-mir-29d,eca-mir-29c-2,mdo-mir-29a-2,efu-mir-29c,pal-mir-29c,chi-mir-29c,cgr-mir-29c,tch-mir-29c,	hsa-mir-29c	atctcttacacaggcTGACCGATTTCTCCTGGTGTTCagagtctgtttttgtcTAGCACCATTTGAAATCGGTTAtgatgtaggggga	hsa-miR-29c-5p	TGACCGATTTCTCCTGGTGTTC	5'	Diff	gp1a	(((..((....)).))).(((((((((((...(((((((((((...((((((((((((.....)))))...)))))))...))))))))))))).)))))))))...........	86	49.6	-39.3	0	8	26	40	16	19	42	132	58	89	294	37	6	19	5	32	99	83	49	0	16.3766	33.8434	46.1885	28.3706	25.0285	42.3304	67.23
50	94	hsa-miR-29c-3p_R-1	TAGCACCATTTGAAATCGGTT	21	chr1	-	207801842	207801956	gggagcaccactggcccatctcttacacaggcTGACCGATTTCTCCTGGTGTTcagagtctgtttttgtcTAGCACCATTTGAAATCGGTTatgatgtagggggaaaagcagcag	28	hsa-mir-29c,ppy-mir-29c,mml-mir-29c,mmu-mir-29c,bta-mir-29c,eca-mir-29c,rno-mir-29c-2,rno-mir-29c-1,ssc-mir-29c,aja-mir-29c,ptr-mir-29c,ggo-mir-29c,cja-mir-29c,nle-mir-29c,cfa-mir-29c-1,cfa-mir-29c-2,cpo-mir-29c,ocu-mir-29c,mmr-mir-29c,dno-mir-29c,bta-mir-29d,eca-mir-29c-2,mdo-mir-29a-2,efu-mir-29c,pal-mir-29c,chi-mir-29c,cgr-mir-29c,tch-mir-29c,	hsa-mir-29c	atctcttacacaggcTGACCGATTTCTCCTGGTGTTCagagtctgtttttgtcTAGCACCATTTGAAATCGGTTAtgatgtaggggga	hsa-miR-29c-3p	TAGCACCATTTGAAATCGGTTA	3'	Diff	gp1a	(((..((....)).))).(((((((((((...(((((((((((...((((((((((((.....)))))...)))))))...))))))))))))).)))))))))...........	86	49.6	-39.3	557.75	360.25	812.75	645.25	508	718.75	867.5	3775.75	1561.75	2211	6963.25	873.167	323	495	682	1701.5	2515.25	3059	1952.25	961.277	737.457	1057.93	745.078	900.767	946.801	874.324	1923.06
51	95	hsa-miR-29b-2-5p_R+1	CTGGTTTCACATGGTGGCTTAGA	23	chr1	-	207802438	207802527	tcttcttctggaagCTGGTTTCACATGGTGGCTTAGAtttttccatctttgtatcTAGCACCATTTGAAATCAGTGttttaggagtaaga	31	hsa-mir-29b-2,ptr-mir-29b-2,ppy-mir-29b-2,ggo-mir-29b-2,ppa-mir-29b-2,mml-mir-29b-2,mne-mir-29b,sla-mir-29b,mmu-mir-29b-2,bta-mir-29b-2,eca-mir-29b-2,rno-mir-29b-3,rno-mir-29b-2,oar-mir-29b-1,oar-mir-29b-2,aja-mir-29b,cja-mir-29b-1,nle-mir-29b-2,oga-mir-29b-2,mmr-mir-29b-2,cfa-mir-29b-2,bta-mir-29e,mdo-mir-29b-2,ssc-mir-29b-2,chi-mir-29b,cpo-mir-29b-2,pal-mir-29b-2,dno-mir-29b-2,ocu-mir-29b-2,tch…	hsa-mir-29b-2	cttctggaagCTGGTTTCACATGGTGGCTTAGatttttccatctttgtatcTAGCACCATTTGAAATCAGTGTTttaggag	hsa-miR-29b-2-5p	CTGGTTTCACATGGTGGCTTAG	5'	Diff	gp1a	(((((((((..((((((((((((.((((((.((.((((..............)))))))))))).)))))))))).))..))))).))))	90	37.8	-33.5	6	12	29	10	5	31	16	60	83	49	201	49	12	5	15	45	66	77	34	10.3409	24.5648	37.7484	11.5471	8.86581	40.8359	16.1259	30.5591
51	96	hsa-miR-29b-3p_R-2	TAGCACCATTTGAAATCAGTG	21	chr1	-	207802438	207802527	tcttcttctggaagCTGGTTTCACATGGTGGCTTAGAtttttccatctttgtatcTAGCACCATTTGAAATCAGTGttttaggagtaaga	31	hsa-mir-29b-2,ptr-mir-29b-2,ppy-mir-29b-2,ggo-mir-29b-2,ppa-mir-29b-2,mml-mir-29b-2,mne-mir-29b,sla-mir-29b,mmu-mir-29b-2,bta-mir-29b-2,eca-mir-29b-2,rno-mir-29b-3,rno-mir-29b-2,oar-mir-29b-1,oar-mir-29b-2,aja-mir-29b,cja-mir-29b-1,nle-mir-29b-2,oga-mir-29b-2,mmr-mir-29b-2,cfa-mir-29b-2,bta-mir-29e,mdo-mir-29b-2,ssc-mir-29b-2,chi-mir-29b,cpo-mir-29b-2,pal-mir-29b-2,dno-mir-29b-2,ocu-mir-29b-2,tch…	hsa-mir-29b-2	cttctggaagCTGGTTTCACATGGTGGCTTAGatttttccatctttgtatcTAGCACCATTTGAAATCAGTGTTttaggag	hsa-miR-29b-3p	TAGCACCATTTGAAATCAGTGTT	3'	Diff	gp1a	(((((((((..((((((((((((.((((((.((.((((..............)))))))))))).)))))))))).))..))))).))))	90	37.8	-33.5	197.25	123.25	228.25	217.25	158.5	261.25	230.5	934.25	444.25	512.5	1821.75	323.167	101	139.5	265.5	385.5	750.75	798.5	433.25	339.959	252.301	297.106	250.861	281.046	344.142	232.313	475.831
52	97	hsa-miR-30b-5p	TGTAAACATCCTACACTCAGCT	22	chr8	-	134800520	134800607	accaagtttcagttcaTGTAAACATCCTACACTCAGCTgtaatacatggattggCTGGGAGGTGGATGTTTACTTCagctgacttgga	26	hsa-mir-30b,ptr-mir-30b,ppy-mir-30b,ppa-mir-30b,mml-mir-30b,mne-mir-30b,ggo-mir-30b,cja-mir-30b,nle-mir-30b,oga-mir-30b,age-mir-30b,lla-mir-30b,mmu-mir-30b,bta-mir-30b,eca-mir-30b,cfa-mir-30b,rno-mir-30b,ssc-mir-30b,cpo-mir-30b,pal-mir-30b,dno-mir-30b,ocu-mir-30b,chi-mir-30b,cgr-mir-30b,tch-mir-30b,oar-mir-30b,	hsa-mir-30b	accaagtttcagttcaTGTAAACATCCTACACTCAGCTgtaatacatggattggCTGGGAGGTGGATGTTTACTTCagctgacttgga	hsa-miR-30b-5p	TGTAAACATCCTACACTCAGCT	5'	Yes	gp1a	.(((((..((((((...((((((((((.((.(((((((..............)))))))..))))))))))))...))))))))))).	86	43.2	-36.8	903	597	905.667	1159.33	914.667	1259	863	4196.33	3015.33	3422	12764	2337.67	523	662.667	951	2617.67	3591.67	4487.33	1404.33	1556.31	1222.1	1178.88	1338.7	1621.85	1658.47	869.788	2137.27
52	98	hsa-miR-30b-3p	CTGGGAGGTGGATGTTTACTTC	22	chr8	-	134800520	134800607	accaagtttcagttcaTGTAAACATCCTACACTCAGCTgtaatacatggattggCTGGGAGGTGGATGTTTACTTCagctgacttgga	26	hsa-mir-30b,ptr-mir-30b,ppy-mir-30b,ppa-mir-30b,mml-mir-30b,mne-mir-30b,ggo-mir-30b,cja-mir-30b,nle-mir-30b,oga-mir-30b,age-mir-30b,lla-mir-30b,mmu-mir-30b,bta-mir-30b,eca-mir-30b,cfa-mir-30b,rno-mir-30b,ssc-mir-30b,cpo-mir-30b,pal-mir-30b,dno-mir-30b,ocu-mir-30b,chi-mir-30b,cgr-mir-30b,tch-mir-30b,oar-mir-30b,	hsa-mir-30b	accaagtttcagttcaTGTAAACATCCTACACTCAGCTgtaatacatggattggCTGGGAGGTGGATGTTTACTTCagctgacttgga	hsa-miR-30b-3p	CTGGGAGGTGGATGTTTACTTC	3'	Yes	gp1a	.(((((..((((((...((((((((((.((.(((((((..............)))))))..))))))))))))...))))))))))).	86	43.2	-36.8	16	12	9	21	11	9	26	40	22	34	125	39	17	6	15	37	19	29	0	27.5759	24.5648	11.715	24.249	19.5048	11.8556	26.2045	20.3727
53	99	hsa-miR-30a-5p_R+2	TGTAAACATCCTCGACTGGAAGCT	24	chr6	-	71403543	71403627	cagtgagcgacTGTAAACATCCTCGACTGGAAGCTgtgaagccacagatgggCTTTCAGTCGGATGTTTGCAGctgcctactgcc	24	hsa-mir-30a,ptr-mir-30a,ppy-mir-30a,ggo-mir-30a,ppa-mir-30a,mml-mir-30a,cja-mir-30a,nle-mir-30a,cfa-mir-30a,tch-mir-30a,oga-mir-30a,mmr-mir-30a,dma-mir-30a,mmu-mir-30a,bta-mir-30a,oar-mir-30a,mdo-mir-30a,efu-mir-30a,rno-mir-30a,cpo-mir-30a,pal-mir-30a,dno-mir-30a,ocu-mir-30a,cgr-mir-30a,	hsa-mir-30a	gcgacTGTAAACATCCTCGACTGGAAGctgtgaagccacagatgggCTTTCAGTCGGATGTTTGCAGCtgc	hsa-miR-30a-5p	TGTAAACATCCTCGACTGGAAG	5'	Diff	gp1a	((((..((..((((((((((((..((((((((((((((....))).....)))))))))))))))))))))))..))..))))..	83	54.1	-43.4	10267.5	8909	16549.5	15587.5	10751	12811.5	17190.5	52012	24441	41043	99282.5	20763	7529.5	9256.5	13168	33549.5	31099	26470.5	32319.5	17695.9	18237.3	21542	17999.1	19063.3	16876.4	17325.7	26490.7
53	100	hsa-miR-30a-3p_R-1	CTTTCAGTCGGATGTTTGCAG	21	chr6	-	71403543	71403627	cagtgagcgacTGTAAACATCCTCGACTGGAAGCTgtgaagccacagatgggCTTTCAGTCGGATGTTTGCAGctgcctactgcc	24	hsa-mir-30a,ptr-mir-30a,ppy-mir-30a,ggo-mir-30a,ppa-mir-30a,mml-mir-30a,cja-mir-30a,nle-mir-30a,cfa-mir-30a,tch-mir-30a,oga-mir-30a,mmr-mir-30a,dma-mir-30a,mmu-mir-30a,bta-mir-30a,oar-mir-30a,mdo-mir-30a,efu-mir-30a,rno-mir-30a,cpo-mir-30a,pal-mir-30a,dno-mir-30a,ocu-mir-30a,cgr-mir-30a,	hsa-mir-30a	gcgacTGTAAACATCCTCGACTGGAAGctgtgaagccacagatgggCTTTCAGTCGGATGTTTGCAGCtgc	hsa-miR-30a-3p	CTTTCAGTCGGATGTTTGCAGC	3'	Diff	gp1a	((((..((..((((((((((((..((((((((((((((....))).....)))))))))))))))))))))))..))..))))..	83	54.1	-43.4	550	422.5	681.5	664	552	637.5	704	1898	1039	1229.5	4006.5	914	307	408	510.5	1202.5	1174	1017	989	947.92	864.887	887.087	766.729	978.786	839.772	709.538	966.686
54	101	hsa-miR-30c-5p_R+1	TGTAAACATCCTACACTCTCAGCT	24	chr6	-	71376933	71377045	gagcactgagcgacagatacTGTAAACATCCTACACTCTCAGCTgtggaaagtaagaaagCTGGGAGAAGGCTGTTTACTCTttctgccttggaagtcaactaaagagaaatg	25	hsa-mir-30c-2,ptr-mir-30c-2,mne-mir-30c,lla-mir-30c,ggo-mir-30c,mml-mir-30c-2,cja-mir-30c,nle-mir-30c,cfa-mir-30c-2,oga-mir-30c,mmr-mir-30c,dma-mir-30c,pal-mir-30c,mmu-mir-30c-2,bta-mir-30f,eca-mir-30c-2,mdo-mir-30c-1,efu-mir-30b,rno-mir-30c-2,ssc-mir-30c-2,cpo-mir-30c-2,dno-mir-30c-2,ocu-mir-30c-2,cgr-mir-30c-2,tch-mir-30c,	hsa-mir-30c-2	agatacTGTAAACATCCTACACTCTCAGCtgtggaaagtaagaaagCTGGGAGAAGGCTGTTTACTCTttct	hsa-miR-30c-5p	TGTAAACATCCTACACTCTCAGC	5'	Diff	gp1a	((...(..((...((((....(((((((.(((...(((((((((..............))))))))).))).)))))))....)))).))..)...))...............	98	44.2	-32.1	1584.5	1352	1970.67	2086.33	1537.17	2544.5	2157	7148.83	5294.83	9049.5	18946.5	3452.67	1321.5	1592.17	1906	5930.67	5459.67	7349.33	2680.83	2730.87	2767.64	2565.15	2409.11	2725.65	3351.84	2173.97	3641.03
54	102	hsa-miR-30c-2-3p	CTGGGAGAAGGCTGTTTACTCT	22	chr6	-	71376933	71377045	gagcactgagcgacagatacTGTAAACATCCTACACTCTCAGCTgtggaaagtaagaaagCTGGGAGAAGGCTGTTTACTCTttctgccttggaagtcaactaaagagaaatg	25	hsa-mir-30c-2,ptr-mir-30c-2,mne-mir-30c,lla-mir-30c,ggo-mir-30c,mml-mir-30c-2,cja-mir-30c,nle-mir-30c,cfa-mir-30c-2,oga-mir-30c,mmr-mir-30c,dma-mir-30c,pal-mir-30c,mmu-mir-30c-2,bta-mir-30f,eca-mir-30c-2,mdo-mir-30c-1,efu-mir-30b,rno-mir-30c-2,ssc-mir-30c-2,cpo-mir-30c-2,dno-mir-30c-2,ocu-mir-30c-2,cgr-mir-30c-2,tch-mir-30c,	hsa-mir-30c-2	agatacTGTAAACATCCTACACTCTCAGCtgtggaaagtaagaaagCTGGGAGAAGGCTGTTTACTCTttct	hsa-miR-30c-2-3p	CTGGGAGAAGGCTGTTTACTCT	3'	Yes	gp1a	((...(..((...((((....(((((((.(((...(((((((((..............))))))))).))).)))))))....)))).))..)...))...............	98	44.2	-32.1	21	9	12	23	23	29	42	58	20	57	131	10	19	13	12	42	54	36	27	36.1933	18.4236	15.62	26.5584	40.7827	38.2014	42.3304	29.5405
55	103	hsa-miR-30c-5p_R+1	TGTAAACATCCTACACTCTCAGCT	24	chr1	+	40757282	40757376	taaccatgctgtagtgtgTGTAAACATCCTACACTCTCAGCTgtgagctcaaggtggCTGGGAGAGGGTTGTTTACTccttctgccatggaaaac	18	hsa-mir-30c-1,ppy-mir-30c-1,mml-mir-30c-1,eca-mir-30c,ptr-mir-30c-1,mmu-mir-30c-1,rno-mir-30c-1,cgr-mir-30c-1,bta-mir-30c,chi-mir-30c,oar-mir-30c,mdo-mir-30c-2,cfa-mir-30c-1,dno-mir-30c-1,ocu-mir-30c-1,efu-mir-30c,ssc-mir-30c-1,cpo-mir-30c-1,	hsa-mir-30c-1	accatgctgtagtgtgTGTAAACATCCTACACTCTCAGCtgtgagctcaaggtggCTGGGAGAGGGTTGTTTACTCCttctgccatgga	hsa-miR-30c-5p	TGTAAACATCCTACACTCTCAGC	5'	Diff	gp1a	...(((((..((((.....(((((((.(((...((((((((..(.........)..)))))))).))).))))))).....))))))))).....	87	48.4	-34.7	1584.5	1352	1970.67	2086.33	1537.17	2544.5	2157	7148.83	5294.83	9049.5	18946.5	3452.67	1321.5	1592.17	1906	5930.67	5459.67	7349.33	2680.83	2730.87	2767.64	2565.15	2409.11	2725.65	3351.84	2173.97	3641.03
55	104	hsa-miR-30c-1-3p_R-2	CTGGGAGAGGGTTGTTTACT	20	chr1	+	40757282	40757376	taaccatgctgtagtgtgTGTAAACATCCTACACTCTCAGCTgtgagctcaaggtggCTGGGAGAGGGTTGTTTACTccttctgccatggaaaac	18	hsa-mir-30c-1,ppy-mir-30c-1,mml-mir-30c-1,eca-mir-30c,ptr-mir-30c-1,mmu-mir-30c-1,rno-mir-30c-1,cgr-mir-30c-1,bta-mir-30c,chi-mir-30c,oar-mir-30c,mdo-mir-30c-2,cfa-mir-30c-1,dno-mir-30c-1,ocu-mir-30c-1,efu-mir-30c,ssc-mir-30c-1,cpo-mir-30c-1,	hsa-mir-30c-1	accatgctgtagtgtgTGTAAACATCCTACACTCTCAGCtgtgagctcaaggtggCTGGGAGAGGGTTGTTTACTCCttctgccatgga	hsa-miR-30c-1-3p	CTGGGAGAGGGTTGTTTACTCC	3'	Diff	gp1a	...(((((..((((.....(((((((.(((...((((((((..(.........)..)))))))).))).))))))).....))))))))).....	87	48.4	-34.7	38	15	20	64	0	19	19	55	52	35	166	43	39	28	42	22	43	45	30	65.4927	30.706	26.0334	73.9016	0	25.0285	19.1495	28.0125
56	105	hsa-miR-30d-5p_R+2	TGTAAACATCCCCGACTGGAAGCT	24	chr8	-	134804867	134804956	tcagaaagtctgttgtTGTAAACATCCCCGACTGGAAGCTgtaagacacagctaagCTTTCAGTCAGATGTTTGCTGCtaccggctattc	25	hsa-mir-30d,ptr-mir-30d,ppy-mir-30d,ggo-mir-30d,ppa-mir-30d,mne-mir-30d,mml-mir-30d,cja-mir-30d,nle-mir-30d,oga-mir-30d,mmu-mir-30d,rno-mir-30d,bta-mir-30d,oar-mir-30d,eca-mir-30d,mdo-mir-30e,cfa-mir-30d,efu-mir-30d,ssc-mir-30d,cpo-mir-30d,pal-mir-30d,dno-mir-30d,ocu-mir-30d,chi-mir-30d,cgr-mir-30d,	hsa-mir-30d	gttgtTGTAAACATCCCCGACTGGAAGctgtaagacacagctaagCTTTCAGTCAGATGTTTGCTGCtac	hsa-miR-30d-5p	TGTAAACATCCCCGACTGGAAG	5'	Diff	gp1a	...(((((((.((.(..(((((((((...(((((((((((..............))))))))))).)))))))))..).)).)))).)))	87	45.6	-33.4	28208	23877.5	36514.5	44060	30810	35510	53910	121754	63348	87524	224818	74943.5	26271.5	37694.5	32023.5	54731.5	55457.5	75734.5	58047	48616.2	48878.9	47529.8	50876.6	54631.1	46776.9	54334.1	62011.6
56	106	hsa-miR-30d-3p	CTTTCAGTCAGATGTTTGCTGC	22	chr8	-	134804867	134804956	tcagaaagtctgttgtTGTAAACATCCCCGACTGGAAGCTgtaagacacagctaagCTTTCAGTCAGATGTTTGCTGCtaccggctattc	25	hsa-mir-30d,ptr-mir-30d,ppy-mir-30d,ggo-mir-30d,ppa-mir-30d,mne-mir-30d,mml-mir-30d,cja-mir-30d,nle-mir-30d,oga-mir-30d,mmu-mir-30d,rno-mir-30d,bta-mir-30d,oar-mir-30d,eca-mir-30d,mdo-mir-30e,cfa-mir-30d,efu-mir-30d,ssc-mir-30d,cpo-mir-30d,pal-mir-30d,dno-mir-30d,ocu-mir-30d,chi-mir-30d,cgr-mir-30d,	hsa-mir-30d	gttgtTGTAAACATCCCCGACTGGAAGctgtaagacacagctaagCTTTCAGTCAGATGTTTGCTGCtac	hsa-miR-30d-3p	CTTTCAGTCAGATGTTTGCTGC	3'	Yes	gp1a	...(((((((.((.(..(((((((((...(((((((((((..............))))))))))).)))))))))..).)).)))).)))	87	45.6	-33.4	53	81	100	172	78	130	127	245	183	185	704	150	63	71	90	206	114	194	105	91.345	165.813	130.167	198.611	138.307	171.248	127.999	124.783
57	107	hsa-miR-30e-5p_R+2	TGTAAACATCCTTGACTGGAAGCT	24	chr1	+	40754351	40754463	ttctgggcagtctttgctacTGTAAACATCCTTGACTGGAAGCTgtaaggtgttcagaggagCTTTCAGTCGGATGTTTACAGCggcaggctgccacggtcgtccccagctac	25	hsa-mir-30e,ppy-mir-30e,eca-mir-30e,ptr-mir-30e,ggo-mir-30e,ppa-mir-30e,nle-mir-30e,oga-mir-30e,mmr-mir-30e,dma-mir-30e,pal-mir-30e,mml-mir-30e,cja-mir-30e,mmu-mir-30e,rno-mir-30e,bta-mir-30e,mdo-mir-30d,cfa-mir-30e,efu-mir-30e,ssc-mir-30e,cpo-mir-30e,dno-mir-30e,ocu-mir-30e,chi-mir-30e,cgr-mir-30e,	hsa-mir-30e	gggcagtctttgctacTGTAAACATCCTTGACTGGAAGctgtaaggtgttcagaggagCTTTCAGTCGGATGTTTACAGCggcaggctgcca	hsa-miR-30e-5p	TGTAAACATCCTTGACTGGAAG	5'	Diff	gp1a	..((((((((((..(((..((((((((((((..(((((((((((................)))))))))))))))))))))))..)))))))))).)))..............	97	53.1	-54	49497.5	35413.5	52557	58504.5	42831	44685.5	65192.5	178008	88152	123971	294372	99223.5	33777	58429	42688.5	62140	71954.5	102034	89025.5	85308.5	72493.9	68411.8	67555.9	75946.3	58863.7	65705.3	90662.8
57	108	hsa-miR-30e-3p_1ss22CT	CTTTCAGTCGGATGTTTACAGT	22	chr1	+	40754351	40754463	ttctgggcagtctttgctacTGTAAACATCCTTGACTGGAAGCTgtaaggtgttcagaggagCTTTCAGTCGGATGTTTACAGCggcaggctgccacggtcgtccccagctac	25	hsa-mir-30e,ppy-mir-30e,eca-mir-30e,ptr-mir-30e,ggo-mir-30e,ppa-mir-30e,nle-mir-30e,oga-mir-30e,mmr-mir-30e,dma-mir-30e,pal-mir-30e,mml-mir-30e,cja-mir-30e,mmu-mir-30e,rno-mir-30e,bta-mir-30e,mdo-mir-30d,cfa-mir-30e,efu-mir-30e,ssc-mir-30e,cpo-mir-30e,dno-mir-30e,ocu-mir-30e,chi-mir-30e,cgr-mir-30e,	hsa-mir-30e	gggcagtctttgctacTGTAAACATCCTTGACTGGAAGctgtaaggtgttcagaggagCTTTCAGTCGGATGTTTACAGCggcaggctgcca	hsa-miR-30e-3p	CTTTCAGTCGGATGTTTACAGC	3'	Diff	gp1a	..((((((((((..(((..((((((((((((..(((((((((((................)))))))))))))))))))))))..)))))))))).)))..............	97	53.1	-54	795	791.5	1275.5	1384	923	1254.5	1254	2546	2450	2499.5	7235.5	2030	800	779	1135.5	1637.5	1681	2084	1502	1370.18	1620.26	1660.28	1598.12	1636.63	1652.54	1263.86	1296.72
58	109	hsa-miR-31-5p_R-2	AGGCAAGATGCTGGCATAG	19	chr9	-	21512101	21512203	ctcctgtaacttggaactggagaggAGGCAAGATGCTGGCATAGctgttgaactgggaacctGCTATGCCAACATATTGCCATCtttcctgtctgacagcagc	25	hsa-mir-31,ptr-mir-31,ppy-mir-31,ggo-mir-31,ppa-mir-31,mml-mir-31,mne-mir-31,cja-mir-31,nle-mir-31,oga-mir-31,mmr-mir-31,dma-mir-31,cfa-mir-31,ocu-mir-31,mmu-mir-31,bta-mir-31,eca-mir-31,mdo-mir-31,efu-mir-31,rno-mir-31a,ssc-mir-31,cpo-mir-31,pal-mir-31,dno-mir-31,cgr-mir-31,	hsa-mir-31	ggagaggAGGCAAGATGCTGGCATAGCTgttgaactgggaaccTGCTATGCCAACATATTGCCATctttcc	hsa-miR-31-5p	AGGCAAGATGCTGGCATAGCT	5'	Diff	gp1a	...((((...(..((...((((((..(((((.(((.(((((((((.(((........)))..))))))))).))).)))))..))))))..))..)..)))).	99	50.5	-44.4	29	31	24	23	11	33	59	82	29	107	293	80	18	6	15	85	101	173	22	49.9812	63.4591	31.24	26.5584	19.5048	43.4705	59.4641	41.7641
58	110	hsa-miR-31-3p_L-1R+1	GCTATGCCAACATATTGCCATC	22	chr9	-	21512101	21512203	ctcctgtaacttggaactggagaggAGGCAAGATGCTGGCATAGctgttgaactgggaacctGCTATGCCAACATATTGCCATCtttcctgtctgacagcagc	25	hsa-mir-31,ptr-mir-31,ppy-mir-31,ggo-mir-31,ppa-mir-31,mml-mir-31,mne-mir-31,cja-mir-31,nle-mir-31,oga-mir-31,mmr-mir-31,dma-mir-31,cfa-mir-31,ocu-mir-31,mmu-mir-31,bta-mir-31,eca-mir-31,mdo-mir-31,efu-mir-31,rno-mir-31a,ssc-mir-31,cpo-mir-31,pal-mir-31,dno-mir-31,cgr-mir-31,	hsa-mir-31	ggagaggAGGCAAGATGCTGGCATAGCTgttgaactgggaaccTGCTATGCCAACATATTGCCATctttcc	hsa-miR-31-3p	TGCTATGCCAACATATTGCCAT	3'	Diff	gp1a	...((((...(..((...((((((..(((((.(((.(((((((((.(((........)))..))))))))).))).)))))..))))))..))..)..)))).	99	50.5	-44.4	0	0	0	0	0	0	0	5	0	0	5	0	0	0	0	0	0	0	0	0	0	0	0	0	0	0	2.54659
59	111	hsa-miR-32-5p_R-1	TATTGCACATTACTAAGTTGC	21	chr9	-	109046215	109046310	gcttgctctggtggagaTATTGCACATTACTAAGTTGCatgttgtcacggcctcaatgCAATTTAGTGTGTGTGATATTttcacatgagtgcatgc	21	hsa-mir-32,ptr-mir-32,ppy-mir-32,ggo-mir-32,ppa-mir-32,mml-mir-32,mne-mir-32,sla-mir-32,mmu-mir-32,cja-mir-32,eca-mir-32,mdo-mir-32,cfa-mir-32,ocu-mir-32,tch-mir-32,rno-mir-32,ssc-mir-32,cpo-mir-32,pal-mir-32,dno-mir-32,cgr-mir-32,	hsa-mir-32	ggagaTATTGCACATTACTAAGTTGCAtgttgtcacggcctcaatgCAATTTAGTGTGTGTGATATTTtc	hsa-miR-32-5p	TATTGCACATTACTAAGTTGCA	5'	Diff	gp1a	((..((((..((((((((((..((((.((((((((((((((..((....))..).)))))))))))))))))..))))))))))..))))))....	92	42.7	-43.7	322	136	274	229	265	347	263	2337	972	809	3327	490	128	307	322	558	1188	1575	692	554.964	278.401	356.657	264.429	469.888	457.099	265.069	1190.28
59	112	hsa-miR-32-3p_R-1	CAATTTAGTGTGTGTGATATT	21	chr9	-	109046215	109046310	gcttgctctggtggagaTATTGCACATTACTAAGTTGCatgttgtcacggcctcaatgCAATTTAGTGTGTGTGATATTttcacatgagtgcatgc	21	hsa-mir-32,ptr-mir-32,ppy-mir-32,ggo-mir-32,ppa-mir-32,mml-mir-32,mne-mir-32,sla-mir-32,mmu-mir-32,cja-mir-32,eca-mir-32,mdo-mir-32,cfa-mir-32,ocu-mir-32,tch-mir-32,rno-mir-32,ssc-mir-32,cpo-mir-32,pal-mir-32,dno-mir-32,cgr-mir-32,	hsa-mir-32	ggagaTATTGCACATTACTAAGTTGCAtgttgtcacggcctcaatgCAATTTAGTGTGTGTGATATTTtc	hsa-miR-32-3p	CAATTTAGTGTGTGTGATATTT	3'	Diff	gp1a	((..((((..((((((((((..((((.((((((((((((((..((....))..).)))))))))))))))))..))))))))))..))))))....	92	42.7	-43.7	7	11	10	9	0	22	9	35	24	22	123	15	10	11	13	12	16	50	19	12.0644	22.5178	13.0167	10.3924	0	28.9804	9.07079	17.8261
60	113	hsa-miR-33a-5p_R-1	GTGCATTGTAGTTGCATTGC	20	chr22	+	41900932	41901024	cctggcgggcagctgtgGTGCATTGTAGTTGCATTGCatgttctggtggtacccatgCAATGTTTCCACAGTGCATCAcagaggcctgcctgg	21	hsa-mir-33a,ptr-mir-33a,ggo-mir-33,ppa-mir-33,ppy-mir-33a,mml-mir-33a,mne-mir-33,cja-mir-33,mmu-mir-33,bta-mir-33a,eca-mir-33a,cfa-mir-33a,efu-mir-33,rno-mir-33,cpo-mir-33a,pal-mir-33a,dno-mir-33a,ocu-mir-33a,chi-mir-33a,cgr-mir-33,tch-mir-33a,	hsa-mir-33a	ctgtgGTGCATTGTAGTTGCATTGCAtgttctggtggtacccatgCAATGTTTCCACAGTGCATCACag	hsa-miR-33a-5p	GTGCATTGTAGTTGCATTGCA	5'	Diff	gp1a	((.(((((((..((((((((((((((....((((((((((....((.....))))))))))))....))))))))))))))..))))))).))	93	55.9	-56.2	0	0	8	10	12	6	15	88	86	42	355	35	0	0	5	59	61	83	55	0	0	10.4133	11.5471	21.2779	7.90373	15.118	44.82
60	114	hsa-miR-33a-3p_R-1	CAATGTTTCCACAGTGCATCA	21	chr22	+	41900932	41901024	cctggcgggcagctgtgGTGCATTGTAGTTGCATTGCatgttctggtggtacccatgCAATGTTTCCACAGTGCATCAcagaggcctgcctgg	21	hsa-mir-33a,ptr-mir-33a,ggo-mir-33,ppa-mir-33,ppy-mir-33a,mml-mir-33a,mne-mir-33,cja-mir-33,mmu-mir-33,bta-mir-33a,eca-mir-33a,cfa-mir-33a,efu-mir-33,rno-mir-33,cpo-mir-33a,pal-mir-33a,dno-mir-33a,ocu-mir-33a,chi-mir-33a,cgr-mir-33,tch-mir-33a,	hsa-mir-33a	ctgtgGTGCATTGTAGTTGCATTGCAtgttctggtggtacccatgCAATGTTTCCACAGTGCATCACag	hsa-miR-33a-3p	CAATGTTTCCACAGTGCATCAC	3'	Diff	gp1a	((.(((((((..((((((((((((((....((((((((((....((.....))))))))))))....))))))))))))))..))))))).))	93	55.9	-56.2	0	0	0	0	5	0	0	11	10	12	52	5	0	0	0	0	5	9	0	0	0	0	0	8.86581	0	0	5.6025
61	115	hsa-miR-33b-5p	GTGCATTGCTGTTGCATTGC	20	chr17	-	17813836	17813931	gcgggcggccccgcgGTGCATTGCTGTTGCATTGCacgtgtgtgaggcgggtgCAGTGCCTCGGCAGTGCAGCCcggagccggcccctggcaccac	11	hsa-mir-33b,ptr-mir-33b,ppy-mir-33b,mml-mir-33b,bta-mir-33b,chi-mir-33b,eca-mir-33b,cfa-mir-33b,ssc-mir-33b,cpo-mir-33b,pal-mir-33b,	hsa-mir-33b	gcgggcggccccgcgGTGCATTGCTGTTGCATTGCacgtgtgtgaggcgggtgCAGTGCCTCGGCAGTGCAGCCCggagccggcccctggcaccac	hsa-miR-33b-5p	GTGCATTGCTGTTGCATTGC	5'	Yes	gp1a	(((((((((.(((.((((((((((((..(((((((((..((.....))..)))))))))..)))))))))).))))).)))).)))...)).....	91	72.9	-55.8	0	0	0	0	0	0	0	9	0	0	5	0	0	0	0	9	7	12	0	0	0	0	0	0	0	0	4.58387
61	116	hsa-miR-33b-3p_R-1	CAGTGCCTCGGCAGTGCAGCC	21	chr17	-	17813836	17813931	gcgggcggccccgcgGTGCATTGCTGTTGCATTGCacgtgtgtgaggcgggtgCAGTGCCTCGGCAGTGCAGCCcggagccggcccctggcaccac	11	hsa-mir-33b,ptr-mir-33b,ppy-mir-33b,mml-mir-33b,bta-mir-33b,chi-mir-33b,eca-mir-33b,cfa-mir-33b,ssc-mir-33b,cpo-mir-33b,pal-mir-33b,	hsa-mir-33b	gcgggcggccccgcgGTGCATTGCTGTTGCATTGCacgtgtgtgaggcgggtgCAGTGCCTCGGCAGTGCAGCCCggagccggcccctggcaccac	hsa-miR-33b-3p	CAGTGCCTCGGCAGTGCAGCCC	3'	Diff	gp1a	(((((((((.(((.((((((((((((..(((((((((..((.....))..)))))))))..)))))))))).))))).)))).)))...)).....	91	72.9	-55.8	0	0	0	0	0	0	0	7	0	5	8	0	0	0	0	0	0	0	0	0	0	0	0	0	0	0	3.56523
62	117	hsa-miR-34a-5p	TGGCAGTGTCTTAGCTGGTTGT	22	chr1	-	9151668	9151777	ggccagctgtgagtgtttcttTGGCAGTGTCTTAGCTGGTTGTtgtgagcaatagtaaggaagCAATCAGCAAGTATACTGCCCTAgaagtgctgcacgttgtggggccc	30	hsa-mir-34a,ptr-mir-34a,ppy-mir-34a,ggo-mir-34a,ppa-mir-34a,mml-mir-34a,mne-mir-34a,cja-mir-34a,nle-mir-34a,oga-mir-34a,cfa-mir-34a,mmr-mir-34a,age-mir-34a,lla-mir-34a,sla-mir-34a,mmu-mir-34a,bta-mir-34a,chi-mir-34a,eca-mir-34a,mdo-mir-34a,efu-mir-34a,rno-mir-34a,ssc-mir-34a,cpo-mir-34a,pal-mir-34a,dno-mir-34a,ocu-mir-34a,cgr-mir-34a,tch-mir-34a-2,tch-mir-34a-1,	hsa-mir-34a	ggccagctgtgagtgtttcttTGGCAGTGTCTTAGCTGGTTGTtgtgagcaatagtaaggaagCAATCAGCAAGTATACTGCCCTagaagtgctgcacgttgtggggccc	hsa-miR-34a-5p	TGGCAGTGTCTTAGCTGGTTGT	5'	Yes	gp1a	((((.((((((((..(((((..(((((((((((.((((((((((....((....)).....))))))))))))).))))))))..)))))..)).))))..))..)))).	109	50.9	-50.7	24	36	80	33	40	37	202	1175	159	578	709	45	48	43	56	293	348	784	724	41.3638	73.6945	104.133	38.1055	70.9265	48.7397	203.589	598.449
62	118	hsa-miR-34a-3p_R+1	CAATCAGCAAGTATACTGCCCTT	23	chr1	-	9151668	9151777	ggccagctgtgagtgtttcttTGGCAGTGTCTTAGCTGGTTGTtgtgagcaatagtaaggaagCAATCAGCAAGTATACTGCCCTAgaagtgctgcacgttgtggggccc	30	hsa-mir-34a,ptr-mir-34a,ppy-mir-34a,ggo-mir-34a,ppa-mir-34a,mml-mir-34a,mne-mir-34a,cja-mir-34a,nle-mir-34a,oga-mir-34a,cfa-mir-34a,mmr-mir-34a,age-mir-34a,lla-mir-34a,sla-mir-34a,mmu-mir-34a,bta-mir-34a,chi-mir-34a,eca-mir-34a,mdo-mir-34a,efu-mir-34a,rno-mir-34a,ssc-mir-34a,cpo-mir-34a,pal-mir-34a,dno-mir-34a,ocu-mir-34a,cgr-mir-34a,tch-mir-34a-2,tch-mir-34a-1,	hsa-mir-34a	ggccagctgtgagtgtttcttTGGCAGTGTCTTAGCTGGTTGTtgtgagcaatagtaaggaagCAATCAGCAAGTATACTGCCCTagaagtgctgcacgttgtggggccc	hsa-miR-34a-3p	CAATCAGCAAGTATACTGCCCT	3'	Diff	gp1a	((((.((((((((..(((((..(((((((((((.((((((((((....((....)).....))))))))))))).))))))))..)))))..)).))))..))..)))).	109	50.9	-50.7	0	0	0	0	5	0	5	31	5	5	14	0	0	0	0	19	0	5	5	0	0	0	0	8.86581	0	5.03933	15.7889
63	119	hsa-miR-34b-5p_L-1R+1	AGGCAGTGTCATTAGCTGATTGT	23	chr11	+	111512931	111513040	gtgcccggtgctcggtttgtAGGCAGTGTCATTAGCTGATTGTactgtggtggttacAATCACTAACTCCACTGCCATcaaaacaaggcacagcatcaccgccgcccggc	18	hsa-mir-34b,mml-mir-34b,ptr-mir-34b,ppy-mir-34b,ggo-mir-34b,cja-mir-34b,oga-mir-34b,mmr-mir-34b,mmu-mir-34b,rno-mir-34b,eca-mir-34b,mdo-mir-34b,cfa-mir-34b,efu-mir-34b,cpo-mir-34b,pal-mir-34b,ocu-mir-34b,cgr-mir-34b,	hsa-mir-34b	gtgctcggtttgTAGGCAGTGTCATTAGCTGATTGtactgtggtggttaCAATCACTAACTCCACTGCCATcaaaacaaggcac	hsa-miR-34b-5p	TAGGCAGTGTCATTAGCTGATTG	5'	Diff	gp1a	((((...(((((..((((...(((((((...((((.((((((((((.....)).))))))))))))...)))))))....))))..))))).))))....(((....)))	96	54.5	-41	0	0	0	0	0	0	0	5	0	0	0	0	0	0	0	0	0	5	0	0	0	0	0	0	0	0	2.54659
63	120	hsa-miR-34b-3p_L-1	AATCACTAACTCCACTGCCAT	21	chr11	+	111512931	111513040	gtgcccggtgctcggtttgtAGGCAGTGTCATTAGCTGATTGTactgtggtggttacAATCACTAACTCCACTGCCATcaaaacaaggcacagcatcaccgccgcccggc	18	hsa-mir-34b,mml-mir-34b,ptr-mir-34b,ppy-mir-34b,ggo-mir-34b,cja-mir-34b,oga-mir-34b,mmr-mir-34b,mmu-mir-34b,rno-mir-34b,eca-mir-34b,mdo-mir-34b,cfa-mir-34b,efu-mir-34b,cpo-mir-34b,pal-mir-34b,ocu-mir-34b,cgr-mir-34b,	hsa-mir-34b	gtgctcggtttgTAGGCAGTGTCATTAGCTGATTGtactgtggtggttaCAATCACTAACTCCACTGCCATcaaaacaaggcac	hsa-miR-34b-3p	CAATCACTAACTCCACTGCCAT	3'	Diff	gp1a	((((...(((((..((((...(((((((...((((.((((((((((.....)).))))))))))))...)))))))....))))..))))).))))....(((....)))	96	54.5	-41	0	0	0	5	6	0	0	0	0	0	5	0	0	0	0	0	0	0	0	0	0	0	5.77356	10.639	0	0	0
64	121	hsa-miR-34c-5p	AGGCAGTGTAGTTAGCTGATTGC	23	chr11	+	111513431	111513538	tttctatgagtctagttactAGGCAGTGTAGTTAGCTGATTGCtaatagtaccAATCACTAACCACACGGCCAGGtaaaaagatttgggaattcgtccaaatgagctg	25	hsa-mir-34c,ppy-mir-34c,ptr-mir-34c,ggo-mir-34c,ppa-mir-34c,oga-mir-34c,mmr-mir-34c,cfa-mir-34c,cpo-mir-34c,pal-mir-34c,dno-mir-34c,tch-mir-34c,mml-mir-34c,cja-mir-34c,nle-mir-34c,mmu-mir-34c,rno-mir-34c,bta-mir-34c,eca-mir-34c,efu-mir-34c,ssc-mir-34c-1,ssc-mir-34c-2,ocu-mir-34c,chi-mir-34c,cgr-mir-34c,	hsa-mir-34c	agtctagttactAGGCAGTGTAGTTAGCTGATTGCtaatagtaccAATCACTAACCACACGGCCAGGtaaaaagatt	hsa-miR-34c-5p	AGGCAGTGTAGTTAGCTGATTGC	5'	Yes	gp1a	.......((((((..((((..(((.((((.(((((.((((((.((....)).))))))))))).)))).)))..))))..))))))(((......)))..........	79	40.7	-34.5	70	43	79	49	81	36	164	133	82	199	459	77	20	43	28	53	69	123	151	120.644	88.024	102.832	56.5809	143.626	47.4224	165.29	67.7394
64	122	hsa-miR-34c-3p	AATCACTAACCACACGGCCAGG	22	chr11	+	111513431	111513538	tttctatgagtctagttactAGGCAGTGTAGTTAGCTGATTGCtaatagtaccAATCACTAACCACACGGCCAGGtaaaaagatttgggaattcgtccaaatgagctg	25	hsa-mir-34c,ppy-mir-34c,ptr-mir-34c,ggo-mir-34c,ppa-mir-34c,oga-mir-34c,mmr-mir-34c,cfa-mir-34c,cpo-mir-34c,pal-mir-34c,dno-mir-34c,tch-mir-34c,mml-mir-34c,cja-mir-34c,nle-mir-34c,mmu-mir-34c,rno-mir-34c,bta-mir-34c,eca-mir-34c,efu-mir-34c,ssc-mir-34c-1,ssc-mir-34c-2,ocu-mir-34c,chi-mir-34c,cgr-mir-34c,	hsa-mir-34c	agtctagttactAGGCAGTGTAGTTAGCTGATTGCtaatagtaccAATCACTAACCACACGGCCAGGtaaaaagatt	hsa-miR-34c-3p	AATCACTAACCACACGGCCAGG	3'	Yes	gp1a	.......((((((..((((..(((.((((.(((((.((((((.((....)).))))))))))).)))).)))..))))..))))))(((......)))..........	79	40.7	-34.5	0	0	0	0	0	0	0	0	0	0	6	0	0	0	0	0	0	0	0	0	0	0	0	0	0	0	0
65	123	hsa-miR-92b-5p_R+1	AGGGACGGGACGCGGTGCAGTGT	23	chr1	+	155195167	155195283	agcgggatcccgggccccgggcgggcgggAGGGACGGGACGCGGTGCAGTGTtgttttttcccccgccaaTATTGCACTCGTCCCGGCCTCCggcccccccggccccccggcctccc	20	hsa-mir-92b,ptr-mir-92b,ppy-mir-92b,ggo-mir-92b,ppa-mir-92b,mml-mir-92b,cja-mir-92b,nle-mir-92b,mmu-mir-92b,bta-mir-92b,eca-mir-92b,mdo-mir-92b,cfa-mir-92b,efu-mir-92b,rno-mir-92b,ssc-mir-92b,cpo-mir-92b,pal-mir-92b,dno-mir-92b,cgr-mir-92b,	hsa-mir-92b	cgggccccgggcgggcgggAGGGACGGGACGCGGTGCAGTGttgttttttcccccgccaaTATTGCACTCGTCCCGGCCTCCggcccccccggccc	hsa-miR-92b-5p	AGGGACGGGACGCGGTGCAGTG	5'	Diff	gp1a	...((((..(((((..(((((.((((.(((((..(((((((.((((((((((((.............))))))))))))))))))).))))).)))).)))))...)))))..))))	114	76.1	-78.4	15	0	12	17	0	16	55	38	30	11	97	34	12	28	7	0	21	45	18	25.8524	0	15.62	19.6301	0	21.0766	55.4326	19.3541
65	124	hsa-miR-92b-3p	TATTGCACTCGTCCCGGCCTCC	22	chr1	+	155195167	155195283	agcgggatcccgggccccgggcgggcgggAGGGACGGGACGCGGTGCAGTGTtgttttttcccccgccaaTATTGCACTCGTCCCGGCCTCCggcccccccggccccccggcctccc	20	hsa-mir-92b,ptr-mir-92b,ppy-mir-92b,ggo-mir-92b,ppa-mir-92b,mml-mir-92b,cja-mir-92b,nle-mir-92b,mmu-mir-92b,bta-mir-92b,eca-mir-92b,mdo-mir-92b,cfa-mir-92b,efu-mir-92b,rno-mir-92b,ssc-mir-92b,cpo-mir-92b,pal-mir-92b,dno-mir-92b,cgr-mir-92b,	hsa-mir-92b	cgggccccgggcgggcgggAGGGACGGGACGCGGTGCAGTGttgttttttcccccgccaaTATTGCACTCGTCCCGGCCTCCggcccccccggccc	hsa-miR-92b-3p	TATTGCACTCGTCCCGGCCTCC	3'	Yes	gp1a	...((((..(((((..(((((.((((.(((((..(((((((.((((((((((((.............))))))))))))))))))).))))).)))).)))))...)))))..))))	114	76.1	-78.4	718	396	618	516	369.667	524	1091	1209	791.333	781	3259	1018	352.333	704.5	388	909	884	823.5	709	1237.47	810.639	804.431	595.832	655.479	690.259	1099.58	615.766
66	125	hsa-miR-92a-1-5p	AGGTTGGGATCGGTTGCAATGCT	23	chr13	+	91351299	91351405	gggaaactcaaacccctttctacacAGGTTGGGATCGGTTGCAATGCTgtgtttctgtatggTATTGCACTTGTCCCGGCCTGTtgagtttggtggggattgtgacc	30	hsa-mir-92a-1,ptr-mir-92-1,ggo-mir-92-1,ppa-mir-92a-1,mml-mir-92a-1,age-mir-92-1,lla-mir-92-1,sla-mir-92-1,lca-mir-92-1,bta-mir-92a-1,ppy-mir-92-1,cja-mir-92a-2,nle-mir-92a-2,oga-mir-92a-2,mmr-mir-92a,dma-mir-92a-1,sbo-mir-92a-2,cfa-mir-92a-1,cpo-mir-92a-1,pal-mir-92a-2,mmu-mir-92a-1,eca-mir-92a,mdo-mir-92a-1,efu-mir-92c,rno-mir-92a-1,ssc-mir-92a-1,ocu-mir-92a-1,chi-mir-92a,cgr-mir-92a,tch-mir-92…	hsa-mir-92a-1	ctttctacacAGGTTGGGATCGGTTGCAATGCTgtgtttctgtatggTATTGCACTTGTCCCGGCCTGTtgagtttgg	hsa-miR-92a-1-5p	AGGTTGGGATCGGTTGCAATGCT	5'	Yes	gp1a	((....))(((.((((...((..(((((..(((((..(.((((((((..((......))..)))))))))..)))))..)))))..))......)))).))).....	94	50.5	-44.4	6	19	15	20	16	5	13	18	22	18	103	28	13	0	19	17	5	18	12	10.3409	38.8943	19.525	23.0942	28.3706	6.58644	13.1023	9.16773
66	126	hsa-miR-92a-3p	TATTGCACTTGTCCCGGCCTGT	22	chr13	+	91351299	91351405	gggaaactcaaacccctttctacacAGGTTGGGATCGGTTGCAATGCTgtgtttctgtatggTATTGCACTTGTCCCGGCCTGTtgagtttggtggggattgtgacc	30	hsa-mir-92a-1,ptr-mir-92-1,ggo-mir-92-1,ppa-mir-92a-1,mml-mir-92a-1,age-mir-92-1,lla-mir-92-1,sla-mir-92-1,lca-mir-92-1,bta-mir-92a-1,ppy-mir-92-1,cja-mir-92a-2,nle-mir-92a-2,oga-mir-92a-2,mmr-mir-92a,dma-mir-92a-1,sbo-mir-92a-2,cfa-mir-92a-1,cpo-mir-92a-1,pal-mir-92a-2,mmu-mir-92a-1,eca-mir-92a,mdo-mir-92a-1,efu-mir-92c,rno-mir-92a-1,ssc-mir-92a-1,ocu-mir-92a-1,chi-mir-92a,cgr-mir-92a,tch-mir-92…	hsa-mir-92a-1	ctttctacacAGGTTGGGATCGGTTGCAATGCTgtgtttctgtatggTATTGCACTTGTCCCGGCCTGTtgagtttgg	hsa-miR-92a-3p	TATTGCACTTGTCCCGGCCTGT	3'	Yes	gp1a	((....))(((.((((...((..(((((..(((((..(.((((((((..((......))..)))))))))..)))))..)))))..))......)))).))).....	94	50.5	-44.4	80396.5	49083.5	66959.5	80897	63433.2	65288.5	93213	274455	108586	91331.5	267508	142672	50850.3	96650.5	51051.5	76891	111376	125811	61189.5	138563	100477	87159.1	93412.8	112477	86003.8	93946.2	139785
67	127	hsa-miR-92a-2-5p_R-1	GGGTGGGGATTTGTTGCATTA	21	chrX	-	134169531	134169619	tgcccattcatccctGGGTGGGGATTTGTTGCATTActtgtgttctatataaagTATTGCACTTGTCCCGGCCTGTggaagaaaggagg	31	hsa-mir-92a-2,ptr-mir-92-2,ppy-mir-92-2,ggo-mir-92-2,ppa-mir-92a-2,mml-mir-92a-2,mne-mir-92,age-mir-92-2,lla-mir-92-2,sla-mir-92-2,cja-mir-92a-1,nle-mir-92a-1,oga-mir-92a-1,sbo-mir-92a-1,mmr-mir-92b,dma-mir-92a-2,lca-mir-92-2,mmu-mir-92a-2,bta-mir-92a-2,eca-mir-92a-2,mdo-mir-92a-2,cfa-mir-92a-2,efu-mir-92a,rno-mir-92a-2,ssc-mir-92a-2,cpo-mir-92a-2,pal-mir-92a-1,dno-mir-92a-2,ocu-mir-92a-2,chi-mir…	hsa-mir-92a-2	tcatccctGGGTGGGGATTTGTTGCATTACttgtgttctatataaagTATTGCACTTGTCCCGGCCTGTggaaga	hsa-miR-92a-2-5p	GGGTGGGGATTTGTTGCATTAC	5'	Diff	gp1a	...((.(((.(((..(((..(((((..(.((((.(((((((((...)))))).))).)))))..)))))..)))..))).))).))...	83	47.2	-32.7	0	0	0	0	0	0	0	0	0	0	11	0	0	0	0	0	0	0	0	0	0	0	0	0	0	0	0
67	128	hsa-miR-92a-3p	TATTGCACTTGTCCCGGCCTGT	22	chrX	-	134169531	134169619	tgcccattcatccctGGGTGGGGATTTGTTGCATTActtgtgttctatataaagTATTGCACTTGTCCCGGCCTGTggaagaaaggagg	31	hsa-mir-92a-2,ptr-mir-92-2,ppy-mir-92-2,ggo-mir-92-2,ppa-mir-92a-2,mml-mir-92a-2,mne-mir-92,age-mir-92-2,lla-mir-92-2,sla-mir-92-2,cja-mir-92a-1,nle-mir-92a-1,oga-mir-92a-1,sbo-mir-92a-1,mmr-mir-92b,dma-mir-92a-2,lca-mir-92-2,mmu-mir-92a-2,bta-mir-92a-2,eca-mir-92a-2,mdo-mir-92a-2,cfa-mir-92a-2,efu-mir-92a,rno-mir-92a-2,ssc-mir-92a-2,cpo-mir-92a-2,pal-mir-92a-1,dno-mir-92a-2,ocu-mir-92a-2,chi-mir…	hsa-mir-92a-2	tcatccctGGGTGGGGATTTGTTGCATTACttgtgttctatataaagTATTGCACTTGTCCCGGCCTGTggaaga	hsa-miR-92a-3p	TATTGCACTTGTCCCGGCCTGT	3'	Yes	gp1a	...((.(((.(((..(((..(((((..(.((((.(((((((((...)))))).))).)))))..)))))..)))..))).))).))...	83	47.2	-32.7	80396.5	49083.5	66959.5	80897	63433.2	65288.5	93213	274455	108586	91331.5	267508	142672	50850.3	96650.5	51051.5	76891	111376	125811	61189.5	138563	100477	87159.1	93412.8	112477	86003.8	93946.2	139785
68	129	hsa-miR-93-5p	CAAAGTGCTGTTCGTGCAGGTAG	23	chr7	-	100093764	100093851	agtcctgggggctcCAAAGTGCTGTTCGTGCAGGTAGtgtgattacccaacctACTGCTGAGCTAGCACTTCCCGAgcccccgggaca	28	hsa-mir-93,sla-mir-93,ptr-mir-93,ppy-mir-93,ggo-mir-93,ppa-mir-93,mml-mir-93,mne-mir-93,cja-mir-93,nle-mir-93,oga-mir-93,dma-mir-93,cfa-mir-93,pal-mir-93,age-mir-93,lla-mir-93,mmu-mir-93,bta-mir-93,eca-mir-93,mdo-mir-93,efu-mir-93,rno-mir-93,cpo-mir-93,dno-mir-93,ocu-mir-93,tch-mir-93,chi-mir-93,cgr-mir-93,	hsa-mir-93	ctgggggctcCAAAGTGCTGTTCGTGCAGGTAGtgtgattacccaacctACTGCTGAGCTAGCACTTCCCGagcccccgg	hsa-miR-93-5p	CAAAGTGCTGTTCGTGCAGGTAG	5'	Yes	gp1a	.(((((((((((((..((((((((((((.((((.(((..((......))..)))))))))))).)))))))...))))))))))))).	86	59.1	-54.4	13138	6329	11919	16034	11977	11063	16003	71463	35336	25438	73553	31118	6504	15687	10581	12252	29086	36472	12052	22643.2	12955.9	15514.6	18514.7	21237.2	14573.2	16128.9	36397.4
68	130	hsa-miR-93-3p_R+1	ACTGCTGAGCTAGCACTTCCCGA	23	chr7	-	100093764	100093851	agtcctgggggctcCAAAGTGCTGTTCGTGCAGGTAGtgtgattacccaacctACTGCTGAGCTAGCACTTCCCGAgcccccgggaca	28	hsa-mir-93,sla-mir-93,ptr-mir-93,ppy-mir-93,ggo-mir-93,ppa-mir-93,mml-mir-93,mne-mir-93,cja-mir-93,nle-mir-93,oga-mir-93,dma-mir-93,cfa-mir-93,pal-mir-93,age-mir-93,lla-mir-93,mmu-mir-93,bta-mir-93,eca-mir-93,mdo-mir-93,efu-mir-93,rno-mir-93,cpo-mir-93,dno-mir-93,ocu-mir-93,tch-mir-93,chi-mir-93,cgr-mir-93,	hsa-mir-93	ctgggggctcCAAAGTGCTGTTCGTGCAGGTAGtgtgattacccaacctACTGCTGAGCTAGCACTTCCCGagcccccgg	hsa-miR-93-3p	ACTGCTGAGCTAGCACTTCCCG	3'	Diff	gp1a	.(((((((((((((..((((((((((((.((((.(((..((......))..)))))))))))).)))))))...))))))))))))).	86	59.1	-54.4	131	81	92	160	79	102	171	681	346	232	1088	269	34	162	93	158	326	302	158	225.777	165.813	119.754	184.754	140.08	134.363	172.345	346.846
69	131	hsa-miR-95-5p_L+1R-1	CTCAATAAATGTCTGTTGAAT	21	chr4	-	8005301	8005381	aacacagtgggcaCTCAATAAATGTCTGTTGAATtgaaatgcgttacaTTCAACGGGTATTTATTGAGCAcccactctgtg	12	hsa-mir-95,ptr-mir-95,ppy-mir-95,ggo-mir-95,mml-mir-95,lla-mir-95,sla-mir-95,ppa-mir-95,cja-mir-95,bta-mir-95,cfa-mir-95,ssc-mir-95,	hsa-mir-95	aacacagtgggcacTCAATAAATGTCTGTTGAATTgaaatgcgttacaTTCAACGGGTATTTATTGAGCAcccactctgtg	hsa-miR-95-5p	TCAATAAATGTCTGTTGAATT	5'	Diff	gp1a	.(((.((((((..((((((((((..((((((((((((......))).)))))))))..))))))))))..)))))).))).	79	40.7	-37.6	0	0	0	5	0	0	6	0	0	16	42	0	0	0	0	36	8	6	13	0	0	0	5.77356	0	0	6.0472	0
69	132	hsa-miR-95-3p	TTCAACGGGTATTTATTGAGCA	22	chr4	-	8005301	8005381	aacacagtgggcaCTCAATAAATGTCTGTTGAATtgaaatgcgttacaTTCAACGGGTATTTATTGAGCAcccactctgtg	12	hsa-mir-95,ptr-mir-95,ppy-mir-95,ggo-mir-95,mml-mir-95,lla-mir-95,sla-mir-95,ppa-mir-95,cja-mir-95,bta-mir-95,cfa-mir-95,ssc-mir-95,	hsa-mir-95	aacacagtgggcacTCAATAAATGTCTGTTGAATTgaaatgcgttacaTTCAACGGGTATTTATTGAGCAcccactctgtg	hsa-miR-95-3p	TTCAACGGGTATTTATTGAGCA	3'	Yes	gp1a	.(((.((((((..((((((((((..((((((((((((......))).)))))))))..))))))))))..)))))).))).	79	40.7	-37.6	253	300	442	348	212	405	404	1003	592	936	2076	496	183	166	323	676	427	678	615	436.043	614.121	575.338	401.84	375.91	533.502	407.178	510.846
70	133	hsa-miR-96-5p_R-2	TTTGGCACTAGCACATTTTTG	21	chr7	-	129774685	129774784	ccagtgccatctgcttggccgatTTTGGCACTAGCACATTTTTGcttgtgtctctccgctctgagcaatcatgtgcagtgccaatatgggaaaagcagga	20	hsa-mir-96,ptr-mir-96,ppy-mir-96,ggo-mir-96,ppa-mir-96,mml-mir-96,mne-mir-96,eca-mir-96,cja-mir-96,sla-mir-96,mmu-mir-96,bta-mir-96,cfa-mir-96,rno-mir-96,ssc-mir-96,cpo-mir-96,pal-mir-96,dno-mir-96,ocu-mir-96,chi-mir-96,	hsa-mir-96	tggccgatTTTGGCACTAGCACATTTTTGCTtgtgtctctccgctctgagcAATCATGTGCAGTGCCAATATGggaaa	hsa-miR-96-5p	TTTGGCACTAGCACATTTTTGCT	5'	Diff	gp1a	.........(((((((..((.((.((((((((.((((((..(((((((((......)))...))))))..)))))))))))))).)).))..))))))).	90	50	-45.8	2818	2173	1446	1637	3395	2006	3047	15969	6545	3175	8303	4447	2201	2235	2000	1609	11435	7825	2068	4856.8	4448.28	1882.21	1890.26	6019.89	2642.48	3070.97	8133.31
71	134	hsa-miR-98-5p	TGAGGTAGTAAGTTGTATTGTT	22	chrX	-	53556223	53556341	aggattctgctcatgccagggTGAGGTAGTAAGTTGTATTGTTgtggggtagggatattaggccccaattagaagataaCTATACAACTTACTACTTTCCCtggtgtgtggcatattca	25	hsa-mir-98,ptr-mir-98,ppy-mir-98,ggo-mir-98,ppa-mir-98,mml-mir-98,age-mir-98,cja-mir-98,nle-mir-98,oga-mir-98,dma-mir-98,mmr-mir-98,mmu-mir-98,bta-mir-98,eca-mir-98,cfa-mir-98,rno-mir-98,ssc-mir-98,cpo-mir-98,pal-mir-98,dno-mir-98,ocu-mir-98,chi-mir-98,cgr-mir-98,tch-mir-98,	hsa-mir-98	aggattctgctcatgccagggTGAGGTAGTAAGTTGTATTGTTgtggggtagggatattaggccccaattagaagataaCTATACAACTTACTACTTTCCCtggtgtgtggcatattca	hsa-miR-98-5p	TGAGGTAGTAAGTTGTATTGTT	5'	Yes	gp1a	.((((..((((((..((((((.(((((((((((((((((.((((((((((...........)))))).........)))).)))))))))))))))))))))))..)).)))).)))).	117	42.9	-56.7	1046.25	705	952.4	1215.2	895.25	1490.2	1432.15	6497.35	3717.4	3032.8	9923.4	2528	903	1261.4	1038.6	1908.25	2896.6	4122	1807.45	1803.2	1443.18	1239.71	1403.21	1587.42	1963.02	1443.42	3309.22
71	135	hsa-miR-98-3p_1ss22CT	CTATACAACTTACTACTTTCCT	22	chrX	-	53556223	53556341	aggattctgctcatgccagggTGAGGTAGTAAGTTGTATTGTTgtggggtagggatattaggccccaattagaagataaCTATACAACTTACTACTTTCCCtggtgtgtggcatattca	25	hsa-mir-98,ptr-mir-98,ppy-mir-98,ggo-mir-98,ppa-mir-98,mml-mir-98,age-mir-98,cja-mir-98,nle-mir-98,oga-mir-98,dma-mir-98,mmr-mir-98,mmu-mir-98,bta-mir-98,eca-mir-98,cfa-mir-98,rno-mir-98,ssc-mir-98,cpo-mir-98,pal-mir-98,dno-mir-98,ocu-mir-98,chi-mir-98,cgr-mir-98,tch-mir-98,	hsa-mir-98	aggattctgctcatgccagggTGAGGTAGTAAGTTGTATTGTTgtggggtagggatattaggccccaattagaagataaCTATACAACTTACTACTTTCCCtggtgtgtggcatattca	hsa-miR-98-3p	CTATACAACTTACTACTTTCCC	3'	Diff	gp1a	.((((..((((((..((((((.(((((((((((((((((.((((((((((...........)))))).........)))).)))))))))))))))))))))))..)).)))).)))).	117	42.9	-56.7	12	6	11	17	15	16	5	58	15	66	175	10	0	0	0	47	35	42	23	20.6819	12.2824	14.3184	19.6301	26.5974	21.0766	5.03933	29.5405
72	136	hsa-miR-99a-5p_R-1	AACCCGTAGATCCGATCTTGT	21	chr21	+	16539085	16539174	gttgcccattggcataAACCCGTAGATCCGATCTTGTggtgaagtggaccgcaCAAGCTCGCTTCTATGGGTCTGTgtcagtgtggtaat	28	hsa-mir-99a,ptr-mir-99a,ggo-mir-99a,ppa-mir-99a,mml-mir-99a,mne-mir-99a,lla-mir-99a,bta-mir-99a,chi-mir-99a,oar-mir-99a,ppy-mir-99a,cja-mir-99,nle-mir-99a,oga-mir-99a,sbo-mir-99a,dno-mir-99a,ocu-mir-99a,mmr-mir-99a,mmu-mir-99a,eca-mir-99a-2,cfa-mir-99a-1,efu-mir-99a,rno-mir-99a,ssc-mir-99a,cpo-mir-99a,pal-mir-99a,cgr-mir-99a,tch-mir-99a,	hsa-mir-99a	cccattggcataAACCCGTAGATCCGATCTTGTGgtgaagtggaccgcaCAAGCTCGCTTCTATGGGTCTGtgtcagtgtg	hsa-miR-99a-5p	AACCCGTAGATCCGATCTTGTG	5'	Diff	gp1a	((((((((((((((((.(((((((((..(((.((((((.((........)))))))).)))..))))))))).)))))))))).))))))	90	51.1	-46.8	10094	8188	12787	12324.5	10363	9486	15952.5	57032.5	14004.5	21201.5	72722	15393	5720	8262	8427	24536.5	18706	23405	14034.5	17396.9	16761.4	16644.4	14231.3	18375.3	12495.8	16078	29047.7
72	137	hsa-miR-99a-3p_R+1	CAAGCTCGCTTCTATGGGTCTGT	23	chr21	+	16539085	16539174	gttgcccattggcataAACCCGTAGATCCGATCTTGTggtgaagtggaccgcaCAAGCTCGCTTCTATGGGTCTGTgtcagtgtggtaat	28	hsa-mir-99a,ptr-mir-99a,ggo-mir-99a,ppa-mir-99a,mml-mir-99a,mne-mir-99a,lla-mir-99a,bta-mir-99a,chi-mir-99a,oar-mir-99a,ppy-mir-99a,cja-mir-99,nle-mir-99a,oga-mir-99a,sbo-mir-99a,dno-mir-99a,ocu-mir-99a,mmr-mir-99a,mmu-mir-99a,eca-mir-99a-2,cfa-mir-99a-1,efu-mir-99a,rno-mir-99a,ssc-mir-99a,cpo-mir-99a,pal-mir-99a,cgr-mir-99a,tch-mir-99a,	hsa-mir-99a	cccattggcataAACCCGTAGATCCGATCTTGTGgtgaagtggaccgcaCAAGCTCGCTTCTATGGGTCTGtgtcagtgtg	hsa-miR-99a-3p	CAAGCTCGCTTCTATGGGTCTG	3'	Diff	gp1a	((((((((((((((((.(((((((((..(((.((((((.((........)))))))).)))..))))))))).)))))))))).))))))	90	51.1	-46.8	0	9	0	6	0	0	6	59	14	33	87	12	0	5	9	22	14	19	7	0	18.4236	0	6.92827	0	0	6.0472	30.0498
73	138	hsa-miR-99b-5p	CACCCGTAGAACCGACCTTGCG	22	chr19	+	51692608	51692687	tcctggcaccCACCCGTAGAACCGACCTTGCGgggccttcgccgcacaCAAGCTCGTGTCTGTGGGTCCGTgtcgggggc	16	hsa-mir-99b,mml-mir-99b,mmu-mir-99b,bta-mir-99b,eca-mir-99b,rno-mir-99b,ssc-mir-99b,chi-mir-99b,cgr-mir-99b,ptr-mir-99b,oga-mir-99b,cfa-mir-99b,efu-mir-99b,cpo-mir-99b,pal-mir-99b,tch-mir-99b,	hsa-mir-99b	ggcaccCACCCGTAGAACCGACCTTGCGgggccttcgccgcacaCAAGCTCGTGTCTGTGGGTCCGtgtc	hsa-miR-99b-5p	CACCCGTAGAACCGACCTTGCG	5'	Yes	gp1a	(((((((((..((((..(((..(((.(((((((((...)).)))))....)).)))..)))..))))..)))))))))..	78	68.8	-37.4	2887	2415	3073	3930	2084	3341	3363	4020	4279	4704	19392	4627	1959	2245	2403	5928	4077	4730	3540	4975.72	4943.67	4000.03	4538.02	3695.27	4401.06	3389.45	2047.46
73	139	hsa-miR-99b-3p_R+1	CAAGCTCGTGTCTGTGGGTCCGA	23	chr19	+	51692608	51692687	tcctggcaccCACCCGTAGAACCGACCTTGCGgggccttcgccgcacaCAAGCTCGTGTCTGTGGGTCCGTgtcgggggc	16	hsa-mir-99b,mml-mir-99b,mmu-mir-99b,bta-mir-99b,eca-mir-99b,rno-mir-99b,ssc-mir-99b,chi-mir-99b,cgr-mir-99b,ptr-mir-99b,oga-mir-99b,cfa-mir-99b,efu-mir-99b,cpo-mir-99b,pal-mir-99b,tch-mir-99b,	hsa-mir-99b	ggcaccCACCCGTAGAACCGACCTTGCGgggccttcgccgcacaCAAGCTCGTGTCTGTGGGTCCGtgtc	hsa-miR-99b-3p	CAAGCTCGTGTCTGTGGGTCCG	3'	Diff	gp1a	(((((((((..((((..(((..(((.(((((((((...)).)))))....)).)))..)))..))))..)))))))))..	78	68.8	-37.4	55	64	125	127	42	94	156	154	154	124	639	179	57	58	93	100	123	147	131	94.792	131.012	162.709	146.648	74.4728	123.825	157.227	78.435
74	140	hsa-miR-100-5p_R-1	AACCCGTAGATCCGAACTTGT	21	chr11	-	122152229	122152311	aggcctgttgccacaAACCCGTAGATCCGAACTTGTggtattagtccgcacaagcttgtatctataggtatgtgtctgttagg	27	hsa-mir-100,ptr-mir-100,ggo-mir-100,ppa-mir-100,ppy-mir-100,mml-mir-100,cja-mir-100,nle-mir-100,mmr-mir-100,dma-mir-100,age-mir-100,lla-mir-100,sbo-mir-100,sla-mir-100,mmu-mir-100,bta-mir-100,eca-mir-100,mdo-mir-100,rno-mir-100,ssc-mir-100,cpo-mir-100,pal-mir-100,dno-mir-100,ocu-mir-100,chi-mir-100,cgr-mir-100,tch-mir-100,	hsa-mir-100	cctgttgccacaAACCCGTAGATCCGAACTTGTGgtattagtccgcaCAAGCTTGTATCTATAGGTATGtgtctgttagg	hsa-miR-100-5p	AACCCGTAGATCCGAACTTGTG	5'	Diff	gp1a	...((((....((((.(((..(((((.(((.((((((...........)))))).))).)))))..))).)))).....))))	80	47	-26	4214	3601	5779	4851.5	3848	4222	6933.5	22242.5	4555.5	8375.5	29898	6103	2851	3298	3700	10940.5	10149	9873	5527.5	7262.79	7371.5	7522.34	5602.09	6823.13	5561.59	6988.04	11328.5
75	141	hsa-miR-101-5p_L+1R-2	TCAGTTATCACAGTGCTGATG	21	chr1	-	65058430	65058512	aggctgccctggcTCAGTTATCACAGTGCTGATGctgtctattctaaaggTACAGTACTGTGATAACTGAAGgatggcagcca	29	hsa-mir-101-1,age-mir-101,ptr-mir-101-1,ppy-mir-101-1,ggo-mir-101,ppa-mir-101,mml-mir-101-1,mne-mir-101,lla-mir-101,sla-mir-101,rno-mir-101a,cja-mir-101-1,ssc-mir-101-2,nle-mir-101-1,dma-mir-101-1,mmr-mir-101-1,mmu-mir-101a,bta-mir-101-1,chi-mir-101,eca-mir-101-1,mdo-mir-101-1,cfa-mir-101-1,pal-mir-101-2,efu-mir-101,cpo-mir-101-1,dno-mir-101-1,ocu-mir-101-1,cgr-mir-101a,tch-mir-101,	hsa-mir-101-1	tgccctggctCAGTTATCACAGTGCTGATGCTgtctattctaaaggTACAGTACTGTGATAACTGAAggatggca	hsa-miR-101-5p	CAGTTATCACAGTGCTGATGCT	5'	Diff	gp1a	.(((((((.....((((((((((((((((((.((((............)))))))))))))))))))))).....))))))).	81	48.2	-47.1	13	7	17	17	19	12	6	120	29	16	121	13	8	0	5	13	32	28	30	22.4054	14.3295	22.1284	19.6301	33.6901	15.8075	6.0472	61.1182
75	142	hsa-miR-101-3p_R+1	TACAGTACTGTGATAACTGAAG	22	chr1	-	65058430	65058512	aggctgccctggcTCAGTTATCACAGTGCTGATGctgtctattctaaaggTACAGTACTGTGATAACTGAAGgatggcagcca	29	hsa-mir-101-1,age-mir-101,ptr-mir-101-1,ppy-mir-101-1,ggo-mir-101,ppa-mir-101,mml-mir-101-1,mne-mir-101,lla-mir-101,sla-mir-101,rno-mir-101a,cja-mir-101-1,ssc-mir-101-2,nle-mir-101-1,dma-mir-101-1,mmr-mir-101-1,mmu-mir-101a,bta-mir-101-1,chi-mir-101,eca-mir-101-1,mdo-mir-101-1,cfa-mir-101-1,pal-mir-101-2,efu-mir-101,cpo-mir-101-1,dno-mir-101-1,ocu-mir-101-1,cgr-mir-101a,tch-mir-101,	hsa-mir-101-1	tgccctggctCAGTTATCACAGTGCTGATGCTgtctattctaaaggTACAGTACTGTGATAACTGAAggatggca	hsa-miR-101-3p	TACAGTACTGTGATAACTGAA	3'	Diff	gp1a	.(((((((.....((((((((((((((((((.((((............)))))))))))))))))))))).....))))))).	81	48.2	-47.1	7130	4072.5	11013.5	11967	8087	10123	12694	93190.5	38096.5	33555.5	74716.5	20105.5	4476.5	10436	8950.5	20127	28284	36877	24340.5	12288.5	8336.69	14335.9	13818.4	14339.6	13334.9	12793.9	47463.6
76	143	hsa-miR-101-3p_R+1	TACAGTACTGTGATAACTGAAG	22	chr9	+	4850288	4850381	tgagactgaactgtcctttttcggttatcatggtaccgatgctgtatatctgaaaggTACAGTACTGTGATAACTGAAGaatggtggtgccatc	20	hsa-mir-101-2,ppy-mir-101-2,mml-mir-101-2,bta-mir-101-2,ptr-mir-101-2,cja-mir-101-2,mmr-mir-101-2,dma-mir-101-2,nle-mir-101-2,mmu-mir-101b,eca-mir-101-2,mdo-mir-101-2,cfa-mir-101-2,pal-mir-101-1,rno-mir-101b,ssc-mir-101-1,cpo-mir-101-2,dno-mir-101-2,ocu-mir-101-2,cgr-mir-101b,	hsa-mir-101-2	actgtccttttTCGGTTATCATGGTACCGATGCtgtatatctgaaaggTACAGTACTGTGATAACTGAAgaatggtggt	hsa-miR-101-3p	TACAGTACTGTGATAACTGAA	3'	Diff	gp1a	......((.((..((.((((((((((((((..((......(((((((.........)))))))))..)))))))))))))).))..))..))..	86	42.6	-32	7130	4072.5	11013.5	11967	8087	10123	12694	93190.5	38096.5	33555.5	74716.5	20105.5	4476.5	10436	8950.5	20127	28284	36877	24340.5	12288.5	8336.69	14335.9	13818.4	14339.6	13334.9	12793.9	47463.6
77	144	hsa-miR-103a-2-5p	AGCTTCTTTACAGTGCTGCCTTG	23	chr20	+	3917470	3917590	ccccacctcagcagagctgcgtctttgtgctttcAGCTTCTTTACAGTGCTGCCTTGtagcattcaggtcaAGCAGCATTGTACAGGGCTATGAaagaaccaagaatgggctgcccttggg	23	hsa-mir-103a-2,ppy-mir-103-2,mml-mir-103-2,ptr-mir-103-2,cja-mir-103a-1,oga-mir-103b,mmr-mir-103b,pal-mir-103b,dno-mir-103a-2,ocu-mir-103a-2,dma-mir-103b,mmu-mir-103-2,rno-mir-103-2,bta-mir-103-2,eca-mir-103,mdo-mir-103-2,cfa-mir-103-2,efu-mir-103b,ssc-mir-103-2,cpo-mir-103-2,chi-mir-103,cgr-mir-103,tch-mir-103a-2,	hsa-mir-103a-2	ttgtgctttcAGCTTCTTTACAGTGCTGCCTTGtagcattcaggtcaAGCAGCATTGTACAGGGCTATGAaagaacca	hsa-miR-103a-2-5p	AGCTTCTTTACAGTGCTGCCTTG	5'	Yes	gp1a	.((((.....((((..((...((((.((.((((((((.(((.(((((((((((((((.......))))....))))))))))).))))))..))))).)).))))..)).))))...))))	120	52.1	-42.9	5	13	6	35	24	37	5	71	67	52	168	51	6	37	8	19	40	58	51	8.61745	26.6119	7.81001	40.4149	42.5559	48.7397	5.03933	36.1616
77	145	hsa-miR-103a-3p	AGCAGCATTGTACAGGGCTATGA	23	chr20	+	3917470	3917590	ccccacctcagcagagctgcgtctttgtgctttcAGCTTCTTTACAGTGCTGCCTTGtagcattcaggtcaAGCAGCATTGTACAGGGCTATGAaagaaccaagaatgggctgcccttggg	23	hsa-mir-103a-2,ppy-mir-103-2,mml-mir-103-2,ptr-mir-103-2,cja-mir-103a-1,oga-mir-103b,mmr-mir-103b,pal-mir-103b,dno-mir-103a-2,ocu-mir-103a-2,dma-mir-103b,mmu-mir-103-2,rno-mir-103-2,bta-mir-103-2,eca-mir-103,mdo-mir-103-2,cfa-mir-103-2,efu-mir-103b,ssc-mir-103-2,cpo-mir-103-2,chi-mir-103,cgr-mir-103,tch-mir-103a-2,	hsa-mir-103a-2	ttgtgctttcAGCTTCTTTACAGTGCTGCCTTGtagcattcaggtcaAGCAGCATTGTACAGGGCTATGAaagaacca	hsa-miR-103a-3p	AGCAGCATTGTACAGGGCTATGA	3'	Yes	gp1a	.((((.....((((..((...((((.((.((((((((.(((.(((((((((((((((.......))))....))))))))))).))))))..))))).)).))))..)).))))...))))	120	52.1	-42.9	12234.8	7440.67	14647.5	22303.2	12102.2	16867.8	20100.2	58308.8	52002.8	42263.7	116847	38083.3	11071.8	11860.3	11882.7	27824.5	40444.5	50023	23702.8	21086.6	15231.6	19066.2	25753.7	21459.1	22219.8	20258.3	29697.8
78	146	hsa-miR-103a-1-5p	GGCTTCTTTACAGTGCTGCCTTG	23	chr5	-	168560892	168560977	ttcttactgccctcGGCTTCTTTACAGTGCTGCCTTGttgcatatggatcaAGCAGCATTGTACAGGGCTATGAaggcattgagac	28	hsa-mir-103a-1,ptr-mir-103-1,ppy-mir-103-1,ggo-mir-103,ppa-mir-103,mml-mir-103-1,mne-mir-103,age-mir-103,lla-mir-103,cja-mir-103a-2,nle-mir-103a,oga-mir-103a,mmr-mir-103a,cfa-mir-103-1,pal-mir-103a,tch-mir-103a-1,dma-mir-103a,mmu-mir-103-1,rno-mir-103-1,bta-mir-103-1,eca-mir-107a,mdo-mir-103-1,efu-mir-103a,ssc-mir-103-1,cpo-mir-103-1,dno-mir-103a-1,ocu-mir-103a-1,oar-mir-103,	hsa-mir-103a-1	tactgccctcGGCTTCTTTACAGTGCTGCCTTGttgcatatggatcaAGCAGCATTGTACAGGGCTATGAaggcattg	hsa-miR-103a-1-5p	GGCTTCTTTACAGTGCTGCCTTG	5'	Yes	gp1a	.(((((.((((.(((((.(((.(((((((((((.(((............)))))))))))))).))))))..)).)))).))))).	84	47.7	-34.6	0	0	0	0	0	0	0	0	0	0	0	0	0	5	0	0	0	0	0	0	0	0	0	0	0	0	0
78	147	hsa-miR-103a-3p	AGCAGCATTGTACAGGGCTATGA	23	chr5	-	168560892	168560977	ttcttactgccctcGGCTTCTTTACAGTGCTGCCTTGttgcatatggatcaAGCAGCATTGTACAGGGCTATGAaggcattgagac	28	hsa-mir-103a-1,ptr-mir-103-1,ppy-mir-103-1,ggo-mir-103,ppa-mir-103,mml-mir-103-1,mne-mir-103,age-mir-103,lla-mir-103,cja-mir-103a-2,nle-mir-103a,oga-mir-103a,mmr-mir-103a,cfa-mir-103-1,pal-mir-103a,tch-mir-103a-1,dma-mir-103a,mmu-mir-103-1,rno-mir-103-1,bta-mir-103-1,eca-mir-107a,mdo-mir-103-1,efu-mir-103a,ssc-mir-103-1,cpo-mir-103-1,dno-mir-103a-1,ocu-mir-103a-1,oar-mir-103,	hsa-mir-103a-1	tactgccctcGGCTTCTTTACAGTGCTGCCTTGttgcatatggatcaAGCAGCATTGTACAGGGCTATGAaggcattg	hsa-miR-103a-3p	AGCAGCATTGTACAGGGCTATGA	3'	Yes	gp1a	.(((((.((((.(((((.(((.(((((((((((.(((............)))))))))))))).))))))..)).)))).))))).	84	47.7	-34.6	12234.8	7440.67	14647.5	22303.2	12102.2	16867.8	20100.2	58308.8	52002.8	42263.7	116847	38083.3	11071.8	11860.3	11882.7	27824.5	40444.5	50023	23702.8	21086.6	15231.6	19066.2	25753.7	21459.1	22219.8	20258.3	29697.8
79	148	hsa-miR-106b-5p_R-1	TAAAGTGCTGACAGTGCAGA	20	chr7	-	100093991	100094074	cctgccggggcTAAAGTGCTGACAGTGCAGAtagtggtcctctccgtgctaCCGCACTGTGGGTACTTGCTgctccagcagggc	27	hsa-mir-106b,ptr-mir-106b,ppy-mir-106b,ggo-mir-106b,ppa-mir-106b,age-mir-106b,sla-mir-106b,mml-mir-106b,mne-mir-106b,cja-mir-106b,dno-mir-106b,nle-mir-106b,oga-mir-106b,dma-mir-106b,lla-mir-106b,mmu-mir-106b,rno-mir-106b,bta-mir-106b,eca-mir-106b,cfa-mir-106b,efu-mir-106,cpo-mir-106b,pal-mir-106b,ocu-mir-106b,chi-mir-106b,oar-mir-106b,cgr-mir-106b,	hsa-mir-106b	cctgccggggcTAAAGTGCTGACAGTGCAGATagtggtcctctccgtgctaCCGCACTGTGGGTACTTGCTGCtccagcagg	hsa-miR-106b-5p	TAAAGTGCTGACAGTGCAGAT	5'	Diff	gp1a	(((((.(((((..((((((..(((((((...((((((......))..))))..)))))))..))))))...))))).)))))..	82	61.9	-43	2392	870	2272	2841	2292	2793	2950	29630	14250	5492	29088	6330	1410	2894	2549	3871	14722	17957	4656	4122.59	1780.95	2957.39	3280.54	4064.09	3679.19	2973.2	15091.1
79	149	hsa-miR-106b-3p_R-2	CCGCACTGTGGGTACTTGCT	20	chr7	-	100093991	100094074	cctgccggggcTAAAGTGCTGACAGTGCAGAtagtggtcctctccgtgctaCCGCACTGTGGGTACTTGCTgctccagcagggc	27	hsa-mir-106b,ptr-mir-106b,ppy-mir-106b,ggo-mir-106b,ppa-mir-106b,age-mir-106b,sla-mir-106b,mml-mir-106b,mne-mir-106b,cja-mir-106b,dno-mir-106b,nle-mir-106b,oga-mir-106b,dma-mir-106b,lla-mir-106b,mmu-mir-106b,rno-mir-106b,bta-mir-106b,eca-mir-106b,cfa-mir-106b,efu-mir-106,cpo-mir-106b,pal-mir-106b,ocu-mir-106b,chi-mir-106b,oar-mir-106b,cgr-mir-106b,	hsa-mir-106b	cctgccggggcTAAAGTGCTGACAGTGCAGATagtggtcctctccgtgctaCCGCACTGTGGGTACTTGCTGCtccagcagg	hsa-miR-106b-3p	CCGCACTGTGGGTACTTGCTGC	3'	Diff	gp1a	(((((.(((((..((((((..(((((((...((((((......))..))))..)))))))..))))))...))))).)))))..	82	61.9	-43	6888	3749	7123	8890	5722	5780	11040	24861	12957	5101	26770	15697	4457	9105	5645	4938	12537	11984	6140	11871.4	7674.46	9271.79	10265.4	10146	7613.93	11126.8	12662.2
80	150	hsa-miR-106a-5p_1ss1AC	CAAAGTGCTTACAGTGCAGGTAG	23	chrX	-	134170198	134170278	ccttggccatgtAAAAGTGCTTACAGTGCAGGTAGctttttgagatcTACTGCAATGTAAGCACTTCTtacattaccatgg	18	hsa-mir-106a,ptr-mir-106a,ppy-mir-106a,ggo-mir-106a,ppa-mir-106a,mml-mir-106a,mne-mir-106a,age-mir-106a,sla-mir-106a,bta-mir-106a,chi-mir-106a,oar-mir-106a,eca-mir-106a,rno-mir-17-2,ssc-mir-106a,cpo-mir-106a,pal-mir-106a,ocu-mir-106a,	hsa-mir-106a	ccttggccatgtAAAAGTGCTTACAGTGCAGGTAGctttttgagatctaCTGCAATGTAAGCACTTCTTACattaccatgg	hsa-miR-106a-5p	AAAAGTGCTTACAGTGCAGGTAG	5'	Diff	gp1a	((.(((..(((((((((((((((((.(((((.(((.((.....)).)))))))).))))))))))).))))))..))).))	81	42	-34.7	3058.5	1276	2301	3569	2571.5	2919	3989.83	27896	12432.3	9008.83	27794.2	8165.33	1650.5	3357	2313.5	3945	10826.5	13915.3	4978.83	5271.3	2612.06	2995.14	4121.17	4559.69	3845.17	4021.22	14207.9
80	151	hsa-mir-106a-p3	TACTGCAATGTAAGCACTTCT	21	chrX	-	134170198	134170278	ccttggccatgtAAAAGTGCTTACAGTGCAGGTAGctttttgagatcTACTGCAATGTAAGCACTTCTtacattaccatgg	18	hsa-mir-106a,ptr-mir-106a,ppy-mir-106a,ggo-mir-106a,ppa-mir-106a,mml-mir-106a,mne-mir-106a,age-mir-106a,sla-mir-106a,bta-mir-106a,chi-mir-106a,oar-mir-106a,eca-mir-106a,rno-mir-17-2,ssc-mir-106a,cpo-mir-106a,pal-mir-106a,ocu-mir-106a,	hsa-mir-106a	ccttggccatgtAAAAGTGCTTACAGTGCAGGTAGctttttgagatctaCTGCAATGTAAGCACTTCTTACattaccatgg	hsa-mir-106a-p3	taCTGCAATGTAAGCACTTCT	3'	New	gp1a	((.(((..(((((((((((((((((.(((((.(((.((.....)).)))))))).))))))))))).))))))..))).))	81	42	-34.7	98	10	39	34	18	49	41	542	132	78	456	77	20	63	15	54	199	181	50	168.902	20.4707	50.7651	39.2602	31.9169	64.5471	41.3225	276.051
81	152	mmu-miR-107-5p_R+1	AGCTTCTTTACAGTGTTGCCTTGT	24	chr10	-	89592743	89592829	ttctctctgctttcAGCTTCTTTACAGTGTTGCCTTGTggcatggagttcaAGCAGCATTGTACAGGGCTATcaaagcacagagagc	29	hsa-mir-107,ptr-mir-107,ppy-mir-107,ggo-mir-107,ppa-mir-107,mml-mir-107,mne-mir-107,lla-mir-107,bta-mir-107,eca-mir-107b,oar-mir-107,cja-mir-103a-3,nle-mir-107,oga-mir-107,mmr-mir-107,cfa-mir-107,pal-mir-107a,tch-mir-107,dma-mir-107,mmu-mir-107,mdo-mir-107,efu-mir-107,rno-mir-107,ssc-mir-107,chi-mir-107,cpo-mir-107,dno-mir-107,ocu-mir-107,cgr-mir-107,	mmu-mir-107	ttctctgtgctttcAGCTTCTTTACAGTGTTGCCTTGtggcatggagttcaAGCAGCATTGTACAGGGCTATCAaagcacagagagc	mmu-miR-107-5p	AGCTTCTTTACAGTGTTGCCTTG	5'	Diff	gp1a	((((((.((((((.(((.(((.(((((((((((.(((............)))))))))))))).))))))...)))))).)))))).	86	47.1	-33.3	0	0	0	0	0	0	0	0	0	0	0	0	0	0	5	0	0	0	0	0	0	0	0	0	0	0	0
81	153	hsa-miR-107_R-2	AGCAGCATTGTACAGGGCTAT	21	chr10	-	89592743	89592829	ttctctctgctttcAGCTTCTTTACAGTGTTGCCTTGTggcatggagttcaAGCAGCATTGTACAGGGCTATcaaagcacagagagc	29	hsa-mir-107,ptr-mir-107,ppy-mir-107,ggo-mir-107,ppa-mir-107,mml-mir-107,mne-mir-107,lla-mir-107,bta-mir-107,eca-mir-107b,oar-mir-107,cja-mir-103a-3,nle-mir-107,oga-mir-107,mmr-mir-107,cfa-mir-107,pal-mir-107a,tch-mir-107,dma-mir-107,mmu-mir-107,mdo-mir-107,efu-mir-107,rno-mir-107,ssc-mir-107,chi-mir-107,cpo-mir-107,dno-mir-107,ocu-mir-107,cgr-mir-107,	hsa-mir-107	ctctctgctttcagcttctttacagtgttgccttgtggcatggagttcaAGCAGCATTGTACAGGGCTATCAaagcacaga	hsa-miR-107	AGCAGCATTGTACAGGGCTATCA	3'	Diff	gp1a	((((((.((((((.(((.(((.(((((((((((.(((............)))))))))))))).))))))...)))))).)))))).	86	47.1	-33.3	3003.33	2013.67	3868	4732.67	3507.67	4249.33	6794.67	28049.3	15916.3	6558.67	22784.3	9180.33	3065.33	4162.33	3540.67	5651	13065	18164	8401.33	5176.22	4122.11	5034.85	5464.87	6219.66	5597.6	6848.11	14286
82	154	hsa-miR-122-5p_R-1	TGGAGTGTGACAATGGTGTTT	21	chr18	+	58451068	58451176	gagtttccttagcagagctgTGGAGTGTGACAATGGTGTTTgtgtctaaactatcaAACGCCATTATCACACTAAATagctactgctaggcaatccttccctcgataaa	20	hsa-mir-122,ppy-mir-122,ptr-mir-122,ggo-mir-122,mml-mir-122a,cja-mir-122,mmu-mir-122,bta-mir-122,ssc-mir-122,eca-mir-122,mdo-mir-122,cfa-mir-122,cpo-mir-122,ocu-mir-122,rno-mir-122,pal-mir-122,dno-mir-122,chi-mir-122,cgr-mir-122,tch-mir-122,	hsa-mir-122	ccttagcagagctgTGGAGTGTGACAATGGTGTTTGtgtctaaactatcaAACGCCATTATCACACTAAATAgctactgctaggc	hsa-miR-122-5p	TGGAGTGTGACAATGGTGTTTG	5'	Diff	gp1a	.......((((((((((((((..(((((((.(((((((((((............))))))))))).)))))))..)))))).))))))))...................	83	42.2	-45.9	48095	88879	83700	233029	145046	88753	415393	1621271	220414	474549	738977	133192	128360	112339	315301	463473	195831	637340	357939	82891.3	181941	108950	269081	257190	116913	418660	825743
82	155	hsa-miR-122-3p_R-1	AACGCCATTATCACACTAAAT	21	chr18	+	58451068	58451176	gagtttccttagcagagctgTGGAGTGTGACAATGGTGTTTgtgtctaaactatcaAACGCCATTATCACACTAAATagctactgctaggcaatccttccctcgataaa	20	hsa-mir-122,ppy-mir-122,ptr-mir-122,ggo-mir-122,mml-mir-122a,cja-mir-122,mmu-mir-122,bta-mir-122,ssc-mir-122,eca-mir-122,mdo-mir-122,cfa-mir-122,cpo-mir-122,ocu-mir-122,rno-mir-122,pal-mir-122,dno-mir-122,chi-mir-122,cgr-mir-122,tch-mir-122,	hsa-mir-122	ccttagcagagctgTGGAGTGTGACAATGGTGTTTGtgtctaaactatcaAACGCCATTATCACACTAAATAgctactgctaggc	hsa-miR-122-3p	AACGCCATTATCACACTAAATA	3'	Diff	gp1a	.......((((((((((((((..(((((((.(((((((((((............))))))))))).)))))))..)))))).))))))))...................	83	42.2	-45.9	0	0	0	25	7	10	40	324	50	62	217	10	0	0	21	130	51	214	30	0	0	0	28.8678	12.4121	13.1729	40.3146	165.019
83	156	hsa-miR-122b-5p_R-1	TTTAGTGTGATAATGGCGTTTG	22	chr18	-	58451063	58451163	ggattgcctagcagtagctaTTTAGTGTGATAATGGCGTTTGatagtttagacacaAACACCATTGTCACACTCCAcagctctgctaaggaaactctgtag	4	hsa-mir-122b,mmu-mir-122b,mdo-mir-122b,rno-mir-122b,	hsa-mir-122b	cagtagctaTTTAGTGTGATAATGGCGTTTGAtagtttagacacAAACACCATTGTCACACTCCACagctctg	hsa-miR-122b-5p	TTTAGTGTGATAATGGCGTTTGA	5'	Diff	gp1a	(((...((((((((.((((....(((((((((((((.(((((............))))).)))))))))))))....)))))))))).))....)))....	97	42.6	-41.3	0	0	0	5	0	0	5	34	0	12	27	0	0	0	0	7	0	10	8	0	0	0	5.77356	0	0	5.03933	17.3168
83	157	hsa-miR-122b-3p_L-1R-1	AACACCATTGTCACACTCCA	20	chr18	-	58451063	58451163	ggattgcctagcagtagctaTTTAGTGTGATAATGGCGTTTGatagtttagacacaAACACCATTGTCACACTCCAcagctctgctaaggaaactctgtag	4	hsa-mir-122b,mmu-mir-122b,mdo-mir-122b,rno-mir-122b,	hsa-mir-122b	cagtagctaTTTAGTGTGATAATGGCGTTTGAtagtttagacacAAACACCATTGTCACACTCCACagctctg	hsa-miR-122b-3p	AAACACCATTGTCACACTCCAC	3'	Diff	gp1a	(((...((((((((.((((....(((((((((((((.(((((............))))).)))))))))))))....)))))))))).))....)))....	97	42.6	-41.3	0	0	0	0	0	0	0	0	5	0	0	0	0	0	0	0	0	0	0	0	0	0	0	0	0	0	0
84	158	hsa-miR-124-3p_R-3	TAAGGCACGCGGTGAATGC	19	chr8	-	9903388	9903472	aggcctctctctccgtgttcacagcggaccttgatttaaatgtccatacaatTAAGGCACGCGGTGAATGCcaagaatggggctg	13	hsa-mir-124-1,mml-mir-124a-2,mmu-mir-124-1,bta-mir-124a-1,mdo-mir-124a-1,rno-mir-124-1,ssc-mir-124a-2,cja-mir-124-2,eca-mir-124-1,cfa-mir-124-1,efu-mir-124-1,cpo-mir-124-1,ocu-mir-124-1,	hsa-mir-124-1	aggcctctctctcCGTGTTCACAGCGGACCTTGATttaaatgtccatacaatTAAGGCACGCGGTGAATGCCAAgaatggggctg	hsa-miR-124-3p	TAAGGCACGCGGTGAATGCCAA	3'	Diff	gp1a	.((((((..(((..(..(((((.(((..((((((((.............))))))))..))).)))))..)..)))..)))))).	83	50.6	-35.5	0	0	5.66667	0	0	2	0	0	0	2.66667	3	0	2	1.66667	0	1.66667	0	0	0	0	0	7.37612	0	0	2.63458	0	0
85	159	hsa-miR-124-3p_R-3	TAAGGCACGCGGTGAATGC	19	chr8	+	64379149	64379257	atcaagattagaggctctgctctccgtgttcacagcggaccttgatttaatgtcatacaatTAAGGCACGCGGTGAATGCcaagagcggagcctacggctgcacttgaa	23	hsa-mir-124-2,ptr-mir-124a,ppa-mir-124a,ppy-mir-124a,ggo-mir-124a,mml-mir-124a-1,cja-mir-124-1,age-mir-124a,lla-mir-124a,mmu-mir-124-2,rno-mir-124-2,bta-mir-124a-2,eca-mir-124-2,mdo-mir-124a-2,cfa-mir-124-2,efu-mir-124-2,ssc-mir-124a-1,cpo-mir-124-2,pal-mir-124,dno-mir-124-1,ocu-mir-124-2,chi-mir-124a,cgr-mir-124,	hsa-mir-124-2	atcaagattagaggctctgctctcCGTGTTCACAGCGGACCTTGATttaatgtcatacaatTAAGGCACGCGGTGAATGCCAAgagcggagcctacggctgcacttgaa	hsa-miR-124-3p	TAAGGCACGCGGTGAATGCCAA	3'	Diff	gp1a	.(((((..(((((((((((((((..(..(((((.(((..((((((((...........))))))))..))).)))))..)..))))))))))))....)))..))))).	107	49.5	-50.8	0	0	5.66667	0	0	2	0	0	0	2.66667	3	0	2	1.66667	0	1.66667	0	0	0	0	0	7.37612	0	0	2.63458	0	0
86	160	hsa-miR-124-3p_R-3	TAAGGCACGCGGTGAATGC	19	chr20	+	63178500	63178586	tgagggcccctctgcgtgttcacagcggaccttgatttaatgtctatacaatTAAGGCACGCGGTGAATGCcaagagaggcgcctcc	9	hsa-mir-124-3,ppy-mir-124-2,bta-mir-124b,rno-mir-124-3,mmu-mir-124-3,mdo-mir-124a-3,cfa-mir-124-3,efu-mir-124-3,dno-mir-124-2,	hsa-mir-124-3	tgagggcccctctgCGTGTTCACAGCGGACCTTGATttaatgtctatacaatTAAGGCACGCGGTGAATGCCAAgagaggcgcctcc	hsa-miR-124-3p	TAAGGCACGCGGTGAATGCCAA	3'	Diff	gp1a	.(((((((.(((((.(..(((((.(((..((((((((............))))))))..))).)))))..))).))).))).)))).	85	54	-40.2	0	0	5.66667	0	0	2	0	0	0	2.66667	3	0	2	1.66667	0	1.66667	0	0	0	0	0	7.37612	0	0	2.63458	0	0
87	161	hsa-miR-125b-5p	TCCCTGAGACCCTAACTTGTGA	22	chr21	+	16590237	16590325	accagacttttcctagTCCCTGAGACCCTAACTTGTGAggtattttagtaacatcACAAGTCAGGCTCTTGGGACCTaggcggagggga	28	hsa-mir-125b-2,ptr-mir-125b-2,ppy-mir-125b-2,ggo-mir-125b-2,mml-mir-125b-2,mne-mir-125b-2,age-mir-125b-2,lla-mir-125b-2,lca-mir-125b,ssc-mir-125b-2,cja-mir-125b,dma-mir-125b-2,pal-mir-125b-2,nle-mir-125b-2,sbo-mir-125b-2,cfa-mir-125b-2,dno-mir-125b-2,ocu-mir-125b-2,oga-mir-125b-2,mmu-mir-125b-2,bta-mir-125b-2,eca-mir-125b-2,mdo-mir-125b-1,efu-mir-125b,rno-mir-125b-2,cpo-mir-125b-2,chi-mir-125b,cg…	hsa-mir-125b-2	accagacttttcctagTCCCTGAGACCCTAACTTGTGAggtattttagtaacaTCACAAGTCAGGCTCTTGGGACctaggcggagggga	hsa-miR-125b-5p	TCCCTGAGACCCTAACTTGTGA	5'	Yes	gp1a	.((...(((..(((((..((..(((.(((.((((((((..(((....)))...)))))))).))).)))..))..)))))..)))))..	86	49.4	-37.9	2797.5	1966	3460	3627.5	2509.5	2729.5	3755.5	11869	3980	5827	20196.5	4446	1407	2393.5	2593.5	6561.5	6538.5	6718	2944.5	4821.47	4024.54	4503.77	4188.72	4449.75	3595.54	3785.04	6045.1
87	162	hsa-miR-125b-2-3p_L-2R+2	ACAAGTCAGGCTCTTGGGACCT	22	chr21	+	16590237	16590325	accagacttttcctagTCCCTGAGACCCTAACTTGTGAggtattttagtaacatcACAAGTCAGGCTCTTGGGACCTaggcggagggga	28	hsa-mir-125b-2,ptr-mir-125b-2,ppy-mir-125b-2,ggo-mir-125b-2,mml-mir-125b-2,mne-mir-125b-2,age-mir-125b-2,lla-mir-125b-2,lca-mir-125b,ssc-mir-125b-2,cja-mir-125b,dma-mir-125b-2,pal-mir-125b-2,nle-mir-125b-2,sbo-mir-125b-2,cfa-mir-125b-2,dno-mir-125b-2,ocu-mir-125b-2,oga-mir-125b-2,mmu-mir-125b-2,bta-mir-125b-2,eca-mir-125b-2,mdo-mir-125b-1,efu-mir-125b,rno-mir-125b-2,cpo-mir-125b-2,chi-mir-125b,cg…	hsa-mir-125b-2	accagacttttcctagTCCCTGAGACCCTAACTTGTGAggtattttagtaacaTCACAAGTCAGGCTCTTGGGACctaggcggagggga	hsa-miR-125b-2-3p	TCACAAGTCAGGCTCTTGGGAC	3'	Diff	gp1a	.((...(((..(((((..((..(((.(((.((((((((..(((....)))...)))))))).))).)))..))..)))))..)))))..	86	49.4	-37.9	88	127	130	223	129	112	338	1107	212	430	1031	225	77	128	130	444	264	370	250	151.667	259.978	169.217	257.501	228.738	147.536	340.659	563.816
88	163	hsa-miR-125a-5p_R-2	TCCCTGAGACCCTTTAACCTGT	22	chr19	+	51693248	51693355	ccatgttgccagtctctaggTCCCTGAGACCCTTTAACCTGTgaggacatccagggtcACAGGTGAGGTTCTTGGGAGCctggcgtctggcccaaccacacacctggg	22	hsa-mir-125a,ppy-mir-125a,ptr-mir-125a,ggo-mir-125a,ppa-mir-125a,mml-mir-125a,cja-mir-125a,nle-mir-125a,sbo-mir-125a,cfa-mir-125a,cpo-mir-125a,oga-mir-125a,dma-mir-125a,mmu-mir-125a,bta-mir-125a,eca-mir-125a,rno-mir-125a,ssc-mir-125a,pal-mir-125a,chi-mir-125a,cgr-mir-125a,tch-mir-125a,	hsa-mir-125a	tgccagtctctaggTCCCTGAGACCCTTTAACCTGTGAggacatccagggtcACAGGTGAGGTTCTTGGGAGCCtggcgtctggcc	hsa-miR-125a-5p	TCCCTGAGACCCTTTAACCTGTGA	5'	Diff	gp1a	.......(((((...(((((..((..(((.((((..((((((((((....))....)))))))))))).)))..))..)))))...)))))....(((......))).	84	59.3	-47.9	9103	6231	9227	10546	6866	9248	7172	12593	13369	16908	55151	14127	4298	6703	7298	15620	14673	12647	5345	15688.9	12755.3	12010.5	12177.6	12174.5	12182.3	7228.42	6413.85
88	164	hsa-miR-125a-3p_R-1	ACAGGTGAGGTTCTTGGGAGC	21	chr19	+	51693248	51693355	ccatgttgccagtctctaggTCCCTGAGACCCTTTAACCTGTgaggacatccagggtcACAGGTGAGGTTCTTGGGAGCctggcgtctggcccaaccacacacctggg	22	hsa-mir-125a,ppy-mir-125a,ptr-mir-125a,ggo-mir-125a,ppa-mir-125a,mml-mir-125a,cja-mir-125a,nle-mir-125a,sbo-mir-125a,cfa-mir-125a,cpo-mir-125a,oga-mir-125a,dma-mir-125a,mmu-mir-125a,bta-mir-125a,eca-mir-125a,rno-mir-125a,ssc-mir-125a,pal-mir-125a,chi-mir-125a,cgr-mir-125a,tch-mir-125a,	hsa-mir-125a	tgccagtctctaggTCCCTGAGACCCTTTAACCTGTGAggacatccagggtcACAGGTGAGGTTCTTGGGAGCCtggcgtctggcc	hsa-miR-125a-3p	ACAGGTGAGGTTCTTGGGAGCC	3'	Diff	gp1a	.......(((((...(((((..((..(((.((((..((((((((((....))....)))))))))))).)))..))..)))))...)))))....(((......))).	84	59.3	-47.9	17	28	14	69	23	11	68	36	69	55	230	55	12	25	33	41	36	70	50	29.2993	57.3179	18.2234	79.6751	40.7827	14.4902	68.5349	18.3355
89	165	hsa-miR-125b-5p	TCCCTGAGACCCTAACTTGTGA	22	chr11	-	122099751	122099847	tgttgcgctcctctcagTCCCTGAGACCCTAACTTGTGAtgtttaccgtttaaatccACGGGTTAGGCTCTTGGGAGctgcgagtcgtgcttttgca	30	hsa-mir-125b-1,ptr-mir-125b-1,ppy-mir-125b-1,ggo-mir-125b-1,mml-mir-125b-1,mne-mir-125b-1,age-mir-125b-1,lla-mir-125b-1,sla-mir-125b,ppa-mir-125b,cja-mir-125,nle-mir-125b-1,cfa-mir-125b-1,oga-mir-125b-1,mmr-mir-125a,sbo-mir-125b-1,cpo-mir-125b-1,dno-mir-125b-1,ocu-mir-125b-1,tch-mir-125b,dma-mir-125b-1,mmu-mir-125b-1,bta-mir-125b-1,oar-mir-125b,eca-mir-125b,mdo-mir-125b-2,rno-mir-125b-1,ssc-mir-1…	hsa-mir-125b-1	tgcgctcctctcagTCCCTGAGACCCTAACTTGTGAtgtttaccgtttaaatccACGGGTTAGGCTCTTGGGAGCTgcgagtcgtgct	hsa-miR-125b-5p	TCCCTGAGACCCTAACTTGTGA	5'	Yes	gp1a	....((((..(((.(((..((..(((.((((((..(((..(((((.....))))).)))..)))))).)))..))..))).)))..)))).......	86	51.5	-42	2797.5	1966	3460	3627.5	2509.5	2729.5	3755.5	11869	3980	5827	20196.5	4446	1407	2393.5	2593.5	6561.5	6538.5	6718	2944.5	4821.47	4024.54	4503.77	4188.72	4449.75	3595.54	3785.04	6045.1
89	166	hsa-miR-125b-1-3p_R-2	ACGGGTTAGGCTCTTGGGAG	20	chr11	-	122099751	122099847	tgttgcgctcctctcagTCCCTGAGACCCTAACTTGTGAtgtttaccgtttaaatccACGGGTTAGGCTCTTGGGAGctgcgagtcgtgcttttgca	30	hsa-mir-125b-1,ptr-mir-125b-1,ppy-mir-125b-1,ggo-mir-125b-1,mml-mir-125b-1,mne-mir-125b-1,age-mir-125b-1,lla-mir-125b-1,sla-mir-125b,ppa-mir-125b,cja-mir-125,nle-mir-125b-1,cfa-mir-125b-1,oga-mir-125b-1,mmr-mir-125a,sbo-mir-125b-1,cpo-mir-125b-1,dno-mir-125b-1,ocu-mir-125b-1,tch-mir-125b,dma-mir-125b-1,mmu-mir-125b-1,bta-mir-125b-1,oar-mir-125b,eca-mir-125b,mdo-mir-125b-2,rno-mir-125b-1,ssc-mir-1…	hsa-mir-125b-1	tgcgctcctctcagTCCCTGAGACCCTAACTTGTGAtgtttaccgtttaaatccACGGGTTAGGCTCTTGGGAGCTgcgagtcgtgct	hsa-miR-125b-1-3p	ACGGGTTAGGCTCTTGGGAGCT	3'	Diff	gp1a	....((((..(((.(((..((..(((.((((((..(((..(((((.....))))).)))..)))))).)))..))..))).)))..)))).......	86	51.5	-42	5	5	8	6	0	13	0	47	8	20	83	19	0	11	10	12	16	5	11	8.61745	10.2353	10.4133	6.92827	0	17.1248	0	23.938
90	167	hsa-miR-126-5p	CATTATTACTTTTGGTACGCG	21	chr9	+	136670597	136670693	gcctccgctggcgacgggaCATTATTACTTTTGGTACGCGctgtgacacttcaaacTCGTACCGTGAGTAATAATGCGccgtccacggcaccgcatc	19	hsa-mir-126,ptr-mir-126,ppy-mir-126,mml-mir-126,cja-mir-126,nle-mir-126,mmr-mir-126,cfa-mir-126,cpo-mir-126,mmu-mir-126a,bta-mir-126,eca-mir-126,mdo-mir-126,efu-mir-126,rno-mir-126a,ssc-mir-126,pal-mir-126,dno-mir-126,chi-mir-126,	hsa-mir-126	cgctggcgacgggaCATTATTACTTTTGGTACGCGctgtgacacttcaaacTCGTACCGTGAGTAATAATGCGccgtccacggca	hsa-miR-126-5p	CATTATTACTTTTGGTACGCG	5'	Yes	gp1a	((....((((..(((((..((((((((((..(((((((.....(((....)))....)))))))..))))))))))..)))))..))))...))...	94	55.7	-39.7	16995	11197	14322	18551	15559	19926	16688	44734	33436	31817	140161	30675	8616	12795	14443	28003	35280	41988	21398	29290.7	22921	18642.5	21421.1	27588.6	26248.3	16819.3	22783.9
90	168	hsa-miR-126-3p	TCGTACCGTGAGTAATAATGCG	22	chr9	+	136670597	136670693	gcctccgctggcgacgggaCATTATTACTTTTGGTACGCGctgtgacacttcaaacTCGTACCGTGAGTAATAATGCGccgtccacggcaccgcatc	19	hsa-mir-126,ptr-mir-126,ppy-mir-126,mml-mir-126,cja-mir-126,nle-mir-126,mmr-mir-126,cfa-mir-126,cpo-mir-126,mmu-mir-126a,bta-mir-126,eca-mir-126,mdo-mir-126,efu-mir-126,rno-mir-126a,ssc-mir-126,pal-mir-126,dno-mir-126,chi-mir-126,	hsa-mir-126	cgctggcgacgggaCATTATTACTTTTGGTACGCGctgtgacacttcaaacTCGTACCGTGAGTAATAATGCGccgtccacggca	hsa-miR-126-3p	TCGTACCGTGAGTAATAATGCG	3'	Yes	gp1a	((....((((..(((((..((((((((((..(((((((.....(((....)))....)))))))..))))))))))..)))))..))))...))...	94	55.7	-39.7	29008	21254	28597	34576	26857	40798	38143	97963	86168	82931	315961	56392	17086	22643	30703	66978	71857	87357	56519	49995	43508.4	37223.8	39925.3	47621.8	53742.7	38443	49894.4
91	169	hsa-miR-127-5p_R+1	CTGAAGCTCAGAGGGCTCTGATT	23	chr14	+	100882965	100883090	gtaaaaggtctcgctgtgatcactgtctccagcctgCTGAAGCTCAGAGGGCTCTGATTcagaaagatcaTCGGATCCGTCTGAGCTTGGCTggtcggaagtctcatcatctgcttccttcgggtt	30	hsa-mir-127,ptr-mir-127,ppy-mir-127,age-mir-127,lla-mir-127,sla-mir-127,ggo-mir-127,ppa-mir-127,dma-mir-127,cpo-mir-127,pal-mir-127,dno-mir-127,ocu-mir-127,tch-mir-127,mml-mir-127,mne-mir-127,cja-mir-127,nle-mir-127,oga-mir-127,sbo-mir-127,cfa-mir-127,mmu-mir-127,eca-mir-127,cgr-mir-127,bta-mir-127,efu-mir-127,rno-mir-127,ssc-mir-127,chi-mir-127,oar-mir-127,	hsa-mir-127	tgtgatcactgtctccagcctgCTGAAGCTCAGAGGGCTCTGATtcagaaagatcaTCGGATCCGTCTGAGCTTGGCTggtcggaagtctcatcatc	hsa-miR-127-5p	CTGAAGCTCAGAGGGCTCTGAT	5'	Diff	gp1a	............((.(((((.(((.(((((((((.....(((((((((.((.((((((((.....))..)))))).)).)))))))))))))))..))))))...)))))..))..((....))..	102	52.4	-45.7	0	0	0	20	5	0	30	5	26	78	205	51	0	0	8	17	13	8	21	0	0	0	23.0942	8.86581	0	30.236	2.54659
91	170	hsa-miR-127-3p	TCGGATCCGTCTGAGCTTGGCT	22	chr14	+	100882965	100883090	gtaaaaggtctcgctgtgatcactgtctccagcctgCTGAAGCTCAGAGGGCTCTGATTcagaaagatcaTCGGATCCGTCTGAGCTTGGCTggtcggaagtctcatcatctgcttccttcgggtt	30	hsa-mir-127,ptr-mir-127,ppy-mir-127,age-mir-127,lla-mir-127,sla-mir-127,ggo-mir-127,ppa-mir-127,dma-mir-127,cpo-mir-127,pal-mir-127,dno-mir-127,ocu-mir-127,tch-mir-127,mml-mir-127,mne-mir-127,cja-mir-127,nle-mir-127,oga-mir-127,sbo-mir-127,cfa-mir-127,mmu-mir-127,eca-mir-127,cgr-mir-127,bta-mir-127,efu-mir-127,rno-mir-127,ssc-mir-127,chi-mir-127,oar-mir-127,	hsa-mir-127	tgtgatcactgtctccagcctgCTGAAGCTCAGAGGGCTCTGATtcagaaagatcaTCGGATCCGTCTGAGCTTGGCTggtcggaagtctcatcatc	hsa-miR-127-3p	TCGGATCCGTCTGAGCTTGGCT	3'	Yes	gp1a	............((.(((((.(((.(((((((((.....(((((((((.((.((((((((.....))..)))))).)).)))))))))))))))..))))))...)))))..))..((....))..	102	52.4	-45.7	213	279	258	947	119	227	280	347	876	1425	2722	2431	398	449	455	322	279	888	368	367.104	571.132	335.83	1093.51	211.006	299.025	282.202	176.733
92	171	hsa-miR-128-3p	TCACAGTGAACCGGTCTCTTT	21	chr3	+	35744476	35744559	tgtgcagtgggaaggggggccgatacactgtacgagagtgagtagcaggtcTCACAGTGAACCGGTCTCTTTccctactgtgtc	19	hsa-mir-128-2,ppy-mir-128-2,mml-mir-128b,ptr-mir-128-2,cja-mir-128-2,nle-mir-128-2,oga-mir-128-2,mmr-mir-128,cfa-mir-128-2,cpo-mir-128-2,dno-mir-128-2,ocu-mir-128b,mmu-mir-128-2,bta-mir-128-2,eca-mir-128-1,mdo-mir-128a,efu-mir-128a,rno-mir-128-2,ssc-mir-128-2,	hsa-mir-128-2	tgtgcagtgggaagGGGGGCCGATACACTGTACGAGAgtgagtagcaggtcTCACAGTGAACCGGTCTCTTTccctactgtgtc	hsa-miR-128-3p	TCACAGTGAACCGGTCTCTTT	3'	Yes	gp1a	.(..(((((((.(..(((((((...((((((..((((.((.....))..))))))))))...)))))))..).)))))))..).	82	56	-37	1363.5	890	1752.5	1725.5	1211	1539	2153	4654.5	3343.5	2869.5	10207	3354	1068.5	1323	1302.5	2260.5	2201	2943	2110.5	2349.98	1821.89	2281.17	1992.46	2147.3	2027.31	2169.94	2370.62
93	172	hsa-miR-128-1-5p_R-2	CGGGGCCGTAGCACTGTCTGA	21	chr2	+	135665366	135665495	tttaatattttgcaataattggccttgttcctgagctgttggattCGGGGCCGTAGCACTGTCTGAgaggtttacatttcTCACAGTGAACCGGTCTCTTTttcagctgcttcctggcttctttttactc	27	hsa-mir-128-1,ptr-mir-128-1,ppy-mir-128-1,ppa-mir-128,mml-mir-128a,age-mir-128,sla-mir-128,bta-mir-128-1,rno-mir-128-1,ssc-mir-128-1,ggo-mir-128,cja-mir-128-1,mmu-mir-128-1,eca-mir-128-2,nle-mir-128-1,oga-mir-128-1,mdo-mir-128b,cfa-mir-128-1,cpo-mir-128-1,pal-mir-128,dno-mir-128-1,ocu-mir-128a,tch-mir-128,efu-mir-128b,chi-mir-128,cgr-mir-128,sha-mir-128,	hsa-mir-128-1	tgagctgttggattCGGGGCCGTAGCACTGTCTGAGAggtttacatttcTCACAGTGAACCGGTCTCTTTttcagctgcttc	hsa-miR-128-1-5p	CGGGGCCGTAGCACTGTCTGAGA	5'	Diff	gp1a	....................((((........((((.((((((...(((((((...((((((..((((..(....)..))))))))))...)))))))...)))))).))))...))))...........	99	43.8	-38.4	0	5	8	11	7	0	17	33	0	0	43	10	0	6	0	7	13	11	5	0	10.2353	10.4133	12.7018	12.4121	0	17.1337	16.8075
93	173	hsa-miR-128-3p	TCACAGTGAACCGGTCTCTTT	21	chr2	+	135665366	135665495	tttaatattttgcaataattggccttgttcctgagctgttggattCGGGGCCGTAGCACTGTCTGAgaggtttacatttcTCACAGTGAACCGGTCTCTTTttcagctgcttcctggcttctttttactc	27	hsa-mir-128-1,ptr-mir-128-1,ppy-mir-128-1,ppa-mir-128,mml-mir-128a,age-mir-128,sla-mir-128,bta-mir-128-1,rno-mir-128-1,ssc-mir-128-1,ggo-mir-128,cja-mir-128-1,mmu-mir-128-1,eca-mir-128-2,nle-mir-128-1,oga-mir-128-1,mdo-mir-128b,cfa-mir-128-1,cpo-mir-128-1,pal-mir-128,dno-mir-128-1,ocu-mir-128a,tch-mir-128,efu-mir-128b,chi-mir-128,cgr-mir-128,sha-mir-128,	hsa-mir-128-1	tgagctgttggattCGGGGCCGTAGCACTGTCTGAGAggtttacatttcTCACAGTGAACCGGTCTCTTTttcagctgcttc	hsa-miR-128-3p	TCACAGTGAACCGGTCTCTTT	3'	Yes	gp1a	....................((((........((((.((((((...(((((((...((((((..((((..(....)..))))))))))...)))))))...)))))).))))...))))...........	99	43.8	-38.4	1363.5	890	1752.5	1725.5	1211	1539	2153	4654.5	3343.5	2869.5	10207	3354	1068.5	1323	1302.5	2260.5	2201	2943	2110.5	2349.98	1821.89	2281.17	1992.46	2147.3	2027.31	2169.94	2370.62
94	174	hsa-miR-129-5p	CTTTTTGCGGTCTGGGCTTGC	21	chr11	+	43581380	43581487	aagccggcatattctgcccttcgcgaatCTTTTTGCGGTCTGGGCTTGCtgtacataactcaatagccggAAGCCCTTACCCCAAAAAGCATttgcggagggcgcact	19	hsa-mir-129-2,ppy-mir-129-2,ptr-mir-129-2,ggo-mir-129,mml-mir-129-2,cja-mir-129-1,mmu-mir-129-2,bta-mir-129-2,eca-mir-129b,cfa-mir-129-2,efu-mir-129a,rno-mir-129-2,ssc-mir-129a,cpo-mir-129-2,pal-mir-129a,dno-mir-129-2,ocu-mir-129-2,chi-mir-129,tch-mir-129-2,	hsa-mir-129-2	tgcccttcgcgaatCTTTTTGCGGTCTGGGCTTGCtgtacataactcaatagccggAAGCCCTTACCCCAAAAAGCATttgcggagggcg	hsa-miR-129-5p	CTTTTTGCGGTCTGGGCTTGC	5'	Yes	gp1a	...............((((((((((((((((((((.(((..(((((((((((..........)))))...))))))..))).))))))).))))))))))))).....	88	52.8	-48.8	15.5	14	19	9.5	2.5	4	13	14.5	9	21.5	37	23	6.5	9	8	15.5	18	9.5	15.5	26.7141	28.659	24.7317	10.9698	4.43291	5.26915	13.1023	7.38512
94	175	hsa-miR-129-2-3p	AAGCCCTTACCCCAAAAAGCAT	22	chr11	+	43581380	43581487	aagccggcatattctgcccttcgcgaatCTTTTTGCGGTCTGGGCTTGCtgtacataactcaatagccggAAGCCCTTACCCCAAAAAGCATttgcggagggcgcact	19	hsa-mir-129-2,ppy-mir-129-2,ptr-mir-129-2,ggo-mir-129,mml-mir-129-2,cja-mir-129-1,mmu-mir-129-2,bta-mir-129-2,eca-mir-129b,cfa-mir-129-2,efu-mir-129a,rno-mir-129-2,ssc-mir-129a,cpo-mir-129-2,pal-mir-129a,dno-mir-129-2,ocu-mir-129-2,chi-mir-129,tch-mir-129-2,	hsa-mir-129-2	tgcccttcgcgaatCTTTTTGCGGTCTGGGCTTGCtgtacataactcaatagccggAAGCCCTTACCCCAAAAAGCATttgcggagggcg	hsa-miR-129-2-3p	AAGCCCTTACCCCAAAAAGCAT	3'	Yes	gp1a	...............((((((((((((((((((((.(((..(((((((((((..........)))))...))))))..))).))))))).))))))))))))).....	88	52.8	-48.8	0	0	0	0	0	0	0	0	0	0	5	0	0	0	5	0	0	0	0	0	0	0	0	0	0	0	0
95	176	hsa-miR-129-5p	CTTTTTGCGGTCTGGGCTTGC	21	chr7	+	128207857	128207951	gctgctgtctcctttggatCTTTTTGCGGTCTGGGCTTGCtgttcctctcaacagtagtcaggaagcccttaccccaaaaagtatctgcgggagg	19	hsa-mir-129-1,ppy-mir-129-1,mml-mir-129-1,ptr-mir-129-1,cja-mir-129-2,mmu-mir-129-1,bta-mir-129-1,eca-mir-129a,mdo-mir-129,cfa-mir-129-1,tch-mir-129-1,efu-mir-129b,rno-mir-129-1,ssc-mir-129b,cpo-mir-129-1,pal-mir-129b,dno-mir-129-1,ocu-mir-129-1,cgr-mir-129,	hsa-mir-129-1	ggatCTTTTTGCGGTCTGGGCTTGCtgttcctctcaacagtagtcaggAAGCCCTTACCCCAAAAAGTATct	hsa-miR-129-5p	CTTTTTGCGGTCTGGGCTTGC	5'	Yes	gp1a	........(((((..(((((((((((.(((..((((((.(((.....((....))....))).))))))..))).))))))).))))..))))).	86	52.6	-38.4	15.5	14	19	9.5	2.5	4	13	14.5	9	21.5	37	23	6.5	9	8	15.5	18	9.5	15.5	26.7141	28.659	24.7317	10.9698	4.43291	5.26915	13.1023	7.38512
96	177	hsa-miR-130b-5p_R+1	ACTCTTTCCCTGTTGCACTACT	22	chr22	+	21653284	21653395	ccctgggggaggcactggcaggcctgcccgacACTCTTTCCCTGTTGCACTACTataggccgctgggaagCAGTGCAATGATGAAAGGGCatcggtcaggtccagcctgcta	16	hsa-mir-130b,ptr-mir-130b,ppy-mir-130b,ggo-mir-130b,mml-mir-130b,cja-mir-130b,bta-mir-130b,eca-mir-130b,cfa-mir-130b,dno-mir-130b,rno-mir-130b,ssc-mir-130b,cpo-mir-130b,ocu-mir-130b,chi-mir-130b,cgr-mir-130b,	hsa-mir-130b	ggcctgcccgacACTCTTTCCCTGTTGCACTACtataggccgctgggaagCAGTGCAATGATGAAAGGGCATcggtcaggtc	hsa-miR-130b-5p	ACTCTTTCCCTGTTGCACTAC	5'	Diff	gp1a	((....))..((((..(((.((((((.((((..(((((((...((((((((..........(((....)))))))))))...)))))))..)))).))))))..))))))).	101	60.7	-46.2	46	52	99	121	105	99	128	185	200	238	638	247	88	78	86	198	162	263	129	79.2806	106.448	128.865	139.72	186.182	130.412	129.007	94.2239
96	178	hsa-miR-130b-3p_R-2	CAGTGCAATGATGAAAGGGC	20	chr22	+	21653284	21653395	ccctgggggaggcactggcaggcctgcccgacACTCTTTCCCTGTTGCACTACTataggccgctgggaagCAGTGCAATGATGAAAGGGCatcggtcaggtccagcctgcta	16	hsa-mir-130b,ptr-mir-130b,ppy-mir-130b,ggo-mir-130b,mml-mir-130b,cja-mir-130b,bta-mir-130b,eca-mir-130b,cfa-mir-130b,dno-mir-130b,rno-mir-130b,ssc-mir-130b,cpo-mir-130b,ocu-mir-130b,chi-mir-130b,cgr-mir-130b,	hsa-mir-130b	ggcctgcccgacACTCTTTCCCTGTTGCACTACtataggccgctgggaagCAGTGCAATGATGAAAGGGCATcggtcaggtc	hsa-miR-130b-3p	CAGTGCAATGATGAAAGGGCAT	3'	Diff	gp1a	((....))..((((..(((.((((((.((((..(((((((...((((((((..........(((....)))))))))))...)))))))..)))).))))))..))))))).	101	60.7	-46.2	94	110	110	113	113	146	265	794	350	249	955	261	97	192	113	235	290	383	303	162.008	225.178	143.184	130.482	200.367	192.324	267.084	404.399
97	179	hsa-miR-130a-5p_L+1R-1	AGCTCTTTTCACATTGTGCTAC	22	chr11	+	57641198	57641286	tgctgctggccagAGCTCTTTTCACATTGTGCTACtgtctgcacctgtcactagCAGTGCAATGTTAAAAGGGCATtggccgtgtagtg	26	hsa-mir-130a,ppy-mir-130a,ggo-mir-130a,ppa-mir-130a,mne-mir-130a,ptr-mir-130a,mml-mir-130a,cja-mir-130a,mmr-mir-130a,nle-mir-130a,dma-mir-130a,oga-mir-130a,mmu-mir-130a,bta-mir-130a,eca-mir-130a,mdo-mir-130a,cfa-mir-130a,pal-mir-130,efu-mir-130,rno-mir-130a,ssc-mir-130a,cpo-mir-130a,dno-mir-130a,chi-mir-130a,cgr-mir-130a,tch-mir-130a,	hsa-mir-130a	tgctgctggccagaGCTCTTTTCACATTGTGCTACTgtctgcacctgtcactagCAGTGCAATGTTAAAAGGGCATtggccgtgtagtg	hsa-miR-130a-5p	GCTCTTTTCACATTGTGCTACT	5'	Diff	gp1a	.(((((((((((..((((((((.((((((..((.(((...((....))...))).))..)))))).))))))))..)))))).))))).	87	50.6	-41.4	0	0	0	0	0	0	0	0	0	0	0	0	0	0	0	0	0	0	5	0	0	0	0	0	0	0	0
97	180	hsa-miR-130a-3p	CAGTGCAATGTTAAAAGGGCAT	22	chr11	+	57641198	57641286	tgctgctggccagAGCTCTTTTCACATTGTGCTACtgtctgcacctgtcactagCAGTGCAATGTTAAAAGGGCATtggccgtgtagtg	26	hsa-mir-130a,ppy-mir-130a,ggo-mir-130a,ppa-mir-130a,mne-mir-130a,ptr-mir-130a,mml-mir-130a,cja-mir-130a,mmr-mir-130a,nle-mir-130a,dma-mir-130a,oga-mir-130a,mmu-mir-130a,bta-mir-130a,eca-mir-130a,mdo-mir-130a,cfa-mir-130a,pal-mir-130,efu-mir-130,rno-mir-130a,ssc-mir-130a,cpo-mir-130a,dno-mir-130a,chi-mir-130a,cgr-mir-130a,tch-mir-130a,	hsa-mir-130a	tgctgctggccagaGCTCTTTTCACATTGTGCTACTgtctgcacctgtcactagCAGTGCAATGTTAAAAGGGCATtggccgtgtagtg	hsa-miR-130a-3p	CAGTGCAATGTTAAAAGGGCAT	3'	Yes	gp1a	.(((((((((((..((((((((.((((((..((.(((...((....))...))).))..)))))).))))))))..)))))).))))).	87	50.6	-41.4	271	208	298	415	265	418	338	1716	815	804	2508	755	176	454	324	543	692	1095	785	467.066	425.79	387.897	479.206	469.888	550.627	340.659	873.99
98	181	hsa-miR-132-5p	ACCGTGGCTTTCGATTGTTACT	22	chr17	-	2049908	2050008	ccgcccccgcgtctccagggcaACCGTGGCTTTCGATTGTTACTgtgggaactggaggTAACAGTCTACAGCCATGGTCGccccgcagcacgcccacgcgc	19	hsa-mir-132,ppy-mir-132,mml-mir-132,cja-mir-132,nle-mir-132,oga-mir-132,mmr-mir-132,cpo-mir-132,pal-mir-132,mmu-mir-132,bta-mir-132,eca-mir-132,mdo-mir-132,cfa-mir-132,efu-mir-132,ssc-mir-132,rno-mir-132,dno-mir-132,cgr-mir-132,	hsa-mir-132	ccgcccccgcgtctccagggcaACCGTGGCTTTCGATTGTTACTgtgggaactggaggTAACAGTCTACAGCCATGGTCGccccgcagcacgcccacgcgc	hsa-miR-132-5p	ACCGTGGCTTTCGATTGTTACT	5'	Yes	gp1a	.(((....((((((...((((.(((((((((...((((((((((............))))))))))...))))))))).))))...)).))))....))).	99	65.3	-44.9	0	0	8	11	5	11	6	22	8	0	106	7	0	8	12	24	26	29	5	0	0	10.4133	12.7018	8.86581	14.4902	6.0472	11.205
98	182	hsa-miR-132-3p	TAACAGTCTACAGCCATGGTCG	22	chr17	-	2049908	2050008	ccgcccccgcgtctccagggcaACCGTGGCTTTCGATTGTTACTgtgggaactggaggTAACAGTCTACAGCCATGGTCGccccgcagcacgcccacgcgc	19	hsa-mir-132,ppy-mir-132,mml-mir-132,cja-mir-132,nle-mir-132,oga-mir-132,mmr-mir-132,cpo-mir-132,pal-mir-132,mmu-mir-132,bta-mir-132,eca-mir-132,mdo-mir-132,cfa-mir-132,efu-mir-132,ssc-mir-132,rno-mir-132,dno-mir-132,cgr-mir-132,	hsa-mir-132	ccgcccccgcgtctccagggcaACCGTGGCTTTCGATTGTTACTgtgggaactggaggTAACAGTCTACAGCCATGGTCGccccgcagcacgcccacgcgc	hsa-miR-132-3p	TAACAGTCTACAGCCATGGTCG	3'	Yes	gp1a	.(((....((((((...((((.(((((((((...((((((((((............))))))))))...))))))))).))))...)).))))....))).	99	65.3	-44.9	145	189	344	268	189	320	524	916	412	516	2081	404	185	170	204	531	567	822	403	249.906	386.896	447.774	309.463	335.128	421.532	528.122	466.536
99	183	hsa-miR-133a-5p_R-1	AGCTGGTAAAATGGAACCAAA	21	chr18	-	21825698	21825785	acaatgctttgctagAGCTGGTAAAATGGAACCAAAtcgcctcttcaatggatTTGGTCCCCTTCAACCAGCTGTagctatgcattga	25	hsa-mir-133a-1,ptr-mir-133a-1,ppy-mir-133a,ggo-mir-133a,ppa-mir-133a,mml-mir-133a,mne-mir-133a,age-mir-133a,lla-mir-133a,sla-mir-133a,cja-mir-133a-1,mmu-mir-133a-1,bta-mir-133a-2,cfa-mir-133a,eca-mir-133a,mdo-mir-133a-1,mdo-mir-133a-2,efu-mir-133-2,rno-mir-133a,ssc-mir-133a-2,cpo-mir-133a-2,pal-mir-133a-2,ocu-mir-133a,dno-mir-133a-2,dno-mir-133a-1,	hsa-mir-133a-1	acaatgctttgctagAGCTGGTAAAATGGAACCAAATcgcctcttcaatggaTTTGGTCCCCTTCAACCAGCTGtagctatgcattga	hsa-miR-133a-5p	AGCTGGTAAAATGGAACCAAAT	5'	Diff	gp1a	.((((((...((((.(((((((..((.((.((((((((............)))))))).)).))..))))))).))))...)))))).	86	44.3	-40	0	0	0	0	0	0	0	0	0	0	2.5	0	0	0	0	0	7	0	0	0	0	0	0	0	0	0	0
99	184	hsa-miR-133a-3p_L-1R+1	TTGGTCCCCTTCAACCAGCTGT	22	chr18	-	21825698	21825785	acaatgctttgctagAGCTGGTAAAATGGAACCAAAtcgcctcttcaatggatTTGGTCCCCTTCAACCAGCTGTagctatgcattga	25	hsa-mir-133a-1,ptr-mir-133a-1,ppy-mir-133a,ggo-mir-133a,ppa-mir-133a,mml-mir-133a,mne-mir-133a,age-mir-133a,lla-mir-133a,sla-mir-133a,cja-mir-133a-1,mmu-mir-133a-1,bta-mir-133a-2,cfa-mir-133a,eca-mir-133a,mdo-mir-133a-1,mdo-mir-133a-2,efu-mir-133-2,rno-mir-133a,ssc-mir-133a-2,cpo-mir-133a-2,pal-mir-133a-2,ocu-mir-133a,dno-mir-133a-2,dno-mir-133a-1,	hsa-mir-133a-1	acaatgctttgctagAGCTGGTAAAATGGAACCAAATcgcctcttcaatggaTTTGGTCCCCTTCAACCAGCTGtagctatgcattga	hsa-miR-133a-3p	TTTGGTCCCCTTCAACCAGCTG	3'	Diff	gp1a	.((((((...((((.(((((((..((.((.((((((((............)))))))).)).))..))))))).))))...)))))).	86	44.3	-40	38.5	20.5	23.5	91.5	33	47	59.5	276.5	152.167	167.667	555.167	126	58.6667	40.5	29.5	218.167	194.5	260.5	113.167	66.3544	41.9649	30.5892	105.656	58.5144	61.9126	59.968	140.827
100	185	hsa-miR-133b_R-1	TTTGGTCCCCTTCAACCAGCT	21	chr6	+	52148919	52149041	gtcacctcagaagaaagatgccccctgctctggctggtcaaacggaaccaagtccgtcttcctgagaggTTTGGTCCCCTTCAACCAGCTacagcagggctggcaatgcccagtccttggaga	17	hsa-mir-133b,ptr-mir-133b,ppy-mir-133b,ggo-mir-133b,mml-mir-133b,cja-mir-133b,bta-mir-133b,cfa-mir-133b,rno-mir-133b,eca-mir-133b,mdo-mir-133b,ssc-mir-133b,cpo-mir-133b,ocu-mir-133b,pal-mir-133b,dno-mir-133b,chi-mir-133b,	hsa-mir-133b	cctcagaagaaagatgccccctgctctggctggtcaaacggaaccaagtccgtcttcctgagaggTTTGGTCCCCTTCAACCAGCTAcagcagggctggcaatgcccagtccttggaga	hsa-miR-133b	TTTGGTCCCCTTCAACCAGCTA	3'	Diff	gp1a	.....(((..(.((....(((((((((((.((((((((..((.((.((((((.((.((((...)))))))))))).)).))..)))))))).)))))))..))))........)).)..))).	117	56.9	-48.2	0	0	0	0	0	3	0	8	1.66667	1.66667	14.6667	0	1.66667	0	0	3.66667	4	5	1.66667	0	0	0	0	0	3.95187	0	4.07455
101	186	hsa-miR-133a-5p_R-1	AGCTGGTAAAATGGAACCAAA	21	chr20	+	62564899	62565024	gttcctcggatctgggagccaaatgctttgctagAGCTGGTAAAATGGAACCAAAtcgactgtccaatggatTTGGTCCCCTTCAACCAGCTGTagctgtgcattgatggcgccgtgcggcccggc	15	hsa-mir-133a-2,ppy-mir-133c,mml-mir-133c,ptr-mir-133a-2,cja-mir-133a-2,mmu-mir-133a-2,bta-mir-133a-1,eca-mir-133a-2,cfa-mir-133c,efu-mir-133-1,ssc-mir-133a-1,cpo-mir-133a-1,pal-mir-133a-1,chi-mir-133a,oar-mir-133,	hsa-mir-133a-2	gggagccaaatgctttgctagAGCTGGTAAAATGGAACCAAATcgactgtccaatggaTTTGGTCCCCTTCAACCAGCTGtagctgtgcattgatggcgccg	hsa-miR-133a-5p	AGCTGGTAAAATGGAACCAAAT	5'	Diff	gp1a	.....((((..(..((.(((((((((...((((.(((((((..((.((.((((((((............)))))))).)).))..))))))).))))...)))))..)))).))....)..)))).	120	54.8	-51.2	0	0	0	0	0	0	0	0	0	0	2.5	0	0	0	0	0	7	0	0	0	0	0	0	0	0	0	0
101	187	hsa-miR-133a-3p_L-1R+1	TTGGTCCCCTTCAACCAGCTGT	22	chr20	+	62564899	62565024	gttcctcggatctgggagccaaatgctttgctagAGCTGGTAAAATGGAACCAAAtcgactgtccaatggatTTGGTCCCCTTCAACCAGCTGTagctgtgcattgatggcgccgtgcggcccggc	15	hsa-mir-133a-2,ppy-mir-133c,mml-mir-133c,ptr-mir-133a-2,cja-mir-133a-2,mmu-mir-133a-2,bta-mir-133a-1,eca-mir-133a-2,cfa-mir-133c,efu-mir-133-1,ssc-mir-133a-1,cpo-mir-133a-1,pal-mir-133a-1,chi-mir-133a,oar-mir-133,	hsa-mir-133a-2	gggagccaaatgctttgctagAGCTGGTAAAATGGAACCAAATcgactgtccaatggaTTTGGTCCCCTTCAACCAGCTGtagctgtgcattgatggcgccg	hsa-miR-133a-3p	TTTGGTCCCCTTCAACCAGCTG	3'	Diff	gp1a	.....((((..(..((.(((((((((...((((.(((((((..((.((.((((((((............)))))))).)).))..))))))).))))...)))))..)))).))....)..)))).	120	54.8	-51.2	38.5	20.5	23.5	91.5	33	47	59.5	276.5	152.167	167.667	555.167	126	58.6667	40.5	29.5	218.167	194.5	260.5	113.167	66.3544	41.9649	30.5892	105.656	58.5144	61.9126	59.968	140.827
102	188	hsa-miR-134-5p	TGTGACTGGTTGACCAGAGGGG	22	chr14	+	101054684	101054764	gtccagggtgTGTGACTGGTTGACCAGAGGGGcatgcactgtgttcaccctgtgggccacctagtcaccaaccctcagcat	15	hsa-mir-134,ppy-mir-134,ppa-mir-134,mne-mir-134,ptr-mir-134,ggo-mir-134,mml-mir-134,cja-mir-134,mmu-mir-134,eca-mir-134,cfa-mir-134,rno-mir-134,cpo-mir-134,ocu-mir-134,cgr-mir-134,	hsa-mir-134	cagggtgTGTGACTGGTTGACCAGAGGGGcatgcactgtgttcacCCTGTGGGCCACCTAGTCACCAAccctc	hsa-miR-134-5p	TGTGACTGGTTGACCAGAGGGG	5'	Yes	gp1a	((..(((((..((((((((.((.(((.((((((((.....))))...)))).)))..)).))))))))..)))))..))..	79	59.3	-37.2	54	107	129	477	78	97	221	162	449	555	1787	1166	188	187	187	164	145	386	242	93.0685	219.036	167.915	550.798	138.307	127.777	222.738	82.5096
103	189	hsa-miR-135a-5p	TATGGCTTTTTATTCCTATGTGA	23	chr3	-	52294219	52294308	aggcctcgctgttctcTATGGCTTTTTATTCCTATGTGAttctactgctcactcatatagggattggagccgtggcgcacggcggggaca	19	hsa-mir-135a-1,ppy-mir-135a-1,mml-mir-135a-1,age-mir-135-1,lla-mir-135-1,ptr-mir-135a-1,ppa-mir-135-1,cja-mir-135,mmu-mir-135a-1,bta-mir-135a-1,chi-mir-135a,eca-mir-135a,cfa-mir-135a-1,ssc-mir-135-1,cpo-mir-135a-1,pal-mir-135-2,dno-mir-135a-1,ocu-mir-135a-1,tch-mir-135a,	hsa-mir-135a-1	aggcctcgctgttctcTATGGCTTTTTATTCCTATGTGAttctactgctcactcaTATAGGGATTGGAGCCGTGGCGcacggcggggaca	hsa-miR-135a-5p	TATGGCTTTTTATTCCTATGTGA	5'	Yes	gp1a	...(((((((((...(((((((((...((((((((((((.............))))))))))))..)))))))))...)))))))))...	84	52.2	-42.1	0	2.5	0	3	3.5	6.5	4	18.5	19	33.5	91	7	0	3.5	0	7.5	0	29.5	5	0	5.11767	0	3.46414	6.20607	8.56238	4.03146	9.42239
104	190	hsa-miR-135a-5p	TATGGCTTTTTATTCCTATGTGA	23	chr12	+	97563810	97563939	caagataaattcactctagtgcttTATGGCTTTTTATTCCTATGTGAtagtaataaagtctcATGTAGGGATGGAAGCCATGAaatacattgtgaaaaatcatcaactaagaaggggccatcagtataga	21	hsa-mir-135a-2,ptr-mir-135a-2,ppy-mir-135a-2,ggo-mir-135a,ppa-mir-135-2,mml-mir-135a-2,age-mir-135-2,bta-mir-135a-2,eca-mir-135a-2,ssc-mir-135-2,lla-mir-135-2,mmu-mir-135a-2,rno-mir-135a,mdo-mir-135a,cfa-mir-135a-2,efu-mir-135,cpo-mir-135a-2,dno-mir-135a-2,ocu-mir-135a-2,pal-mir-135-1,sha-mir-135a,	hsa-mir-135a-2	agataaattcactctagtgcttTATGGCTTTTTATTCCTATGTGAtagtaataaagtctcATGTAGGGATGGAAGCCATGAAatacattgtgaaaaatca	hsa-miR-135a-5p	TATGGCTTTTTATTCCTATGTGA	5'	Yes	gp1a	...(((...(((((....((..(((((((((.(..(((((((..(((.............)))..)))))))..))))))))))..))...)))))..))).....(((.....((....))....))).	98	34.6	-33.8	0	2.5	0	3	3.5	6.5	4	18.5	19	33.5	91	7	0	3.5	0	7.5	0	29.5	5	0	5.11767	0	3.46414	6.20607	8.56238	4.03146	9.42239
104	191	hsa-miR-135a-2-3p_R-1	ATGTAGGGATGGAAGCCATGA	21	chr12	+	97563810	97563939	caagataaattcactctagtgcttTATGGCTTTTTATTCCTATGTGAtagtaataaagtctcATGTAGGGATGGAAGCCATGAaatacattgtgaaaaatcatcaactaagaaggggccatcagtataga	21	hsa-mir-135a-2,ptr-mir-135a-2,ppy-mir-135a-2,ggo-mir-135a,ppa-mir-135-2,mml-mir-135a-2,age-mir-135-2,bta-mir-135a-2,eca-mir-135a-2,ssc-mir-135-2,lla-mir-135-2,mmu-mir-135a-2,rno-mir-135a,mdo-mir-135a,cfa-mir-135a-2,efu-mir-135,cpo-mir-135a-2,dno-mir-135a-2,ocu-mir-135a-2,pal-mir-135-1,sha-mir-135a,	hsa-mir-135a-2	agataaattcactctagtgcttTATGGCTTTTTATTCCTATGTGAtagtaataaagtctcATGTAGGGATGGAAGCCATGAAatacattgtgaaaaatca	hsa-miR-135a-2-3p	ATGTAGGGATGGAAGCCATGAA	3'	Diff	gp1a	...(((...(((((....((..(((((((((.(..(((((((..(((.............)))..)))))))..))))))))))..))...)))))..))).....(((.....((....))....))).	98	34.6	-33.8	6	0	0	0	0	0	0	0	0	0	5	0	0	0	0	0	0	0	0	10.3409	0	0	0	0	0	0	0
105	192	hsa-miR-135b-5p	TATGGCTTTTCATTCCTATGTGA	23	chr1	-	205448291	205448403	ccctccactctgctgtggccTATGGCTTTTCATTCCTATGTGAttgctgtcccaaactcatgtagggctaaaagccatgggctacagtgaggggcgagctccttctcctgcgc	16	hsa-mir-135b,mml-mir-135b,ptr-mir-135b,ppy-mir-135b,ggo-mir-135b,mmu-mir-135b,bta-mir-135b,eca-mir-135b,mdo-mir-135b,cfa-mir-135b,rno-mir-135b,cpo-mir-135b,dno-mir-135b,ocu-mir-135b,chi-mir-135b,tch-mir-135b,	hsa-mir-135b	cactctgctgtggccTATGGCTTTTCATTCCTATGTGAttgctgtcccaaactcATGTAGGGCTAAAAGCCATGGGctacagtgaggggcgagctcc	hsa-miR-135b-5p	TATGGCTTTTCATTCCTATGTGA	5'	Yes	gp1a	(((((......(((((((((((((((((((...(((((..((((((......)))..)))..)))))..))))))))))))))))))))))))..(((......)))......	93	54.9	-50.3	0	0	0	0	0	0	0	0	0	0	9	0	0	0	0	0	0	0	0	0	0	0	0	0	0	0	0
106	193	hsa-miR-136-5p_R-1	ACTCCATTTGTTTTGATGATGG	22	chr14	+	100884697	100884788	ttggatgagccctcggaggACTCCATTTGTTTTGATGATGGattcttatgctcCATCATCGTCTCAAATGAGTCTtcagagggttctatcat	23	hsa-mir-136,ptr-mir-136,ppy-mir-136,ggo-mir-136,ppa-mir-136,mml-mir-136,nle-mir-136,oga-mir-136,mmr-mir-136,mmu-mir-136,bta-mir-136,eca-mir-136,cfa-mir-136,cpo-mir-136,pal-mir-136,tch-mir-136,efu-mir-136,rno-mir-136,ssc-mir-136,dno-mir-136,ocu-mir-136,chi-mir-136,oar-mir-136,	hsa-mir-136	tgagccctcggaggACTCCATTTGTTTTGATGATGGAttcttatgctcCATCATCGTCTCAAATGAGTCTtcagagggttct	hsa-miR-136-5p	ACTCCATTTGTTTTGATGATGGA	5'	Diff	gp1a	...(((((((((((.(((((((.((((((...((((((((((.........))))))))))...))))))))))))).)))))))).)))..	87	43.5	-48.1	0	0	14	5	0	5	6	7	16	63	146	11	0	0	10	8	26	49	11	0	0	18.2234	5.77356	0	6.58644	6.0472	3.56523
106	194	hsa-miR-136-3p	CATCATCGTCTCAAATGAGTCT	22	chr14	+	100884697	100884788	ttggatgagccctcggaggACTCCATTTGTTTTGATGATGGattcttatgctcCATCATCGTCTCAAATGAGTCTtcagagggttctatcat	23	hsa-mir-136,ptr-mir-136,ppy-mir-136,ggo-mir-136,ppa-mir-136,mml-mir-136,nle-mir-136,oga-mir-136,mmr-mir-136,mmu-mir-136,bta-mir-136,eca-mir-136,cfa-mir-136,cpo-mir-136,pal-mir-136,tch-mir-136,efu-mir-136,rno-mir-136,ssc-mir-136,dno-mir-136,ocu-mir-136,chi-mir-136,oar-mir-136,	hsa-mir-136	tgagccctcggaggACTCCATTTGTTTTGATGATGGAttcttatgctcCATCATCGTCTCAAATGAGTCTtcagagggttct	hsa-miR-136-3p	CATCATCGTCTCAAATGAGTCT	3'	Yes	gp1a	...(((((((((((.(((((((.((((((...((((((((((.........))))))))))...))))))))))))).)))))))).)))..	87	43.5	-48.1	111	102	92	272	71	72	169	100	269	556	1513	610	77	110	145	186	175	309	160	191.307	208.801	119.754	314.082	125.895	94.8448	170.329	50.9318
107	195	hsa-miR-138-5p	AGCTGGTGTTGTGAATCAGGCCG	23	chr16	+	56858486	56858631	cccagaggaggaagccggcggagttctggtatcgttgctgcAGCTGGTGTTGTGAATCAGGCCGacgagcagcgcatcctcttacccggctatttcacgacaccagggttgcatcatacccatcctctccaggcgagcctcgtggg	20	hsa-mir-138-2,ppy-mir-138-2,mml-mir-138,ptr-mir-138,bta-mir-138-2,ggo-mir-138,cja-mir-138,nle-mir-138,oga-mir-138-2,mmr-mir-138-2,dno-mir-138-2,mmu-mir-138-2,eca-mir-138-1,mdo-mir-138,efu-mir-138b,rno-mir-138-2,cpo-mir-138-2,ocu-mir-138-2,pal-mir-138-2,cgr-mir-138,	hsa-mir-138-2	cgttgctgcAGCTGGTGTTGTGAATCAGGCCGacgagcagcgcatcctcttacccgGCTATTTCACGACACCAGGGTTgcatca	hsa-miR-138-5p	AGCTGGTGTTGTGAATCAGGCCG	5'	Yes	gp1a	((((((((.....(((((.((((....(((((...(((..(..(((((((((((((...(((((..(((.((......)))))...)))))..))))))))))))).)..)))..)))))....)))))).)))...)))).))))	146	60.3	-63.8	0	0	0	0	0	0	2.5	2.5	0	2.5	26	0	0	0	0	0	2.5	3.5	0	0	0	0	0	0	0	2.51967	1.2733
108	196	hsa-miR-138-5p	AGCTGGTGTTGTGAATCAGGCCG	23	chr3	+	44114212	44114310	ccctggcatggtgtggtggggcAGCTGGTGTTGTGAATCAGGCCGttgccaatcagagaacggctacttcacaacaccagggccacaccacactacagg	12	hsa-mir-138-1,oga-mir-138-1,mmr-mir-138-1,mmu-mir-138-1,bta-mir-138-1,eca-mir-138-2,cfa-mir-138a,efu-mir-138a,ssc-mir-138,cpo-mir-138-1,pal-mir-138-1,ocu-mir-138-1,	hsa-mir-138-1	ccctggcatggtgtggtggggcAGCTGGTGTTGTGAATCAGGCCGttgccaatcagagaacgGCTACTTCACAACACCAGGGCCacaccacactacagg	hsa-miR-138-5p	AGCTGGTGTTGTGAATCAGGCCG	5'	Yes	gp1a	.((((...((((((((((.(((..(((((((((((((...(((((((...........)))))))..))))))))))))).))).))))))))))))))	98	58.6	-58.2	0	0	0	0	0	0	2.5	2.5	0	2.5	26	0	0	0	0	0	2.5	3.5	0	0	0	0	0	0	0	2.51967	1.2733
109	197	hsa-miR-139-5p	TCTACAGTGCACGTGTCTCCAGT	23	chr11	-	72615033	72615143	gggactggctcaggtgtatTCTACAGTGCACGTGTCTCCAGTgtggctcggaggcTGGAGACGCGGCCCTGTTGGAGTaacaactgaagccggagtctgcgaagggtgggc	21	hsa-mir-139,ppy-mir-139,ppa-mir-139,mml-mir-139,lla-mir-139,mmu-mir-139,rno-mir-139,ssc-mir-139,ptr-mir-139,ggo-mir-139,cja-mir-139,bta-mir-139,eca-mir-139,cfa-mir-139,efu-mir-139,cpo-mir-139,pal-mir-139,dno-mir-139,ocu-mir-139,cgr-mir-139,tch-mir-139,	hsa-mir-139	gtgtatTCTACAGTGCACGTGTCTCCAGTgtggctcggaggcTGGAGACGCGGCCCTGTTGGAGTaac	hsa-miR-139-5p	TCTACAGTGCACGTGTCTCCAGT	5'	Yes	gp1a	....(((((((((.((((((((((((.((.((((((((((((...........)))))))))))))).)))).)))))).)).)))).))))).(((..(.....)..)))	89	61.3	-52.9	799	781	1043	998	766	1530	1336	2382	2472	3259	10966	1887	612	703	1010	2849	2423	3012	1474	1377.07	1598.76	1357.64	1152.4	1358.24	2015.45	1346.51	1213.2
109	198	hsa-miR-139-3p	TGGAGACGCGGCCCTGTTGGAGT	23	chr11	-	72615033	72615143	gggactggctcaggtgtatTCTACAGTGCACGTGTCTCCAGTgtggctcggaggcTGGAGACGCGGCCCTGTTGGAGTaacaactgaagccggagtctgcgaagggtgggc	21	hsa-mir-139,ppy-mir-139,ppa-mir-139,mml-mir-139,lla-mir-139,mmu-mir-139,rno-mir-139,ssc-mir-139,ptr-mir-139,ggo-mir-139,cja-mir-139,bta-mir-139,eca-mir-139,cfa-mir-139,efu-mir-139,cpo-mir-139,pal-mir-139,dno-mir-139,ocu-mir-139,cgr-mir-139,tch-mir-139,	hsa-mir-139	gtgtatTCTACAGTGCACGTGTCTCCAGTgtggctcggaggcTGGAGACGCGGCCCTGTTGGAGTaac	hsa-miR-139-3p	TGGAGACGCGGCCCTGTTGGAGT	3'	Yes	gp1a	....(((((((((.((((((((((((.((.((((((((((((...........)))))))))))))).)))).)))))).)).)))).))))).(((..(.....)..)))	89	61.3	-52.9	161	124	244	235	115	266	260	386	346	428	1376	392	171	217	164	316	256	388	324	277.482	253.837	317.607	271.357	203.914	350.399	262.045	196.597
110	199	hsa-miR-140-5p	CAGTGGTTTTACCCTATGGTAG	22	chr16	+	69933073	69933186	gccctgtgtgtgtctctctctgtgtcctgcCAGTGGTTTTACCCTATGGTAGgttacgtcatgctgttcTACCACAGGGTAGAACCACGGAcaggataccggggcaccctctgc	27	hsa-mir-140,ptr-mir-140,ppy-mir-140,mml-mir-140,ggo-mir-140,ppa-mir-140,nle-mir-140,oga-mir-140,mmr-mir-140,cpo-mir-140,dno-mir-140,ocu-mir-140,cja-mir-140,mne-mir-140,dma-mir-140,mmu-mir-140,mdo-mir-140,ssc-mir-140,bta-mir-140,eca-mir-140,cfa-mir-140,pal-mir-140,efu-mir-140,rno-mir-140,chi-mir-140,cgr-mir-140,tch-mir-140,	hsa-mir-140	tgtgtctctctctgtgtcctgcCAGTGGTTTTACCCTATGGTAGgttacgtcatgctgttcTACCACAGGGTAGAACCACGGacaggataccggggcacc	hsa-miR-140-5p	CAGTGGTTTTACCCTATGGTAG	5'	Yes	gp1a	((((((...............((((((((((.(((((((((((((.(((((((..(((......)))))))))).))))))))))))))).)))))))))))))).........	78	56.1	-56.1	189	194	364	485	280	398	715	2302	1635	2273	5880	697	181	221	390	722	1014	1668	1168	325.74	397.131	473.807	560.035	496.485	524.281	720.624	1172.45
110	200	hsa-miR-140-3p_R+1	TACCACAGGGTAGAACCACGGA	22	chr16	+	69933073	69933186	gccctgtgtgtgtctctctctgtgtcctgcCAGTGGTTTTACCCTATGGTAGgttacgtcatgctgttcTACCACAGGGTAGAACCACGGAcaggataccggggcaccctctgc	27	hsa-mir-140,ptr-mir-140,ppy-mir-140,mml-mir-140,ggo-mir-140,ppa-mir-140,nle-mir-140,oga-mir-140,mmr-mir-140,cpo-mir-140,dno-mir-140,ocu-mir-140,cja-mir-140,mne-mir-140,dma-mir-140,mmu-mir-140,mdo-mir-140,ssc-mir-140,bta-mir-140,eca-mir-140,cfa-mir-140,pal-mir-140,efu-mir-140,rno-mir-140,chi-mir-140,cgr-mir-140,tch-mir-140,	hsa-mir-140	tgtgtctctctctgtgtcctgcCAGTGGTTTTACCCTATGGTAGgttacgtcatgctgttcTACCACAGGGTAGAACCACGGacaggataccggggcacc	hsa-miR-140-3p	TACCACAGGGTAGAACCACGG	3'	Diff	gp1a	((((((...............((((((((((.(((((((((((((.(((((((..(((......)))))))))).))))))))))))))).)))))))))))))).........	78	56.1	-56.1	16199	11552	22745	23394	14199	17526	23267	77571	42108	36579	118454	33177	12153	20657	17368	20779	31618	42939	26243	27918.8	23647.7	29606.5	27013.3	25177.1	23086.8	23450	39508.3
111	201	hsa-miR-141-5p_R-1	CATCTTCCAGTACAGTGTTGG	21	chr12	+	6964097	6964191	cggccggccctgggtcCATCTTCCAGTACAGTGTTGGatggtctaattgtgaagctccTAACACTGTCTGGTAAAGATGgctcccgggtgggttc	20	hsa-mir-141,ptr-mir-141,ppy-mir-141,ggo-mir-141,ppa-mir-141,mml-mir-141,cja-mir-141,mmu-mir-141,bta-mir-141,chi-mir-141,eca-mir-141,cfa-mir-141,efu-mir-141,ssc-mir-141,cpo-mir-141,pal-mir-141,dno-mir-141,ocu-mir-141,cgr-mir-141,tch-mir-141,	hsa-mir-141	cggccggccctgggtcCATCTTCCAGTACAGTGTTGGAtggtctaattgtgaagctccTAACACTGTCTGGTAAAGATGGctcccgggtgggttc	hsa-miR-141-5p	CATCTTCCAGTACAGTGTTGGA	5'	Diff	gp1a	..(((..(((.(((.(((((((((((.(((((((((((...((.......))...))).))))))))))))..)))))))..))))))..)))..	91	55.8	-46.6	0	0	0	0	0	0	0	0	0	0	11	0	0	0	0	7	6	0	0	0	0	0	0	0	0	0	0
111	202	hsa-miR-141-3p_R-1	TAACACTGTCTGGTAAAGATG	21	chr12	+	6964097	6964191	cggccggccctgggtcCATCTTCCAGTACAGTGTTGGatggtctaattgtgaagctccTAACACTGTCTGGTAAAGATGgctcccgggtgggttc	20	hsa-mir-141,ptr-mir-141,ppy-mir-141,ggo-mir-141,ppa-mir-141,mml-mir-141,cja-mir-141,mmu-mir-141,bta-mir-141,chi-mir-141,eca-mir-141,cfa-mir-141,efu-mir-141,ssc-mir-141,cpo-mir-141,pal-mir-141,dno-mir-141,ocu-mir-141,cgr-mir-141,tch-mir-141,	hsa-mir-141	cggccggccctgggtcCATCTTCCAGTACAGTGTTGGAtggtctaattgtgaagctccTAACACTGTCTGGTAAAGATGGctcccgggtgggttc	hsa-miR-141-3p	TAACACTGTCTGGTAAAGATGG	3'	Diff	gp1a	..(((..(((.(((.(((((((((((.(((((((((((...((.......))...))).))))))))))))..)))))))..))))))..)))..	91	55.8	-46.6	122	91	164	128	74	254	105	198	173	258	915.5	136	71	55	134	267	377.5	472	525	210.266	186.283	213.474	147.803	131.214	334.591	105.826	100.845
112	203	hsa-miR-142-5p_L+2R-3	CCCATAAAGTAGAAAGCACT	20	chr17	-	58331215	58331325	acagacagacagtgcagtcaCCCATAAAGTAGAAAGCACTactaacagcactggagggTGTAGTGTTTCCTACTTTATGGatgagtgtactgtgggcttcggagatcacgc	21	hsa-mir-142,ppy-mir-142,mml-mir-142,bta-mir-142,rno-mir-142,aja-mir-142,ptr-mir-142,ggo-mir-142,cja-mir-142,mmu-mir-142a,eca-mir-142,mdo-mir-142,cfa-mir-142,pal-mir-142,efu-mir-142,ssc-mir-142,cpo-mir-142,dno-mir-142,ocu-mir-142,cgr-mir-142,tch-mir-142,	hsa-mir-142	gacagtgcagtcaccCATAAAGTAGAAAGCACTACTaacagcactggagggTGTAGTGTTTCCTACTTTATGGAtgagtgtactgtg	hsa-miR-142-5p	CATAAAGTAGAAAGCACTACT	5'	Diff	gp1a	........((((((((.(((.(((((((((((.(((((((((...((....))......))))))))).))))))))))).))).))))))))..................	85	47.7	-44.4	23225	20977	35238	31382	26385	30770	45631	92364	61051	46949	189284	53664	19334	28946	29598	33443	52840	63791	38087	40028.1	42941.4	45868.2	36237.2	46784.9	40533	45989.9	47042.7
112	204	hsa-miR-142-3p_R-1	TGTAGTGTTTCCTACTTTATGG	22	chr17	-	58331215	58331325	acagacagacagtgcagtcaCCCATAAAGTAGAAAGCACTactaacagcactggagggTGTAGTGTTTCCTACTTTATGGatgagtgtactgtgggcttcggagatcacgc	21	hsa-mir-142,ppy-mir-142,mml-mir-142,bta-mir-142,rno-mir-142,aja-mir-142,ptr-mir-142,ggo-mir-142,cja-mir-142,mmu-mir-142a,eca-mir-142,mdo-mir-142,cfa-mir-142,pal-mir-142,efu-mir-142,ssc-mir-142,cpo-mir-142,dno-mir-142,ocu-mir-142,cgr-mir-142,tch-mir-142,	hsa-mir-142	gacagtgcagtcaccCATAAAGTAGAAAGCACTACTaacagcactggagggTGTAGTGTTTCCTACTTTATGGAtgagtgtactgtg	hsa-miR-142-3p	TGTAGTGTTTCCTACTTTATGGA	3'	Diff	gp1a	........((((((((.(((.(((((((((((.(((((((((...((....))......))))))))).))))))))))).))).))))))))..................	85	47.7	-44.4	162	174	350	457	214	545	344	2570	2707	5934	12716	495	115	121	457	2779	3030	4394	1529	279.206	356.19	455.584	527.704	379.457	717.922	346.706	1308.95
113	205	hsa-miR-143-5p_R-1	GGTGCAGTGCTGCATCTCTGG	21	chr5	+	149428918	149429023	gcgcagcgccctgtctcccagcctgaGGTGCAGTGCTGCATCTCTGGtcagttgggagtcTGAGATGAAGCACTGTAGCTCAggaagagagaagttgttctgcagc	29	hsa-mir-143,ppy-mir-143,ggo-mir-143,lla-mir-143,ptr-mir-143,ppa-mir-143,mml-mir-143,cja-mir-143,mmu-mir-143,nle-mir-143,oga-mir-143,cfa-mir-143,cpo-mir-143,pal-mir-143,dno-mir-143,ocu-mir-143,dma-mir-143,sbo-mir-143,bta-mir-143,eca-mir-143,mdo-mir-143,efu-mir-143,rno-mir-143,ssc-mir-143,chi-mir-143,oar-mir-143,cgr-mir-143,tch-mir-143,aja-mir-143,	hsa-mir-143	gcgcagcgccctgtctcccagcctgaGGTGCAGTGCTGCATCTCTGGTcagttgggagtcTGAGATGAAGCACTGTAGCTCaggaagagagaagttgttctgcagc	hsa-miR-143-5p	GGTGCAGTGCTGCATCTCTGGT	5'	Diff	gp1a	((((((..(....((((....((((((.(((((((((.((((((.((((......)).)).)))))).))))))))).))))))....))))....)..)))).))	106	57.5	-50.9	47	59	195	190	113	140	76	418	279	186	2639	209	39	57	119	470	314	244	130	81.0041	120.777	253.825	219.395	200.367	184.42	76.5978	212.895
113	206	hsa-miR-143-3p_R+1	TGAGATGAAGCACTGTAGCTCT	22	chr5	+	149428918	149429023	gcgcagcgccctgtctcccagcctgaGGTGCAGTGCTGCATCTCTGGtcagttgggagtcTGAGATGAAGCACTGTAGCTCAggaagagagaagttgttctgcagc	29	hsa-mir-143,ppy-mir-143,ggo-mir-143,lla-mir-143,ptr-mir-143,ppa-mir-143,mml-mir-143,cja-mir-143,mmu-mir-143,nle-mir-143,oga-mir-143,cfa-mir-143,cpo-mir-143,pal-mir-143,dno-mir-143,ocu-mir-143,dma-mir-143,sbo-mir-143,bta-mir-143,eca-mir-143,mdo-mir-143,efu-mir-143,rno-mir-143,ssc-mir-143,chi-mir-143,oar-mir-143,cgr-mir-143,tch-mir-143,aja-mir-143,	hsa-mir-143	gcgcagcgccctgtctcccagcctgaGGTGCAGTGCTGCATCTCTGGTcagttgggagtcTGAGATGAAGCACTGTAGCTCaggaagagagaagttgttctgcagc	hsa-miR-143-3p	TGAGATGAAGCACTGTAGCTC	3'	Diff	gp1a	((((((..(....((((....((((((.(((((((((.((((((.((((......)).)).)))))).))))))))).))))))....))))....)..)))).))	106	57.5	-50.9	20752	14997	35067	52464	25665	43505	18372	78128	45548	29505	471899	57558	13600	19792	23356	89842	55394	45241	26295	35765.9	30699.9	45645.6	60580.8	45508.2	57308.6	18516.5	39792
114	207	hsa-miR-144-5p	GGATATCATCATATACTGTAAG	22	chr17	-	28861514	28861624	ccccagtggggccctggctgGGATATCATCATATACTGTAAGtttgcgatgagacacTACAGTATAGATGATGTACTagtccgggcacccccagctctggagcctgacaag	21	hsa-mir-144,ptr-mir-144,ppa-mir-144,ppy-mir-144,ggo-mir-144,mml-mir-144,mne-mir-144,cja-mir-144,mmu-mir-144,bta-mir-144,eca-mir-144,cfa-mir-144,rno-mir-144,ssc-mir-144,cpo-mir-144,pal-mir-144,dno-mir-144,ocu-mir-144,chi-mir-144,cgr-mir-144,aja-mir-144,	hsa-mir-144	tggggccctggctgGGATATCATCATATACTGTAAGtttgcgatgagacacTACAGTATAGATGATGTACTagtccgggcaccccc	hsa-miR-144-5p	GGATATCATCATATACTGTAAG	5'	Yes	gp1a	..((((((((((((.((((((.((((((((.(((((((((.((((......))))..))))))))))))))))).)))))).))))...))))...))))...........	98	53.2	-48.3	604	447	1009	759	974	1054	1100	7488	4542	3316	10330	1976	393	667	631	2028	4777	4265	2671	1040.99	915.04	1313.38	876.427	1727.06	1388.42	1108.65	3813.78
114	208	hsa-miR-144-3p	TACAGTATAGATGATGTACT	20	chr17	-	28861514	28861624	ccccagtggggccctggctgGGATATCATCATATACTGTAAGtttgcgatgagacacTACAGTATAGATGATGTACTagtccgggcacccccagctctggagcctgacaag	21	hsa-mir-144,ptr-mir-144,ppa-mir-144,ppy-mir-144,ggo-mir-144,mml-mir-144,mne-mir-144,cja-mir-144,mmu-mir-144,bta-mir-144,eca-mir-144,cfa-mir-144,rno-mir-144,ssc-mir-144,cpo-mir-144,pal-mir-144,dno-mir-144,ocu-mir-144,chi-mir-144,cgr-mir-144,aja-mir-144,	hsa-mir-144	tggggccctggctgGGATATCATCATATACTGTAAGtttgcgatgagacacTACAGTATAGATGATGTACTagtccgggcaccccc	hsa-miR-144-3p	TACAGTATAGATGATGTACT	3'	Yes	gp1a	..((((((((((((.((((((.((((((((.(((((((((.((((......))))..))))))))))))))))).)))))).))))...))))...))))...........	98	53.2	-48.3	10298	3330	10253	10347	8335	8501	8665	85821	33360	7973	97297	20722	3052	8827	6437	12332	57475	42275	7330	17748.5	6816.74	13346	11947.8	14779.3	11198.3	8733.16	43710.2
115	209	hsa-miR-145-5p_R-1	GTCCAGTTTTCCCAGGAATCCC	22	chr5	+	149430646	149430733	caccttgtcctcacgGTCCAGTTTTCCCAGGAATCCCttagatgctaagatggggATTCCTGGAAATACTGTTCTTgaggtcatggtt	25	hsa-mir-145,ptr-mir-145,ppy-mir-145,ggo-mir-145,bta-mir-145,chi-mir-145,aja-mir-145,ppa-mir-145,nle-mir-145,oga-mir-145,mmr-mir-145,pal-mir-145,ocu-mir-145,mml-mir-145,mne-mir-145,cja-mir-145,dma-mir-145,mmu-mir-145a,eca-mir-145,mdo-mir-145,cfa-mir-145,efu-mir-145,rno-mir-145,ssc-mir-145,cpo-mir-145,	hsa-mir-145	caccttgtcctcacgGTCCAGTTTTCCCAGGAATCCCTtagatgctaagatggGGATTCCTGGAAATACTGTTCTtgaggtcatggtt	hsa-miR-145-5p	GTCCAGTTTTCCCAGGAATCCCT	5'	Diff	gp1a	.(((.((.(((((.((..((((.((.((((((((((((.............)))))))))))).)).))))..))))))).)).))).	86	47.7	-41.8	783	435	949	784	541	961	306	1066	706	1181	6721	981	304	334	403	2091	1725	1040	576	1349.49	890.475	1235.28	905.294	959.281	1265.91	308.407	542.933
115	210	hsa-miR-145-3p_L-2R+1	ATTCCTGGAAATACTGTTCTT	21	chr5	+	149430646	149430733	caccttgtcctcacgGTCCAGTTTTCCCAGGAATCCCttagatgctaagatggggATTCCTGGAAATACTGTTCTTgaggtcatggtt	25	hsa-mir-145,ptr-mir-145,ppy-mir-145,ggo-mir-145,bta-mir-145,chi-mir-145,aja-mir-145,ppa-mir-145,nle-mir-145,oga-mir-145,mmr-mir-145,pal-mir-145,ocu-mir-145,mml-mir-145,mne-mir-145,cja-mir-145,dma-mir-145,mmu-mir-145a,eca-mir-145,mdo-mir-145,cfa-mir-145,efu-mir-145,rno-mir-145,ssc-mir-145,cpo-mir-145,	hsa-mir-145	caccttgtcctcacgGTCCAGTTTTCCCAGGAATCCCTtagatgctaagatggGGATTCCTGGAAATACTGTTCTtgaggtcatggtt	hsa-miR-145-3p	GGATTCCTGGAAATACTGTTCT	3'	Diff	gp1a	.(((.((.(((((.((..((((.((.((((((((((((.............)))))))))))).)).))))..))))))).)).))).	86	47.7	-41.8	587	333	932	720	494	523	493	1148	840	1063	5795	1007	331	361	358	1621	1434	1062	558	1011.69	681.674	1213.16	831.393	875.942	688.942	496.878	584.698
116	211	hsa-miR-146a-5p	TGAGAACTGAATTCCATGGGTT	22	chr5	+	160485352	160485460	ccgatgtgtatcctcagcttTGAGAACTGAATTCCATGGGTTgtgtcagtgtcagACCTCTGAAATTCAGTTCTTCagctgggatatctctgtcatcgtgggcttgagg	19	hsa-mir-146a,ptr-mir-146a,ppy-mir-146a,ggo-mir-146a,mml-mir-146a,cja-mir-146a,nle-mir-146a,pal-mir-146a,mmr-mir-146a,bta-mir-146a,eca-mir-146a,mdo-mir-146a,cfa-mir-146a,ssc-mir-146a,cpo-mir-146a,tch-mir-146a,ocu-mir-146a,chi-mir-146a,cgr-mir-146a,	hsa-mir-146a	ccgatgtgtatcctcagcttTGAGAACTGAATTCCATGGGTTgtgtcagtgtcagaCCTCTGAAATTCAGTTCTTCAGctgggatatctctgtcatcgt	hsa-miR-146a-5p	TGAGAACTGAATTCCATGGGTT	5'	Yes	gp1a	.......((((((.(((((..((((((((((((.((..((((.((.......))))))..)).)))))))))))).)))))))))))(((.(((......)))..))).	80	47.7	-40	12979	17566.5	22484.5	28470	11953.5	21898	37899	42799	33150	43588	148633	39932	19386	19447	14155	29701.5	27208.5	42110.5	35648	22369.2	35959.8	29267.4	32874.7	21195.5	28846	38197.1	21798.3
116	212	hsa-miR-146a-3p_L+1R-2	ACCTCTGAAATTCAGTTCTTC	21	chr5	+	160485352	160485460	ccgatgtgtatcctcagcttTGAGAACTGAATTCCATGGGTTgtgtcagtgtcagACCTCTGAAATTCAGTTCTTCagctgggatatctctgtcatcgtgggcttgagg	19	hsa-mir-146a,ptr-mir-146a,ppy-mir-146a,ggo-mir-146a,mml-mir-146a,cja-mir-146a,nle-mir-146a,pal-mir-146a,mmr-mir-146a,bta-mir-146a,eca-mir-146a,mdo-mir-146a,cfa-mir-146a,ssc-mir-146a,cpo-mir-146a,tch-mir-146a,ocu-mir-146a,chi-mir-146a,cgr-mir-146a,	hsa-mir-146a	ccgatgtgtatcctcagcttTGAGAACTGAATTCCATGGGTTgtgtcagtgtcagaCCTCTGAAATTCAGTTCTTCAGctgggatatctctgtcatcgt	hsa-miR-146a-3p	CCTCTGAAATTCAGTTCTTCAG	3'	Diff	gp1a	.......((((((.(((((..((((((((((((.((..((((.((.......))))))..)).)))))))))))).)))))))))))(((.(((......)))..))).	80	47.7	-40	0	0	76	94	14	24	18	175	92	135	313	104	0	30	0	50	43	87	152	0	0	98.9268	108.543	24.8243	31.6149	18.1416	89.1307
117	213	hsa-miR-146b-5p_R+1	TGAGAACTGAATTCCATAGGCTGT	24	chr10	+	102436494	102436609	ctgaaagaactttggccacctggcacTGAGAACTGAATTCCATAGGCTGTgagctctagcaatGCCCTGTGGACTCAGTTCTGGtgcccggcagtgctacaacatcaatgccaagg	20	hsa-mir-146b,ptr-mir-146b,ppy-mir-146b,ggo-mir-146b,ppa-mir-146b,mml-mir-146b,cja-mir-146b,nle-mir-146b,mmr-mir-146b,sbo-mir-146b,mmu-mir-146b,bta-mir-146b,eca-mir-146b,efu-mir-146,rno-mir-146b,ssc-mir-146b,pal-mir-146b,dno-mir-146b,chi-mir-146b,cgr-mir-146b,	hsa-mir-146b	cctggcacTGAGAACTGAATTCCATAGGCTGtgagctctagcaatGCCCTGTGGACTCAGTTCTGGTgcccgg	hsa-miR-146b-5p	TGAGAACTGAATTCCATAGGCTG	5'	Diff	gp1a	.........(((((((..((.((((((.((((((((..((((((((..((..((....)).))..)))))))).)))))))))))))).))..((......))......)))))))	73	52.6	-47.2	3285	3314.5	2877.5	4862	2623.5	5309	5622	9169	5434	13691	30423	8455	3638	2988	6028	7421.5	6248.5	9331.5	6345	5661.67	6785.01	3745.55	5614.21	4651.89	6993.49	5666.22	4669.94
117	214	hsa-miR-146b-3p_R-1	GCCCTGTGGACTCAGTTCTGG	21	chr10	+	102436494	102436609	ctgaaagaactttggccacctggcacTGAGAACTGAATTCCATAGGCTGTgagctctagcaatGCCCTGTGGACTCAGTTCTGGtgcccggcagtgctacaacatcaatgccaagg	20	hsa-mir-146b,ptr-mir-146b,ppy-mir-146b,ggo-mir-146b,ppa-mir-146b,mml-mir-146b,cja-mir-146b,nle-mir-146b,mmr-mir-146b,sbo-mir-146b,mmu-mir-146b,bta-mir-146b,eca-mir-146b,efu-mir-146,rno-mir-146b,ssc-mir-146b,pal-mir-146b,dno-mir-146b,chi-mir-146b,cgr-mir-146b,	hsa-mir-146b	cctggcacTGAGAACTGAATTCCATAGGCTGtgagctctagcaatGCCCTGTGGACTCAGTTCTGGTgcccgg	hsa-miR-146b-3p	GCCCTGTGGACTCAGTTCTGGT	3'	Diff	gp1a	.........(((((((..((.((((((.((((((((..((((((((..((..((....)).))..)))))))).)))))))))))))).))..((......))......)))))))	73	52.6	-47.2	56	70	81	93	30	106	251	218	84	122	334	139	62	64	61	129	74	127	151	96.5155	143.295	105.435	107.388	53.1949	139.633	252.974	111.031
118	215	hsa-miR-147b-5p	TGGAAACATTTCTGCACAAACT	22	chr15	+	45433045	45433130	tactctataaatctagTGGAAACATTTCTGCACAAACTagattctggacaccaGTGTGCGGAAATGCTTCTGCtacatttttaggg	10	hsa-mir-147b,ppy-mir-147b,ptr-mir-147b,mmu-mir-147,bta-mir-147,cfa-mir-147,rno-mir-147,dno-mir-147,chi-mir-147,cgr-mir-147,	hsa-mir-147b	tataaatctagTGGAAACATTTCTGCACAAACTagattctggacaccaGTGTGCGGAAATGCTTCTGCTacatttttagg	hsa-miR-147b-5p	TGGAAACATTTCTGCACAAACT	5'	Yes	gp1a	..(((((.((((.(((..(((.((((((((((((.........((((...)))))))))))))))).)))..))).)))).)))))	84	39.5	-34.4	0	0	0	0	0	0	0	0	0	0	11	0	0	0	0	0	0	0	0	0	0	0	0	0	0	0	0
118	216	hsa-miR-147b-3p_R-1	GTGTGCGGAAATGCTTCTGC	20	chr15	+	45433045	45433130	tactctataaatctagTGGAAACATTTCTGCACAAACTagattctggacaccaGTGTGCGGAAATGCTTCTGCtacatttttaggg	10	hsa-mir-147b,ppy-mir-147b,ptr-mir-147b,mmu-mir-147,bta-mir-147,cfa-mir-147,rno-mir-147,dno-mir-147,chi-mir-147,cgr-mir-147,	hsa-mir-147b	tataaatctagTGGAAACATTTCTGCACAAACTagattctggacaccaGTGTGCGGAAATGCTTCTGCTacatttttagg	hsa-miR-147b-3p	GTGTGCGGAAATGCTTCTGCT	3'	Diff	gp1a	..(((((.((((.(((..(((.((((((((((((.........((((...)))))))))))))))).)))..))).)))).)))))	84	39.5	-34.4	11	0	16	16	0	0	47	39	6	0	85	6	8	0	0	12	22	24	22	18.9584	0	20.8267	18.4754	0	0	47.3697	19.8634
119	217	hsa-miR-148b-5p_L+1R-1	GAAGTTCTGTTATACACTCAGG	22	chr12	+	54337208	54337320	atcatttccaagcacgattagcatttgaggtGAAGTTCTGTTATACACTCAGGctgtggctctctgaaagTCAGTGCATCACAGAACTTTGTctcgaaagctttctagcagct	25	hsa-mir-148b,ppy-mir-148b,mml-mir-148b,ptr-mir-148b,ggo-mir-148b,ppa-mir-148b,nle-mir-148b,oga-mir-148b,mmr-mir-148b,cja-mir-148b,dma-mir-148b,mmu-mir-148b,bta-mir-148b,eca-mir-148b,cfa-mir-148b,cpo-mir-148b,pal-mir-148b,dno-mir-148b,ocu-mir-148b,tch-mir-148b,efu-mir-148,rno-mir-148b,ssc-mir-148b,chi-mir-148b,cgr-mir-148b,	hsa-mir-148b	caagcacgattagcatttgaggtgAAGTTCTGTTATACACTCAGGCtgtggctctctgaaagTCAGTGCATCACAGAACTTTGTctcgaaagctttcta	hsa-miR-148b-5p	AAGTTCTGTTATACACTCAGGC	5'	Diff	gp1a	...........((..((..(((.(((((((..(((((((((.((.((((..((((.............)))))))).)).)))))))))..))))))).))).))..))....	98	43.4	-36.4	28	13	37	44	24	40	29	160	120	96	265	72	19	22	40	66	101	144	38	48.2577	26.6119	48.1617	50.8073	42.5559	52.6915	29.2281	81.4909
119	218	hsa-miR-148b-3p	TCAGTGCATCACAGAACTTTGT	22	chr12	+	54337208	54337320	atcatttccaagcacgattagcatttgaggtGAAGTTCTGTTATACACTCAGGctgtggctctctgaaagTCAGTGCATCACAGAACTTTGTctcgaaagctttctagcagct	25	hsa-mir-148b,ppy-mir-148b,mml-mir-148b,ptr-mir-148b,ggo-mir-148b,ppa-mir-148b,nle-mir-148b,oga-mir-148b,mmr-mir-148b,cja-mir-148b,dma-mir-148b,mmu-mir-148b,bta-mir-148b,eca-mir-148b,cfa-mir-148b,cpo-mir-148b,pal-mir-148b,dno-mir-148b,ocu-mir-148b,tch-mir-148b,efu-mir-148,rno-mir-148b,ssc-mir-148b,chi-mir-148b,cgr-mir-148b,	hsa-mir-148b	caagcacgattagcatttgaggtgAAGTTCTGTTATACACTCAGGCtgtggctctctgaaagTCAGTGCATCACAGAACTTTGTctcgaaagctttcta	hsa-miR-148b-3p	TCAGTGCATCACAGAACTTTGT	3'	Yes	gp1a	...........((..((..(((.(((((((..(((((((((.((.((((..((((.............)))))))).)).)))))))))..))))))).))).))..))....	98	43.4	-36.4	4870	3176	6114.5	7277	4770	6733	7232.5	26463	18502	18358.5	46907	13164	4025	5764	6052.5	12589	12481	18382	12608.5	8393.4	6501.49	7959.05	8402.84	8457.99	8869.3	7289.39	13478.1
120	219	hsa-miR-148a-5p	AAAGTTCTGAGACACTCCGACT	22	chr7	-	25949903	25950013	ggaggaagacagcacgtttggtcttttgaggcAAAGTTCTGAGACACTCCGACTctgagtatgatagaagTCAGTGCACTACAGAACTTTGTctctagaggctgtggtcgc	25	hsa-mir-148a,ppy-mir-148a,mml-mir-148a,ptr-mir-148a,ggo-mir-148a,ppa-mir-148a,nle-mir-148a,oga-mir-148a,cja-mir-148a,sbo-mir-148a,cpo-mir-148a,dno-mir-148a,tch-mir-148a,mmu-mir-148a,bta-mir-148a,eca-mir-148a,ssc-mir-148a,oar-mir-148a,mdo-mir-148,cfa-mir-148a,pal-mir-148a,rno-mir-148a,ocu-mir-148a,chi-mir-148a,cgr-mir-148a,	hsa-mir-148a	gaggcAAAGTTCTGAGACACTCCGACTctgagtatgatagaagTCAGTGCACTACAGAACTTTGTctc	hsa-miR-148a-5p	AAAGTTCTGAGACACTCCGACT	5'	Yes	gp1a	.......(((..(((....(((((((.((((((((((((((((.((((..(((((((.......))).))))))))..)).)))))))))))))).)))))))))))))..	102	48.6	-40.9	52	67	83	84	65	58	104	327	165	140	519	92	57	27	89	174	65	153	125	89.6215	137.154	108.038	96.9958	115.256	76.4027	104.818	166.547
120	220	hsa-miR-148a-3p	TCAGTGCACTACAGAACTTTGT	22	chr7	-	25949903	25950013	ggaggaagacagcacgtttggtcttttgaggcAAAGTTCTGAGACACTCCGACTctgagtatgatagaagTCAGTGCACTACAGAACTTTGTctctagaggctgtggtcgc	25	hsa-mir-148a,ppy-mir-148a,mml-mir-148a,ptr-mir-148a,ggo-mir-148a,ppa-mir-148a,nle-mir-148a,oga-mir-148a,cja-mir-148a,sbo-mir-148a,cpo-mir-148a,dno-mir-148a,tch-mir-148a,mmu-mir-148a,bta-mir-148a,eca-mir-148a,ssc-mir-148a,oar-mir-148a,mdo-mir-148,cfa-mir-148a,pal-mir-148a,rno-mir-148a,ocu-mir-148a,chi-mir-148a,cgr-mir-148a,	hsa-mir-148a	gaggcAAAGTTCTGAGACACTCCGACTctgagtatgatagaagTCAGTGCACTACAGAACTTTGTctc	hsa-miR-148a-3p	TCAGTGCACTACAGAACTTTGT	3'	Yes	gp1a	.......(((..(((....(((((((.((((((((((((((((.((((..(((((((.......))).))))))))..)).)))))))))))))).)))))))))))))..	102	48.6	-40.9	15767	17367	22067.5	28778	21437	19828	46038.5	154115	50037	68791.5	155974	35867	18583	18832	36524.5	72769	33637	68668	51420.5	27174.3	35551.4	28724.6	33230.3	38011.3	26119.2	46400.6	78493.6
121	221	hsa-miR-149-5p_R-2	TCTGGCTCCGTGTCTTCACTC	21	chr2	+	240455995	240456103	tcccaggccggcgcccgagcTCTGGCTCCGTGTCTTCACTCccgtgcttgtccgaggagggagggagggacgggggctgtgctggggcagctggaacaacgcaggtcgc	18	hsa-mir-149,ptr-mir-149,ppy-mir-149,ggo-mir-149,mml-mir-149,nle-mir-149-1,nle-mir-149-2,oga-mir-149,mmu-mir-149,bta-mir-149,eca-mir-149,cfa-mir-149,efu-mir-149,rno-mir-149,ssc-mir-149,cpo-mir-149,dno-mir-149,cgr-mir-149,	hsa-mir-149	gccggcgcccgagcTCTGGCTCCGTGTCTTCACTCCCgtgcttgtccgaggagggAGGGAGGGACGGGGGCTGTGCtggggcagctgga	hsa-miR-149-5p	TCTGGCTCCGTGTCTTCACTCCC	5'	Diff	gp1a	.......(((((((((.(((...((((((((..((((.(((((...(((....)))..)))))))))..)).))))))..))).)))).)))))...............	87	70.6	-51.1	0	0	12	7	0	0	20	41	0	9	54	11	0	5	0	20	6	23	5	0	0	15.62	8.08299	0	0	20.1573	20.8821
122	222	hsa-miR-150-5p	TCTCCCAACCCTTGTACCAGTG	22	chr19	-	49500762	49500873	ctcctctccccatggccctgTCTCCCAACCCTTGTACCAGTGctgggctcagaccCTGGTACAGGCCTGGGGGACAgggacctggggaccccggcaccggcaggccccaagg	13	hsa-mir-150,ppy-mir-150,mml-mir-150,ptr-mir-150,ggo-mir-150,cja-mir-150,mmu-mir-150,eca-mir-150,cfa-mir-150,rno-mir-150,cpo-mir-150,dno-mir-150,cgr-mir-150,	hsa-mir-150	ctccccatggccctgTCTCCCAACCCTTGTACCAGTGctgggctcagaccCTGGTACAGGCCTGGGGGACAGggacctggggac	hsa-miR-150-5p	TCTCCCAACCCTTGTACCAGTG	5'	Yes	gp1a	..(((.((((((.((((((((((((((..(((.(((((((..(((....)))...))))))))))..)))))))))))).))))))))..(((....))).........)))	82	69.6	-61.9	2704	2556	3430	3970	1723	4099	3565	3787	3633	7322	25866	4594	1510	1495	3975	4918	6264	8038	1195	4660.32	5232.31	4464.72	4584.21	3055.16	5399.57	3593.04	1928.79
122	223	hsa-miR-150-3p_R-1	CTGGTACAGGCCTGGGGGACA	21	chr19	-	49500762	49500873	ctcctctccccatggccctgTCTCCCAACCCTTGTACCAGTGctgggctcagaccCTGGTACAGGCCTGGGGGACAgggacctggggaccccggcaccggcaggccccaagg	13	hsa-mir-150,ppy-mir-150,mml-mir-150,ptr-mir-150,ggo-mir-150,cja-mir-150,mmu-mir-150,eca-mir-150,cfa-mir-150,rno-mir-150,cpo-mir-150,dno-mir-150,cgr-mir-150,	hsa-mir-150	ctccccatggccctgTCTCCCAACCCTTGTACCAGTGctgggctcagaccCTGGTACAGGCCTGGGGGACAGggacctggggac	hsa-miR-150-3p	CTGGTACAGGCCTGGGGGACAG	3'	Diff	gp1a	..(((.((((((.((((((((((((((..(((.(((((((..(((....)))...))))))))))..)))))))))))).))))))))..(((....))).........)))	82	69.6	-61.9	200	342	339	402	128	285	1240	264	287	389	1406	336	182	267	370	263	282	471	427	344.698	700.098	441.266	464.194	226.965	375.427	1249.75	134.46
123	224	hsa-miR-151b_R+2	TCGAGGAGCTCACAGTCTAG	20	chr14	-	100109419	100109514	acctctgatgtgtcagtctctcttcagggctcccgagacacagaaacagacacctgcccTCGAGGAGCTCACAGTCTAGacaaacaaacccagggt	1	hsa-mir-151b,	hsa-mir-151b	acctctgatgtgtcagtctctcttcagggctcccgagacacagaaacagacacctgcccTCGAGGAGCTCACAGTCTagacaaacaaacccagggt	hsa-miR-151b	TCGAGGAGCTCACAGTCT	3'	Diff	gp1a	..(((((...(((..((((..((...(((((((((((...(((..........)))..)))).)))))))..))...))))..)))....))))).	93	54.2	-30.8	850.5	612	936.5	871	802.5	1088.5	1308.5	3559	2058	875.667	3542.67	2020.67	772.5	1326	1029.67	876.5	1970.67	2609.5	1777.5	1465.83	1252.81	1219.01	1005.75	1422.96	1433.87	1318.79	1812.66
124	225	hsa-miR-151b_R+3	TCGAGGAGCTCACAGTCTAGT	21	chr8	-	140732564	140732676	ggggcaaagatgactaaaacacttttcctgcccTCGAGGAGCTCACAGTCTAGTatgtctcatcccctaCTAGACTGAAGCTCCTTGAGGacagggatggtcatactcacctc	24	hsa-mir-151a,mml-mir-151,ptr-mir-151,ppy-mir-151a,ggo-mir-151a,ppa-mir-151,nle-mir-151,oga-mir-151,mmr-mir-151,dma-mir-151,sbo-mir-151,mmu-mir-151,bta-mir-151,eca-mir-151,cfa-mir-151,efu-mir-151,rno-mir-151,ssc-mir-151,cpo-mir-151,pal-mir-151,dno-mir-151,ocu-mir-151,chi-mir-151,cgr-mir-151,	hsa-mir-151a	tttcctgcccTCGAGGAGCTCACAGTCTagtatgtctcatcccctaCTAGACTGAAGCTCCTTGAGGacagggatggtcatactcacctc	hsa-miR-151b	TCGAGGAGCTCACAGTCT	5'	Diff	gp1a	((((.....(((((((........((((((.((((((((((((..((((((((((............)))))))))).)))))))))))).))))))))))))).....))))	113	50.4	-54.3	9425.5	7342	9201.5	13874	7527.5	16047.5	13008.5	24257	24954	22575.7	69286.2	23787.7	10537.5	9887	9949.67	19906.5	18004.7	28160	16543.5	16244.8	15029.6	11977.3	16020.5	13347.5	21139.2	13110.8	12354.5
124	226	hsa-miR-151a-3p	CTAGACTGAAGCTCCTTGAGG	21	chr8	-	140732564	140732676	ggggcaaagatgactaaaacacttttcctgcccTCGAGGAGCTCACAGTCTAGTatgtctcatcccctaCTAGACTGAAGCTCCTTGAGGacagggatggtcatactcacctc	24	hsa-mir-151a,mml-mir-151,ptr-mir-151,ppy-mir-151a,ggo-mir-151a,ppa-mir-151,nle-mir-151,oga-mir-151,mmr-mir-151,dma-mir-151,sbo-mir-151,mmu-mir-151,bta-mir-151,eca-mir-151,cfa-mir-151,efu-mir-151,rno-mir-151,ssc-mir-151,cpo-mir-151,pal-mir-151,dno-mir-151,ocu-mir-151,chi-mir-151,cgr-mir-151,	hsa-mir-151a	tttcctgcccTCGAGGAGCTCACAGTCTagtatgtctcatcccctaCTAGACTGAAGCTCCTTGAGGacagggatggtcatactcacctc	hsa-miR-151a-3p	CTAGACTGAAGCTCCTTGAGG	3'	Yes	gp1a	((((.....(((((((........((((((.((((((((((((..((((((((((............)))))))))).)))))))))))).))))))))))))).....))))	113	50.4	-54.3	5403	4016	5860	9317	4207	7178	7800	14387	11954	11661	36671	15114	4865	6186	5222	9553	7971	12688	13069	9312.02	8221.03	7627.78	10758.5	7459.69	9455.5	7861.35	7327.56
125	227	hsa-miR-152-5p	AGGTTCTGTGATACACTCCGACT	23	chr17	-	48037154	48037263	aggaggctcggcccgctgtcccccccggcccAGGTTCTGTGATACACTCCGACTcgggctctggagcagTCAGTGCATGACAGAACTTGGgcccggaaggaccttctgca	23	hsa-mir-152,mml-mir-152,ptr-mir-152,ppy-mir-152,ggo-mir-152,ppa-mir-152,nle-mir-152,cja-mir-152,oga-mir-152,mmr-mir-152,mmu-mir-152,bta-mir-152,mdo-mir-152,cfa-mir-152,ocu-mir-152,efu-mir-152,rno-mir-152,ssc-mir-152,cpo-mir-152,pal-mir-152,cgr-mir-152,tch-mir-152,oar-mir-152,	hsa-mir-152	tgtcccccccggcccAGGTTCTGTGATACACTCCGACTcgggctctggagcagTCAGTGCATGACAGAACTTGGgcccggaaggacc	hsa-miR-152-5p	AGGTTCTGTGATACACTCCGACT	5'	Yes	gp1a	((((((..(((....)))(((..((.((((((((((((((.((.((((..((((...(((....))))))))))).)).)))))))))))))).))..)))))))))...	83	64.5	-51.4	0	0	0	0	0	0	0	10	0	6	5	0	0	0	6	8	8	0	0	0	0	0	0	0	0	0	5.09318
125	228	hsa-miR-152-3p	TCAGTGCATGACAGAACTTGG	21	chr17	-	48037154	48037263	aggaggctcggcccgctgtcccccccggcccAGGTTCTGTGATACACTCCGACTcgggctctggagcagTCAGTGCATGACAGAACTTGGgcccggaaggaccttctgca	23	hsa-mir-152,mml-mir-152,ptr-mir-152,ppy-mir-152,ggo-mir-152,ppa-mir-152,nle-mir-152,cja-mir-152,oga-mir-152,mmr-mir-152,mmu-mir-152,bta-mir-152,mdo-mir-152,cfa-mir-152,ocu-mir-152,efu-mir-152,rno-mir-152,ssc-mir-152,cpo-mir-152,pal-mir-152,cgr-mir-152,tch-mir-152,oar-mir-152,	hsa-mir-152	tgtcccccccggcccAGGTTCTGTGATACACTCCGACTcgggctctggagcagTCAGTGCATGACAGAACTTGGgcccggaaggacc	hsa-miR-152-3p	TCAGTGCATGACAGAACTTGG	3'	Yes	gp1a	((((((..(((....)))(((..((.((((((((((((((.((.((((..((((...(((....))))))))))).)).)))))))))))))).))..)))))))))...	83	64.5	-51.4	1601	1439	2737	2685	1948	2741	4099	7978	3220	4839	16281	4335	1847	1938	2127	4546	3389	4449	4828	2759.31	2945.73	3562.67	3100.4	3454.12	3610.69	4131.24	4063.34
126	229	hsa-miR-153-3p_R-1	TTGCATAGTCACAAAAGTGAT	21	chr7	-	157574321	157574437	ccttgccagctaattagcggtggccagtgtcatttttgtgatgttgcagctagtaatatgagcccagTTGCATAGTCACAAAAGTGATcattggaaactgtgactgtactgcagggg	20	hsa-mir-153-2,ppy-mir-153-2,ggo-mir-153,mml-mir-153-2,mne-mir-153-2,bta-mir-153-2,rno-mir-153,ssc-mir-153,ptr-mir-153,cja-mir-153-1,nle-mir-153-2,cpo-mir-153,pal-mir-153-1,dno-mir-153b,ocu-mir-153,mmu-mir-153,eca-mir-153-1,mdo-mir-153-2,cfa-mir-153,efu-mir-153-1,	hsa-mir-153-2	agcggtggccagtgTCATTTTTGTGATGTTGCAGCTagtaatatgagcccagTTGCATAGTCACAAAAGTGATCattggaaactgtg	hsa-miR-153-3p	TTGCATAGTCACAAAAGTGATC	3'	Diff	gp1a	(((((.(((.((....(((((..(((((((((((((((((((..(((((((.((.......))..)))))))..))))))))))))).))))))..))))).....)))))))))).	116	46.2	-51.6	0	0	0	0	0	7.5	0	5	3	3	14	0	0	0	4	0	0	5	3.5	0	0	0	0	0	9.87967	0	2.54659
127	230	mdo-miR-153-1-5p_L+1	GTCATTTTTGTGATCTGCAGCT	22	chr2	-	219294111	219294200	ctcacagctgccagtGTCATTTTTGTGATCTGCAGCTagtattctcactccagTTGCATAGTCACAAAAGTGATcattggcaggtgtggc	12	hsa-mir-153-1,ppy-mir-153-1,mml-mir-153-1,mne-mir-153-1,cja-mir-153-2,nle-mir-153-1,pal-mir-153-2,bta-mir-153-1,eca-mir-153-2,mdo-mir-153-1,efu-mir-153-2,dno-mir-153a,	mdo-mir-153-1	ctcacagctgccagtgTCATTTTTGTGATCTGCAGCTagtattctggcttcagTTGCATAGTCACAAAAGTGATCattggcaggtgtggc	mdo-miR-153-1-5p	TCATTTTTGTGATCTGCAGCT	5'	Diff	gp1a	.(((((.((((((((((((((((((((((.((((((((((......)))..)))))))..))))))))))))).))))))))).))))).	88	46.7	-48.2	8	0	0	0	0	0	0	5	0	0	0	0	0	0	0	0	0	0	0	13.7879	0	0	0	0	0	0	2.54659
127	231	hsa-miR-153-3p_R-1	TTGCATAGTCACAAAAGTGAT	21	chr2	-	219294111	219294200	ctcacagctgccagtGTCATTTTTGTGATCTGCAGCTagtattctcactccagTTGCATAGTCACAAAAGTGATcattggcaggtgtggc	12	hsa-mir-153-1,ppy-mir-153-1,mml-mir-153-1,mne-mir-153-1,cja-mir-153-2,nle-mir-153-1,pal-mir-153-2,bta-mir-153-1,eca-mir-153-2,mdo-mir-153-1,efu-mir-153-2,dno-mir-153a,	hsa-mir-153-1	ctcacagctgccagtgtcatttttgtgatctgcagctagtattctcactccagTTGCATAGTCACAAAAGTGATCattggcaggtgtggc	hsa-miR-153-3p	TTGCATAGTCACAAAAGTGATC	3'	Diff	gp1a	.(((((.((((((((((((((((((((((.((((((((((......)))..)))))))..))))))))))))).))))))))).))))).	88	46.7	-48.2	0	0	0	0	0	7.5	0	5	3	3	14	0	0	0	4	0	0	5	3.5	0	0	0	0	0	9.87967	0	2.54659
128	232	hsa-miR-154-5p	TAGGTTATCCGTGTTGCCTTCG	22	chr14	+	101059755	101059838	gtggtacttgaagaTAGGTTATCCGTGTTGCCTTCGctttatttgtgacgAATCATACACGGTTGACCTATTtttcagtaccaa	14	hsa-mir-154,ptr-mir-154,ppy-mir-154,ggo-mir-154,ppa-mir-154,mml-mir-154,mne-mir-154,cja-mir-154,mmu-mir-154,eca-mir-154a,rno-mir-154,dno-mir-154a,ocu-mir-154,cgr-mir-154,	hsa-mir-154	gtggtacttgaagaTAGGTTATCCGTGTTGCCTTCGctttatttgtgacgAATCATACACGGTTGACCTATTtttcagtaccaa	hsa-miR-154-5p	TAGGTTATCCGTGTTGCCTTCG	5'	Yes	gp1a	.(((((((..(((((((((((.((((((((...((((.......)))).....)).)))))).)))))))))))..))))))).	82	40.5	-36.4	0	0	0	0	0	0	0	0	8	7	23	17	7	0	0	0	0	9	8	0	0	0	0	0	0	0	0
128	233	hsa-miR-154-3p	AATCATACACGGTTGACCTATT	22	chr14	+	101059755	101059838	gtggtacttgaagaTAGGTTATCCGTGTTGCCTTCGctttatttgtgacgAATCATACACGGTTGACCTATTtttcagtaccaa	14	hsa-mir-154,ptr-mir-154,ppy-mir-154,ggo-mir-154,ppa-mir-154,mml-mir-154,mne-mir-154,cja-mir-154,mmu-mir-154,eca-mir-154a,rno-mir-154,dno-mir-154a,ocu-mir-154,cgr-mir-154,	hsa-mir-154	gtggtacttgaagaTAGGTTATCCGTGTTGCCTTCGctttatttgtgacgAATCATACACGGTTGACCTATTtttcagtaccaa	hsa-miR-154-3p	AATCATACACGGTTGACCTATT	3'	Yes	gp1a	.(((((((..(((((((((((.((((((((...((((.......)))).....)).)))))).)))))))))))..))))))).	82	40.5	-36.4	0	0	0	0	0	0	0	5	0	19	48	14	0	0	0	6	6	16	0	0	0	0	0	0	0	0	2.54659
129	234	hsa-miR-155-5p_R-1	TTAATGCTAATCGTGATAGGGGT	23	chr21	+	25573963	25574073	ttgctgtaggctgtatgctgTTAATGCTAATCGTGATAGGGGTttttgcctccaactgactcctacatattagcattaacagtgtatgatgcctgttactagcattcacat	20	hsa-mir-155,ptr-mir-155,ppy-mir-155,mml-mir-155,ggo-mir-155,ppa-mir-155,cja-mir-155,nle-mir-155,ocu-mir-155,oga-mir-155,cpo-mir-155,bta-mir-155,eca-mir-155,cfa-mir-155,efu-mir-155,pal-mir-155,dno-mir-155,chi-mir-155,cgr-mir-155,tch-mir-155,	hsa-mir-155	ctgTTAATGCTAATCGTGATAGGGGTTtttgcctccaactgaCTCCTACATATTAGCATTAACAg	hsa-miR-155-5p	TTAATGCTAATCGTGATAGGGGTT	5'	Diff	gp1a	.((((((((((.(((..((((((((((((((.(((.((((((((.(((....)))..)))))))))))))))))))))))))..)))...)))))....))))).......	103	40.5	-46.6	654	715	954	902	474	907	1025	1396	1482	2262	8012	1086	472	511	918	1482	1419	1706	1056	1127.16	1463.65	1241.79	1041.55	840.479	1194.78	1033.06	711.009
130	235	hsa-miR-181a-5p_R-2	AACATTCAACGCTGTCGGTGA	21	chr9	+	124692442	124692551	agaagggctatcaggccagccttcagaggactccaaggAACATTCAACGCTGTCGGTGAgtttgggatttgaaaaaACCACTGACCGTTGACTGTACcttggggtcctta	26	hsa-mir-181a-2,ptr-mir-181a-2,ppy-mir-181a-2,ppa-mir-181a-2,ggo-mir-181a-2,mml-mir-181a-2,cja-mir-181a-2,nle-mir-181a-2,oga-mir-181a-2,mmr-mir-181a,cfa-mir-181a-2,pal-mir-181a-2,ocu-mir-181a-2,tch-mir-181a-2,mne-mir-181a-2,dma-mir-181a-2,sbo-mir-181a-2,sla-mir-181a-2,bta-mir-181a-2,eca-mir-181a,mdo-mir-181a-2,efu-mir-181f,ssc-mir-181a-2,cpo-mir-181a-2,dno-mir-181a-2,oar-mir-181a-2,	hsa-mir-181a-2	agaagggctatcaggccagccttcagaggactccaaggAACATTCAACGCTGTCGGTGAGTttgggatttgaaaaaACCACTGACCGTTGACTGTACCttggggtcctta	hsa-miR-181a-5p	AACATTCAACGCTGTCGGTGAGT	5'	Diff	gp1a	.((((((((....)))...))))).(((((((((((((.(((.((((((..(((((((.((((...........))))))))))))))))).))).))))))))))))).	84	50	-53.8	3257	3921	5846.5	5974.5	4157.5	5183.5	8223	14635	9256.5	10330.5	47943.5	8356	3493.5	3849	4949	7922	11342.5	10932.5	10179.5	5613.41	8026.56	7610.21	6898.83	7371.92	6828.17	8287.68	7453.88
130	236	hsa-miR-181a-2-3p_R-1	ACCACTGACCGTTGACTGTAC	21	chr9	+	124692442	124692551	agaagggctatcaggccagccttcagaggactccaaggAACATTCAACGCTGTCGGTGAgtttgggatttgaaaaaACCACTGACCGTTGACTGTACcttggggtcctta	26	hsa-mir-181a-2,ptr-mir-181a-2,ppy-mir-181a-2,ppa-mir-181a-2,ggo-mir-181a-2,mml-mir-181a-2,cja-mir-181a-2,nle-mir-181a-2,oga-mir-181a-2,mmr-mir-181a,cfa-mir-181a-2,pal-mir-181a-2,ocu-mir-181a-2,tch-mir-181a-2,mne-mir-181a-2,dma-mir-181a-2,sbo-mir-181a-2,sla-mir-181a-2,bta-mir-181a-2,eca-mir-181a,mdo-mir-181a-2,efu-mir-181f,ssc-mir-181a-2,cpo-mir-181a-2,dno-mir-181a-2,oar-mir-181a-2,	hsa-mir-181a-2	agaagggctatcaggccagccttcagaggactccaaggAACATTCAACGCTGTCGGTGAGTttgggatttgaaaaaACCACTGACCGTTGACTGTACCttggggtcctta	hsa-miR-181a-2-3p	ACCACTGACCGTTGACTGTACC	3'	Diff	gp1a	.((((((((....)))...))))).(((((((((((((.(((.((((((..(((((((.((((...........))))))))))))))))).))).))))))))))))).	84	50	-53.8	108	141	330	301	304	233	544	747	385	329	1813	475	157	118	272	371	330	425	214	186.137	288.637	429.551	347.568	539.041	306.928	548.279	380.461
131	237	hsa-miR-181b-5p_R-2	AACATTCATTGCTGTCGGTGG	21	chr1	-	198858873	198858982	cctgtgcagagattattttttaaaaggtcacaatcAACATTCATTGCTGTCGGTGGgttgaactgtgtggacaagCTCACTGAACAATGAATGCAActgtggccccgctt	25	hsa-mir-181b-1,ggo-mir-181b,ppa-mir-181b,lla-mir-181b,ptr-mir-181b-1,ppy-mir-181b,mml-mir-181b-1,mne-mir-181b,cja-mir-181b-1,nle-mir-181b-1,tch-mir-181b,oga-mir-181b-1,dma-mir-181b-1,cfa-mir-181b-1,mmu-mir-181b-1,bta-mir-181b-1,mdo-mir-181b-1,efu-mir-181b,rno-mir-181b-1,ssc-mir-181b-1,cpo-mir-181b-1,pal-mir-181b-1,dno-mir-181b-1,ocu-mir-181b-1,cgr-mir-181b,	hsa-mir-181b-1	cctgtgcagagattattttttaaaaggtcacaatcAACATTCATTGCTGTCGGTGGGTtgaactgtgtggacaagCTCACTGAACAATGAATGCAActgtggccccgctt	hsa-miR-181b-5p	AACATTCATTGCTGTCGGTGGGT	5'	Diff	gp1a	.....((.((((.....))))....(((((((.....(((((((((...((((((((((...((....))...)))))))))).)))))))))....)))))))..))..	79	44.5	-33.5	457.167	733.167	1132	1082.33	785	955	1898.67	1934.33	1568.33	1916.33	9100.17	1396.5	633.5	597.5	1020.17	1474.67	1815.83	1834.67	2696.5	787.923	1500.84	1473.49	1249.78	1391.93	1258.01	1913.6	985.192
131	238	hsa-miR-181b-3p	CTCACTGAACAATGAATGCAA	21	chr1	-	198858873	198858982	cctgtgcagagattattttttaaaaggtcacaatcAACATTCATTGCTGTCGGTGGgttgaactgtgtggacaagCTCACTGAACAATGAATGCAActgtggccccgctt	25	hsa-mir-181b-1,ggo-mir-181b,ppa-mir-181b,lla-mir-181b,ptr-mir-181b-1,ppy-mir-181b,mml-mir-181b-1,mne-mir-181b,cja-mir-181b-1,nle-mir-181b-1,tch-mir-181b,oga-mir-181b-1,dma-mir-181b-1,cfa-mir-181b-1,mmu-mir-181b-1,bta-mir-181b-1,mdo-mir-181b-1,efu-mir-181b,rno-mir-181b-1,ssc-mir-181b-1,cpo-mir-181b-1,pal-mir-181b-1,dno-mir-181b-1,ocu-mir-181b-1,cgr-mir-181b,	hsa-mir-181b-1	cctgtgcagagattattttttaaaaggtcacaatcAACATTCATTGCTGTCGGTGGGTtgaactgtgtggacaagCTCACTGAACAATGAATGCAActgtggccccgctt	hsa-miR-181b-3p	CTCACTGAACAATGAATGCAA	3'	Yes	gp1a	.....((.((((.....))))....(((((((.....(((((((((...((((((((((...((....))...)))))))))).)))))))))....)))))))..))..	79	44.5	-33.5	0	0	15	0	0	5	16	12	5	9	36	9	5	0	0	0	0	5	0	0	0	19.525	0	0	6.58644	16.1259	6.11182
132	239	hsa-miR-181c-5p	AACATTCAACCTGTCGGTGAGT	22	chr19	+	13874699	13874808	cggaaaatttgccaagggtttgggggAACATTCAACCTGTCGGTGAGTttgggcagctcaggcaaACCATCGACCGTTGAGTGGACCctgaggcctggaattgccatcct	24	hsa-mir-181c,ptr-mir-181c,ggo-mir-181c,ppa-mir-181c,ppy-mir-181c,mml-mir-181c,cja-mir-181c,nle-mir-181c,oga-mir-181c,dma-mir-181c,cfa-mir-181c,dno-mir-181c,mmu-mir-181c,bta-mir-181c,mdo-mir-181a-3,efu-mir-181c,rno-mir-181c,ssc-mir-181c,cpo-mir-181c,pal-mir-181c,ocu-mir-181c,chi-mir-181c,cgr-mir-181c,tch-mir-181c,	hsa-mir-181c	cggaaaatttgccaagggtttgggggAACATTCAACCTGTCGGTGAGTttgggcagctcaggcaAACCATCGACCGTTGAGTGGACcctgaggcctggaattgccatcct	hsa-miR-181c-5p	AACATTCAACCTGTCGGTGAGT	5'	Yes	gp1a	.(((.......((.(((..(..(((...((((((((..(((((((.(((((((....))...)))))))))))).))))))))..)))..)..)))))........))).	87	54.5	-41.9	80	123	180	230	141	146	182	561	382	317	1515	229	80	96	108	268	218	362	275	137.879	251.789	234.3	265.584	250.016	192.324	183.432	285.728
132	240	hsa-miR-181c-3p_L-1R+1	ACCATCGACCGTTGAGTGGACC	22	chr19	+	13874699	13874808	cggaaaatttgccaagggtttgggggAACATTCAACCTGTCGGTGAGTttgggcagctcaggcaaACCATCGACCGTTGAGTGGACCctgaggcctggaattgccatcct	24	hsa-mir-181c,ptr-mir-181c,ggo-mir-181c,ppa-mir-181c,ppy-mir-181c,mml-mir-181c,cja-mir-181c,nle-mir-181c,oga-mir-181c,dma-mir-181c,cfa-mir-181c,dno-mir-181c,mmu-mir-181c,bta-mir-181c,mdo-mir-181a-3,efu-mir-181c,rno-mir-181c,ssc-mir-181c,cpo-mir-181c,pal-mir-181c,ocu-mir-181c,chi-mir-181c,cgr-mir-181c,tch-mir-181c,	hsa-mir-181c	cggaaaatttgccaagggtttgggggAACATTCAACCTGTCGGTGAGTttgggcagctcaggcaAACCATCGACCGTTGAGTGGACcctgaggcctggaattgccatcct	hsa-miR-181c-3p	AACCATCGACCGTTGAGTGGAC	3'	Diff	gp1a	.(((.......((.(((..(..(((...((((((((..(((((((.(((((((....))...)))))))))))).))))))))..)))..)..)))))........))).	87	54.5	-41.9	39	106	94	152	88	117	188	160	196	168	746	227	54	35	59	126	93	123	115	67.2161	216.989	122.357	175.516	156.038	154.123	189.479	81.4909
133	241	hsa-miR-181b-5p_R-2	AACATTCATTGCTGTCGGTGG	21	chr9	+	124693710	124693798	ctgatggctgcactcAACATTCATTGCTGTCGGTGGgtttgagtctgaatcaACTCACTGATCAATGAATGCAAactgcggaccaaaca	21	hsa-mir-181b-2,eca-mir-181b,ptr-mir-181b-2,ppy-mir-181b-2,mml-mir-181b-2,cja-mir-181b-2,nle-mir-181b-2,oga-mir-181e,dma-mir-181b-2,cfa-mir-181b-2,mmu-mir-181b-2,bta-mir-181b-2,mdo-mir-181b-2,efu-mir-181e,rno-mir-181b-2,ssc-mir-181b-2,cpo-mir-181b-2,pal-mir-181b-2,dno-mir-181b-2,ocu-mir-181b-2,chi-mir-181b,	hsa-mir-181b-2	ctgatggctgcactcAACATTCATTGCTGTCGGTGGGTttgagtctgaatcaaCTCACTGATCAATGAATGCAaactgcggaccaaaca	hsa-miR-181b-5p	AACATTCATTGCTGTCGGTGGGT	5'	Diff	gp1a	....((((((((.....(((((((((..(((((((((((.((.......)))))))))))))))))))))).....))))).)))....	81	46.1	-34.7	457.167	733.167	1132	1082.33	785	955	1898.67	1934.33	1568.33	1916.33	9100.17	1396.5	633.5	597.5	1020.17	1474.67	1815.83	1834.67	2696.5	787.923	1500.84	1473.49	1249.78	1391.93	1258.01	1913.6	985.192
133	242	hsa-miR-181b-2-3p_L+1R+1	ACTCACTGATCAATGAATGCAA	22	chr9	+	124693710	124693798	ctgatggctgcactcAACATTCATTGCTGTCGGTGGgtttgagtctgaatcaACTCACTGATCAATGAATGCAAactgcggaccaaaca	21	hsa-mir-181b-2,eca-mir-181b,ptr-mir-181b-2,ppy-mir-181b-2,mml-mir-181b-2,cja-mir-181b-2,nle-mir-181b-2,oga-mir-181e,dma-mir-181b-2,cfa-mir-181b-2,mmu-mir-181b-2,bta-mir-181b-2,mdo-mir-181b-2,efu-mir-181e,rno-mir-181b-2,ssc-mir-181b-2,cpo-mir-181b-2,pal-mir-181b-2,dno-mir-181b-2,ocu-mir-181b-2,chi-mir-181b,	hsa-mir-181b-2	ctgatggctgcactcAACATTCATTGCTGTCGGTGGGTttgagtctgaatcaaCTCACTGATCAATGAATGCAaactgcggaccaaaca	hsa-miR-181b-2-3p	CTCACTGATCAATGAATGCA	3'	Diff	gp1a	....((((((((.....(((((((((..(((((((((((.((.......)))))))))))))))))))))).....))))).)))....	81	46.1	-34.7	0	0	0	5	0	0	0	0	11	0	58	7	0	0	12	0	0	0	0	0	0	0	5.77356	0	0	0	0
134	243	hsa-miR-181d-5p_R+1	AACATTCATTGTTGTCGGTGGGTT	24	chr19	+	13874875	13875011	gtcccctcccctaggccacagccgaggtcacaatcAACATTCATTGTTGTCGGTGGGTTgtgaggactgaggccagacCCACCGGGGGATGAATGTCACtgtggctgggccagacacggcttaaggggaatggggac	19	hsa-mir-181d,ptr-mir-181d,ppy-mir-181d,ggo-mir-181d,ppa-mir-181d,mml-mir-181d,cja-mir-181d,oga-mir-181d,mmu-mir-181d,bta-mir-181d,cfa-mir-181d,efu-mir-181d,rno-mir-181d,ssc-mir-181d,pal-mir-181d,dno-mir-181d,chi-mir-181d,cgr-mir-181d,tch-mir-181d,	hsa-mir-181d	gtcccctcccctaggccacagccgaggtcacaatcAACATTCATTGTTGTCGGTGGGTtgtgaggactgaggccagacCCACCGGGGGATGAATGTCACtgtggctgggccagacacggcttaaggggaatggggac	hsa-miR-181d-5p	AACATTCATTGTTGTCGGTGGGT	5'	Diff	gp1a	(((((((((((((((((...(((..(((((((....(((((((((....((((((((((....((.......)).))))))))))..)))))))))...))))))).))).......)))))).)))))..))))))	137	59.9	-66.6	114.667	112.667	121	257.333	132	190	171.667	354.333	394.833	451.333	1509.17	356	111.5	82	172.167	388.167	201.333	291.667	426.5	197.627	230.636	157.502	297.146	234.057	250.285	173.017	180.468
134	244	hsa-miR-181d-3p_1ss21CT	CCACCGGGGGATGAATGTCAT	21	chr19	+	13874875	13875011	gtcccctcccctaggccacagccgaggtcacaatcAACATTCATTGTTGTCGGTGGGTTgtgaggactgaggccagacCCACCGGGGGATGAATGTCACtgtggctgggccagacacggcttaaggggaatggggac	19	hsa-mir-181d,ptr-mir-181d,ppy-mir-181d,ggo-mir-181d,ppa-mir-181d,mml-mir-181d,cja-mir-181d,oga-mir-181d,mmu-mir-181d,bta-mir-181d,cfa-mir-181d,efu-mir-181d,rno-mir-181d,ssc-mir-181d,pal-mir-181d,dno-mir-181d,chi-mir-181d,cgr-mir-181d,tch-mir-181d,	hsa-mir-181d	gtcccctcccctaggccacagccgaggtcacaatcAACATTCATTGTTGTCGGTGGGTtgtgaggactgaggccagacCCACCGGGGGATGAATGTCACtgtggctgggccagacacggcttaaggggaatggggac	hsa-miR-181d-3p	CCACCGGGGGATGAATGTCAC	3'	Diff	gp1a	(((((((((((((((((...(((..(((((((....(((((((((....((((((((((....((.......)).))))))))))..)))))))))...))))))).))).......)))))).)))))..))))))	137	59.9	-66.6	0	0	0	0	0	0	0	12	0	0	6	0	0	0	0	0	0	0	0	0	0	0	0	0	0	0	6.11182
135	245	hsa-miR-181a-5p_R-2	AACATTCAACGCTGTCGGTGA	21	chr1	-	198859044	198859153	tgagttttgaggttgcttcagtgAACATTCAACGCTGTCGGTGAgtttggaattaaaatcaaaACCATCGACCGTTGATTGTACcctatggctaaccatcatctactcca	29	hsa-mir-181a-1,ptr-mir-181a-1,ppy-mir-181a-1,ppa-mir-181a-1,mml-mir-181a-1,mne-mir-181a-1,lla-mir-181a-1,ggo-mir-181a-1,cja-mir-181a-1,nle-mir-181a-1,oga-mir-181a-1,dma-mir-181a-1,sbo-mir-181a-1,cfa-mir-181a-1,cpo-mir-181a-1,dno-mir-181a-1,ocu-mir-181a-1,mmu-mir-181a-1,bta-mir-181a-1,eca-mir-181a-2,mdo-mir-181a-1,efu-mir-181a,rno-mir-181a-1,ssc-mir-181a-1,pal-mir-181a-1,cgr-mir-181a,tch-mir-181a-…	hsa-mir-181a-1	tgagttttgaggttgcttcagtgAACATTCAACGCTGTCGGTGAGTttggaattaaaatcaaaACCATCGACCGTTGATTGTACCctatggctaaccatcatctactcca	hsa-miR-181a-5p	AACATTCAACGCTGTCGGTGAGT	5'	Diff	gp1a	.((((..((((((((((..((...(((.((((((..(((((((.((((.((.......)).))))))))))))))))).)))...))..))).)))).)))...))))..	107	41.8	-37.2	3257	3921	5846.5	5974.5	4157.5	5183.5	8223	14635	9256.5	10330.5	47943.5	8356	3493.5	3849	4949	7922	11342.5	10932.5	10179.5	5613.41	8026.56	7610.21	6898.83	7371.92	6828.17	8287.68	7453.88
135	246	hsa-miR-181a-3p_R-1	ACCATCGACCGTTGATTGTAC	21	chr1	-	198859044	198859153	tgagttttgaggttgcttcagtgAACATTCAACGCTGTCGGTGAgtttggaattaaaatcaaaACCATCGACCGTTGATTGTACcctatggctaaccatcatctactcca	29	hsa-mir-181a-1,ptr-mir-181a-1,ppy-mir-181a-1,ppa-mir-181a-1,mml-mir-181a-1,mne-mir-181a-1,lla-mir-181a-1,ggo-mir-181a-1,cja-mir-181a-1,nle-mir-181a-1,oga-mir-181a-1,dma-mir-181a-1,sbo-mir-181a-1,cfa-mir-181a-1,cpo-mir-181a-1,dno-mir-181a-1,ocu-mir-181a-1,mmu-mir-181a-1,bta-mir-181a-1,eca-mir-181a-2,mdo-mir-181a-1,efu-mir-181a,rno-mir-181a-1,ssc-mir-181a-1,pal-mir-181a-1,cgr-mir-181a,tch-mir-181a-…	hsa-mir-181a-1	tgagttttgaggttgcttcagtgAACATTCAACGCTGTCGGTGAGTttggaattaaaatcaaaACCATCGACCGTTGATTGTACCctatggctaaccatcatctactcca	hsa-miR-181a-3p	ACCATCGACCGTTGATTGTACC	3'	Diff	gp1a	.((((..((((((((((..((...(((.((((((..(((((((.((((.((.......)).))))))))))))))))).)))...))..))).)))).)))...))))..	107	41.8	-37.2	54	55	184	114	98	145	198	358	260	264	1237	206	92	83	143	267	296	270	312	93.0685	112.589	239.507	131.637	173.77	191.007	199.557	182.336
136	247	hsa-miR-182-5p_R-2	TTTGGCAATGGTAGAACTCACA	22	chr7	-	129770379	129770492	gagctgcttgcctccccccgttTTTGGCAATGGTAGAACTCACActggtgaggtaacaggatccGGTGGTTCTAGACTTGCCAACTatggggcgaggactcagccggcaccctg	19	hsa-mir-182,ptr-mir-182,ppy-mir-182,ggo-mir-182,mml-mir-182,cja-mir-182,nle-mir-182,oga-mir-182,cpo-mir-182,dno-mir-182,mmr-mir-182,mmu-mir-182,eca-mir-182,mdo-mir-182,cfa-mir-182,efu-mir-182,ssc-mir-182,ocu-mir-182,chi-mir-182,	hsa-mir-182	gagctgcttgcctccccccgttTTTGGCAATGGTAGAACTCACACTggtgaggtaacaggatccggTGGTTCTAGACTTGCCAACTAtggggcgaggactcagccggcac	hsa-miR-182-5p	TTTGGCAATGGTAGAACTCACACT	5'	Diff	gp1a	..((((((..((((.((((((..(((((((...((((((...((((((..............))))))))))))...)))))))..)))))).))))....))).)))......	106	57.9	-46.8	2925	2514	2440	1630	3836	2337	3248	12376	8318	2569	9472	6029	2396	2109	2027	2004	12054	6133	1670	5041.21	5146.33	3176.07	1882.18	6801.85	3078.5	3273.55	6303.32
136	248	hsa-miR-182-3p_L+2R-1	GGTGGTTCTAGACTTGCCAACT	22	chr7	-	129770379	129770492	gagctgcttgcctccccccgttTTTGGCAATGGTAGAACTCACActggtgaggtaacaggatccGGTGGTTCTAGACTTGCCAACTatggggcgaggactcagccggcaccctg	19	hsa-mir-182,ptr-mir-182,ppy-mir-182,ggo-mir-182,mml-mir-182,cja-mir-182,nle-mir-182,oga-mir-182,cpo-mir-182,dno-mir-182,mmr-mir-182,mmu-mir-182,eca-mir-182,mdo-mir-182,cfa-mir-182,efu-mir-182,ssc-mir-182,ocu-mir-182,chi-mir-182,	hsa-mir-182	gagctgcttgcctccccccgttTTTGGCAATGGTAGAACTCACACTggtgaggtaacaggatccggTGGTTCTAGACTTGCCAACTAtggggcgaggactcagccggcac	hsa-miR-182-3p	TGGTTCTAGACTTGCCAACTA	3'	Diff	gp1a	..((((((..((((.((((((..(((((((...((((((...((((((..............))))))))))))...)))))))..)))))).))))....))).)))......	106	57.9	-46.8	0	0	0	0	0	0	5	15	13	0	15	0	0	0	0	0	13	5	0	0	0	0	0	0	0	5.03933	7.63978
137	249	hsa-miR-183-5p	TATGGCACTGGTAGAATTCACT	22	chr7	-	129774905	129775014	ccgcagagtgtgactcctgttctgtgTATGGCACTGGTAGAATTCACTgtgaacagtctcagtcagTGAATTACCGAAGGGCCATAAacagagcagagacagatccacga	23	hsa-mir-183,ptr-mir-183,ggo-mir-183,ppa-mir-183,ppy-mir-183,mml-mir-183,mne-mir-183,cja-mir-183,sla-mir-183,mmu-mir-183,bta-mir-183,ssc-mir-183,eca-mir-183,mdo-mir-183,cfa-mir-183,pal-mir-183,dno-mir-183,ocu-mir-183,tch-mir-183,rno-mir-183,cpo-mir-183,chi-mir-183,cgr-mir-183,	hsa-mir-183	ccgcagagtgtgactcctgttctgtgTATGGCACTGGTAGAATTCACTgtgaacagtctcagtcaGTGAATTACCGAAGGGCCATAAacagagcagagacagatccacga	hsa-miR-183-5p	TATGGCACTGGTAGAATTCACT	5'	Yes	gp1a	.......(((.((.(((((((((((.((((((..(((((..(((((((((((......)))..)))))))))))))....)))))).))))))))).))....)))))..	101	49.1	-41.7	1292	791	847	473	1059	606	909	4017	2497	876	3601	2015	524	648	712	621	4148	2007	338	2226.75	1619.23	1102.51	546.179	1877.78	798.277	916.15	2045.93
137	250	hsa-miR-183-3p_L-1	TGAATTACCGAAGGGCCATAA	21	chr7	-	129774905	129775014	ccgcagagtgtgactcctgttctgtgTATGGCACTGGTAGAATTCACTgtgaacagtctcagtcagTGAATTACCGAAGGGCCATAAacagagcagagacagatccacga	23	hsa-mir-183,ptr-mir-183,ggo-mir-183,ppa-mir-183,ppy-mir-183,mml-mir-183,mne-mir-183,cja-mir-183,sla-mir-183,mmu-mir-183,bta-mir-183,ssc-mir-183,eca-mir-183,mdo-mir-183,cfa-mir-183,pal-mir-183,dno-mir-183,ocu-mir-183,tch-mir-183,rno-mir-183,cpo-mir-183,chi-mir-183,cgr-mir-183,	hsa-mir-183	ccgcagagtgtgactcctgttctgtgTATGGCACTGGTAGAATTCACTgtgaacagtctcagtcaGTGAATTACCGAAGGGCCATAAacagagcagagacagatccacga	hsa-miR-183-3p	GTGAATTACCGAAGGGCCATAA	3'	Diff	gp1a	.......(((.((.(((((((((((.((((((..(((((..(((((((((((......)))..)))))))))))))....)))))).))))))))).))....)))))..	101	49.1	-41.7	20	26	0	5	9	0	30	149	62	0	86	46	6	11	30	24	140	75	13	34.4698	53.2238	0	5.77356	15.9585	0	30.236	75.8884
138	251	hsa-miR-184	TGGACGGAGAACTGATAAGGGT	22	chr15	+	79209788	79209871	ccagtcacgtccccttatcacttttccagcccagctttgtgactgtaagtgtTGGACGGAGAACTGATAAGGGTaggtgattga	20	hsa-mir-184,ptr-mir-184,ppy-mir-184,mml-mir-184,mne-mir-184,cja-mir-184,oga-mir-184,mmu-mir-184,bta-mir-184,chi-mir-184,eca-mir-184,mdo-mir-184,cfa-mir-184,rno-mir-184,ssc-mir-184,cpo-mir-184,pal-mir-184,dno-mir-184,ocu-mir-184,tch-mir-184,	hsa-mir-184	ccagtcacgtccccttatcacttttccagcccagctttgtgactgtaagtgtTGGACGGAGAACTGATAAGGGTaggtgattga	hsa-miR-184	TGGACGGAGAACTGATAAGGGT	3'	Yes	gp1a	.(((((((...(((((((((.((((((...(((((((((......)))).)))))..)))))).)))))))))...))))))).	82	48.8	-35.6	0	5	0	0	0	0	10	5	0	5	0	7	6	6	0	0	5	5	0	0	10.2353	0	0	0	0	10.0787	2.54659
139	252	hsa-miR-185-5p	TGGAGAGAAAGGCAGTTCCTGA	22	chr22	+	20033116	20033243	tgggcagtgggcctggctcgagcagggggcgagggatTGGAGAGAAAGGCAGTTCCTGAtggtcccctccccAGGGGCTGGCTTTCCTCTGGTccttccctcccaatgaccgcgtcttcgtcgaggcc	19	hsa-mir-185,ppy-mir-185,ptr-mir-185,ggo-mir-185,mml-mir-185,cja-mir-185,oga-mir-185,mmu-mir-185,eca-mir-185,cfa-mir-185,tch-mir-185,efu-mir-185,rno-mir-185,ssc-mir-185,cpo-mir-185,pal-mir-185,dno-mir-185,ocu-mir-185,cgr-mir-185,	hsa-mir-185	agggggcgagggatTGGAGAGAAAGGCAGTTCCTGAtggtcccctccccAGGGGCTGGCTTTCCTCTGGTCcttccctccca	hsa-miR-185-5p	TGGAGAGAAAGGCAGTTCCTGA	5'	Yes	gp1a	.((((.....))))(((((((...(((((.(((((((..(((.(((((.(((..((((..((......)).))))..))).))))))))..))))))).)))))...(((...)))....))))).))	80	65.6	-65.2	47500	18429	39440	51822	30678	38104	43766	185183	88876	53635	214038	113067	25230	73877	35947	31556	97042	93527	42377	81865.8	37725.4	51337.8	59839.5	54397.1	50194	44110.3	94317.1
139	253	hsa-miR-185-3p_R-1	AGGGGCTGGCTTTCCTCTGGT	21	chr22	+	20033116	20033243	tgggcagtgggcctggctcgagcagggggcgagggatTGGAGAGAAAGGCAGTTCCTGAtggtcccctccccAGGGGCTGGCTTTCCTCTGGTccttccctcccaatgaccgcgtcttcgtcgaggcc	19	hsa-mir-185,ppy-mir-185,ptr-mir-185,ggo-mir-185,mml-mir-185,cja-mir-185,oga-mir-185,mmu-mir-185,eca-mir-185,cfa-mir-185,tch-mir-185,efu-mir-185,rno-mir-185,ssc-mir-185,cpo-mir-185,pal-mir-185,dno-mir-185,ocu-mir-185,cgr-mir-185,	hsa-mir-185	agggggcgagggatTGGAGAGAAAGGCAGTTCCTGAtggtcccctccccAGGGGCTGGCTTTCCTCTGGTCcttccctccca	hsa-miR-185-3p	AGGGGCTGGCTTTCCTCTGGTC	3'	Diff	gp1a	.((((.....))))(((((((...(((((.(((((((..(((.(((((.(((..((((..((......)).))))..))).))))))))..))))))).)))))...(((...)))....))))).))	80	65.6	-65.2	307	122	329	418	161	248	385	682	574	340	1333	799	199	374	224	193	412	458	345	529.112	249.742	428.249	482.67	285.479	326.688	388.028	347.355
140	254	hsa-miR-186-5p	CAAAGAATTCTCCTTTTGGGCT	22	chr1	-	71067631	71067716	tgcttgtaactttcCAAAGAATTCTCCTTTTGGGCTttctggttttattttaaGCCCAAAGGTGAATTTTTTGggaagtttgagct	26	hsa-mir-186,ptr-mir-186,ppy-mir-186,ggo-mir-186,ppa-mir-186,mml-mir-186,cja-mir-186,nle-mir-186,sbo-mir-186,oga-mir-186,dma-mir-186,mmr-mir-186,mmu-mir-186,bta-mir-186,chi-mir-186,eca-mir-186,mdo-mir-186,cfa-mir-186,dno-mir-186,rno-mir-186,ssc-mir-186,cpo-mir-186,pal-mir-186,ocu-mir-186,cgr-mir-186,tch-mir-186,	hsa-mir-186	tgcttgtaactttcCAAAGAATTCTCCTTTTGGGCTttctggttttattttaaGCCCAAAGGTGAATTTTTTGGGaagtttgagct	hsa-miR-186-5p	CAAAGAATTCTCCTTTTGGGCT	5'	Yes	gp1a	.(((...(((((((((((((((((.(((((.((((((..............))))))))))).)))))))))))))))))..))).	84	36	-39.7	8159	5525	8366	10952	8371	7983	10848	26119	14422	18339	45074	18104	5274	9581	7128	10418	15042	17774	12123	14062	11310.1	10889.8	12646.4	14843.1	10515.9	10933.3	13302.9
140	255	hsa-miR-186-3p_R-2	GCCCAAAGGTGAATTTTTTG	20	chr1	-	71067631	71067716	tgcttgtaactttcCAAAGAATTCTCCTTTTGGGCTttctggttttattttaaGCCCAAAGGTGAATTTTTTGggaagtttgagct	26	hsa-mir-186,ptr-mir-186,ppy-mir-186,ggo-mir-186,ppa-mir-186,mml-mir-186,cja-mir-186,nle-mir-186,sbo-mir-186,oga-mir-186,dma-mir-186,mmr-mir-186,mmu-mir-186,bta-mir-186,chi-mir-186,eca-mir-186,mdo-mir-186,cfa-mir-186,dno-mir-186,rno-mir-186,ssc-mir-186,cpo-mir-186,pal-mir-186,ocu-mir-186,cgr-mir-186,tch-mir-186,	hsa-mir-186	tgcttgtaactttcCAAAGAATTCTCCTTTTGGGCTttctggttttattttaaGCCCAAAGGTGAATTTTTTGGGaagtttgagct	hsa-miR-186-3p	GCCCAAAGGTGAATTTTTTGGG	3'	Diff	gp1a	.(((...(((((((((((((((((.(((((.((((((..............))))))))))).)))))))))))))))))..))).	84	36	-39.7	0	0	0	0	0	0	0	0	0	0	5	0	0	0	0	0	0	0	0	0	0	0	0	0	0	0	0
141	256	hsa-miR-187-3p_1ss22GT	TCGTGTCTTGTGTTGCAGCCGT	22	chr18	-	35904818	35904926	ggtcgggctcaccatgacacagtgtgagacctcgggctacaacacaggacccgggcgctgctctgaccccTCGTGTCTTGTGTTGCAGCCGGagggacgcaggtccgca	20	hsa-mir-187,ggo-mir-187,ppa-mir-187,ppy-mir-187,mml-mir-187,mne-mir-187,cja-mir-187,mmr-mir-187,mmu-mir-187,bta-mir-187,eca-mir-187,cfa-mir-187,rno-mir-187,ssc-mir-187,cpo-mir-187,pal-mir-187,dno-mir-187,ocu-mir-187,chi-mir-187,cgr-mir-187,	hsa-mir-187	ggtcgggctcaccatgacacagtgtgagacctcgGGCTACAACACAGGACCCGGGCgctgctctgaccccTCGTGTCTTGTGTTGCAGCCGGagggacgcaggtccgca	hsa-miR-187-3p	TCGTGTCTTGTGTTGCAGCCGG	3'	Diff	gp1a	.(.((((((.............((((...((((.((((.(((((((((((.((((..............)))).))))))))))).)))).))))..))))))))))).	79	65.1	-46.8	0	0	0	0	0	0	0	0	0	0	19	5	0	0	0	0	5	0	0	0	0	0	0	0	0	0	0
142	257	hsa-miR-188-5p	CATCCCTTGCATGGTGGAGGG	21	chrX	+	50003497	50003607	cttccctgctccctctctcaCATCCCTTGCATGGTGGAGGGtgagctttctgaaaacccCTCCCACATGCAGGGTTTGCAggatggcgagcctcagctttccttgctctct	21	hsa-mir-188,ppy-mir-188,ppa-mir-188,ptr-mir-188,ggo-mir-188,mml-mir-188,mne-mir-188,mmr-mir-188,mmu-mir-188,bta-mir-188,eca-mir-188,cfa-mir-188,efu-mir-188,rno-mir-188,cpo-mir-188,pal-mir-188,dno-mir-188,ocu-mir-188,chi-mir-188,cgr-mir-188,tch-mir-188,	hsa-mir-188	tgctccctctctcaCATCCCTTGCATGGTGGAGGGtgagctttctgaaaacccCTCCCACATGCAGGGTTTGCAggatggcgagcc	hsa-miR-188-5p	CATCCCTTGCATGGTGGAGGG	5'	Yes	gp1a	.......((((((..(((..((..(((((((((..((((((................))))))..)))))))))..))..))).)).))))...(((.......)))....	84	56.8	-40.9	0	0	0	23	5	0	62	25	21	47	100	12	8	5	15	20	32	25	26	0	0	0	26.5584	8.86581	0	62.4877	12.733
142	258	hsa-miR-188-3p_1ss21AT	CTCCCACATGCAGGGTTTGCT	21	chrX	+	50003497	50003607	cttccctgctccctctctcaCATCCCTTGCATGGTGGAGGGtgagctttctgaaaacccCTCCCACATGCAGGGTTTGCAggatggcgagcctcagctttccttgctctct	21	hsa-mir-188,ppy-mir-188,ppa-mir-188,ptr-mir-188,ggo-mir-188,mml-mir-188,mne-mir-188,mmr-mir-188,mmu-mir-188,bta-mir-188,eca-mir-188,cfa-mir-188,efu-mir-188,rno-mir-188,cpo-mir-188,pal-mir-188,dno-mir-188,ocu-mir-188,chi-mir-188,cgr-mir-188,tch-mir-188,	hsa-mir-188	tgctccctctctcaCATCCCTTGCATGGTGGAGGGtgagctttctgaaaacccCTCCCACATGCAGGGTTTGCAggatggcgagcc	hsa-miR-188-3p	CTCCCACATGCAGGGTTTGCA	3'	Diff	gp1a	.......((((((..(((..((..(((((((((..((((((................))))))..)))))))))..))..))).)).))))...(((.......)))....	84	56.8	-40.9	0	0	0	0	0	0	0	0	0	0	6	0	0	0	0	0	0	0	0	0	0	0	0	0	0	0	0
143	259	hsa-miR-190a-5p_R-1	TGATATGTTTGATATATTAGG	21	chr15	+	62823941	62824082	acctggatgccttttctgcaggcctctgtgTGATATGTTTGATATATTAGGttgttatttaatccaACTATATATCAAACATATTCCtacagtgtcttgccctgtctccgggggttcctaataaagtttataaggcaacagg	24	hsa-mir-190a,ptr-mir-190a,ppy-mir-190a,ggo-mir-190a,ppa-mir-190,mml-mir-190a,bta-mir-190a,cfa-mir-190a,cja-mir-190a,nle-mir-190,oga-mir-190,cpo-mir-190a,dno-mir-190a,ocu-mir-190a,tch-mir-190a,mmu-mir-190a,eca-mir-190a,mdo-mir-190a,rno-mir-190a-2,rno-mir-190a-1,ssc-mir-190a,chi-mir-190a,cgr-mir-190a,sha-mir-190,	hsa-mir-190a	tgcaggcctctgtgTGATATGTTTGATATATTAGGTtgttatttaatccaaCTATATATCAAACATATTCCTacagtgtcttgcc	hsa-miR-190a-5p	TGATATGTTTGATATATTAGGT	5'	Diff	gp1a	.((((..((((((....((.(((..(((((.((((((((((((((((..(((((..........)))))))))))))))))))))..))))).)))...(((((....)))))............))....)))))).))))	76	39.4	-49.2	23	0	0	8	12	0	12	123	94	119	288	34	0	11	8	25	169	176	49	39.6403	0	0	9.2377	21.2779	0	12.0944	62.6462
143	260	hsa-miR-190a-3p_L+1R-1	ACTATATATCAAACATATTCC	21	chr15	+	62823941	62824082	acctggatgccttttctgcaggcctctgtgTGATATGTTTGATATATTAGGttgttatttaatccaACTATATATCAAACATATTCCtacagtgtcttgccctgtctccgggggttcctaataaagtttataaggcaacagg	24	hsa-mir-190a,ptr-mir-190a,ppy-mir-190a,ggo-mir-190a,ppa-mir-190,mml-mir-190a,bta-mir-190a,cfa-mir-190a,cja-mir-190a,nle-mir-190,oga-mir-190,cpo-mir-190a,dno-mir-190a,ocu-mir-190a,tch-mir-190a,mmu-mir-190a,eca-mir-190a,mdo-mir-190a,rno-mir-190a-2,rno-mir-190a-1,ssc-mir-190a,chi-mir-190a,cgr-mir-190a,sha-mir-190,	hsa-mir-190a	tgcaggcctctgtgTGATATGTTTGATATATTAGGTtgttatttaatccaaCTATATATCAAACATATTCCTacagtgtcttgcc	hsa-miR-190a-3p	CTATATATCAAACATATTCCT	3'	Diff	gp1a	.((((..((((((....((.(((..(((((.((((((((((((((((..(((((..........)))))))))))))))))))))..))))).)))...(((((....)))))............))....)))))).))))	76	39.4	-49.2	5	0	5	0	0	0	0	6	0	0	25	0	0	0	0	0	7	0	0	8.61745	0	6.50834	0	0	0	0	3.05591
144	261	hsa-miR-190b-5p	TGATATGTTTGATATTGGGTTG	22	chr1	-	154193642	154193753	ctctcctgcctgcttctgtgTGATATGTTTGATATTGGGTTGtttaattaggaaccaactaaatgtcaaacatattcttacagcagcaggtgattcagcaccaccctctttc	19	hsa-mir-190b,ppy-mir-190b,ptr-mir-190b,ggo-mir-190b,mml-mir-190b,cja-mir-190b,mmu-mir-190b,bta-mir-190b,eca-mir-190b,mdo-mir-190b,cfa-mir-190b,ssc-mir-190b,chi-mir-190b,cpo-mir-190b,ocu-mir-190b,tch-mir-190b,pal-mir-190b,dno-mir-190b,cgr-mir-190b,	hsa-mir-190b	tgcttctgtgTGATATGTTTGATATTGGGTTGtttaattaggaaccaACTAAATGTCAAACATATTCTtacagcagcag	hsa-miR-190b-5p	TGATATGTTTGATATTGGGTTG	5'	Yes	gp1a	.......(((((((.(((((.(((((((((((((((..(((((((......))).))))..)))))))))))))))..))))).))))))).....................	84	41.1	-40	9	19	26	53	48	37	44	126	97	92	307	83	14	21	32	52	88	103	119	15.5114	38.8943	33.8434	61.1998	85.1118	48.7397	44.3461	64.1741
145	262	hsa-miR-191-5p	CAACGGAATCCCAAAAGCAGCTG	23	chr3	-	49020602	49020714	gccaacggctggacagcgggCAACGGAATCCCAAAAGCAGCTGttgtctccagagcattccagCTGCGCTTGGATTTCGTCCCCtgctctcctgcctgagcagcgccctggcc	28	hsa-mir-191,ppy-mir-191,mml-mir-191,ptr-mir-191,ggo-mir-191,ppa-mir-191,sbo-mir-191,cja-mir-191,nle-mir-191,oga-mir-191,mmr-mir-191,dma-mir-191,cfa-mir-191,dno-mir-191,tch-mir-191,mmu-mir-191,bta-mir-191,oar-mir-191,eca-mir-191a,mdo-mir-191,efu-mir-191,rno-mir-191a,ssc-mir-191,cpo-mir-191,pal-mir-191,ocu-mir-191,chi-mir-191,cgr-mir-191,	hsa-mir-191	cggctggacagcgggCAACGGAATCCCAAAAGCAGCTGttgtctccagagcattccaGCTGCGCTTGGATTTCGTCCCCtgctctcctgcct	hsa-miR-191-5p	CAACGGAATCCCAAAAGCAGCTG	5'	Yes	gp1a	((((..(((.(((.((((((..(((((((((.((..(((((((..((((....)).))..)))))))..)))))))))))..)))))).))).)))...((...))..)))).	90	62.8	-53.1	22717	17088	21402	34069	20257	28017	23992	67481	56969	55570	186081	61191	20207	20953	21608	41131	48259	61135	26720	39152.5	34980.3	27858.3	39339.9	35919	36906.5	24180.7	34369.3
145	263	hsa-miR-191-3p_L-1	CTGCGCTTGGATTTCGTCCCC	21	chr3	-	49020602	49020714	gccaacggctggacagcgggCAACGGAATCCCAAAAGCAGCTGttgtctccagagcattccagCTGCGCTTGGATTTCGTCCCCtgctctcctgcctgagcagcgccctggcc	28	hsa-mir-191,ppy-mir-191,mml-mir-191,ptr-mir-191,ggo-mir-191,ppa-mir-191,sbo-mir-191,cja-mir-191,nle-mir-191,oga-mir-191,mmr-mir-191,dma-mir-191,cfa-mir-191,dno-mir-191,tch-mir-191,mmu-mir-191,bta-mir-191,oar-mir-191,eca-mir-191a,mdo-mir-191,efu-mir-191,rno-mir-191a,ssc-mir-191,cpo-mir-191,pal-mir-191,ocu-mir-191,chi-mir-191,cgr-mir-191,	hsa-mir-191	cggctggacagcgggCAACGGAATCCCAAAAGCAGCTGttgtctccagagcattccaGCTGCGCTTGGATTTCGTCCCCtgctctcctgcct	hsa-miR-191-3p	GCTGCGCTTGGATTTCGTCCCC	3'	Diff	gp1a	((((..(((.(((.((((((..(((((((((.((..(((((((..((((....)).))..)))))))..)))))))))))..)))))).))).)))...((...))..)))).	90	62.8	-53.1	11	0	8	33	5	11	30	33	45	46	189	58	6	0	18	37	16	36	13	18.9584	0	10.4133	38.1055	8.86581	14.4902	30.236	16.8075
146	264	hsa-miR-192-5p	CTGACCTATGAATTGACAGCC	21	chr11	-	64891132	64891246	gccgagaccgagtgcacagggctCTGACCTATGAATTGACAGCCagtgctctcgtctcccctctggCTGCCAATTCCATAGGTCACAggtatgttcgcctcaatgccagccacca	21	hsa-mir-192,ppy-mir-192,ptr-mir-192,ggo-mir-192,ppa-mir-192,mml-mir-192,nle-mir-192,oga-mir-192,mmu-mir-192,bta-mir-192,eca-mir-192,cfa-mir-192,efu-mir-192,rno-mir-192,ssc-mir-192,cpo-mir-192,pal-mir-192,dno-mir-192,chi-mir-192,cgr-mir-192,tch-mir-192,	hsa-mir-192	gccgagaccgagtgcacagggctCTGACCTATGAATTGACAGCCagtgctctcgtctcccctctggCTGCCAATTCCATAGGTCACAGgtatgttcgcctcaatgccagc	hsa-miR-192-5p	CTGACCTATGAATTGACAGCC	5'	Yes	gp1a	((((....)).))......(((..((((((((((((((.(((((((................))))))).))))).)))))))))..(((((..........))))).)))....	61	57.4	-39.6	10073.5	7161.5	12030	14446.5	9701	12393.5	16387.5	88708.5	18747	23941.5	53081	18581	10176	11067.5	18196.5	38121.5	19619	43692.5	12369	17361.6	14660.1	15659.1	16681.6	17201.4	16325.8	16516.4	45180.9
146	265	hsa-miR-192-3p_R-1	CTGCCAATTCCATAGGTCACA	21	chr11	-	64891132	64891246	gccgagaccgagtgcacagggctCTGACCTATGAATTGACAGCCagtgctctcgtctcccctctggCTGCCAATTCCATAGGTCACAggtatgttcgcctcaatgccagccacca	21	hsa-mir-192,ppy-mir-192,ptr-mir-192,ggo-mir-192,ppa-mir-192,mml-mir-192,nle-mir-192,oga-mir-192,mmu-mir-192,bta-mir-192,eca-mir-192,cfa-mir-192,efu-mir-192,rno-mir-192,ssc-mir-192,cpo-mir-192,pal-mir-192,dno-mir-192,chi-mir-192,cgr-mir-192,tch-mir-192,	hsa-mir-192	gccgagaccgagtgcacagggctCTGACCTATGAATTGACAGCCagtgctctcgtctcccctctggCTGCCAATTCCATAGGTCACAGgtatgttcgcctcaatgccagc	hsa-miR-192-3p	CTGCCAATTCCATAGGTCACAG	3'	Diff	gp1a	((((....)).))......(((..((((((((((((((.(((((((................))))))).))))).)))))))))..(((((..........))))).)))....	61	57.4	-39.6	0	0	0	0	0	6	0	8	11	0	0	0	0	0	0	5	0	5	0	0	0	0	0	0	7.90373	0	4.07455
147	266	hsa-miR-193a-5p	TGGGTCTTTGCGGGCGAGATGA	22	chr17	+	31559980	31560090	gacgcaccccgaactccgaggatgggagctgagggcTGGGTCTTTGCGGGCGAGATGAgggtgtcggatcAACTGGCCTACAAAGTCCCAgttctcggcccccgggaccag	16	hsa-mir-193a,ptr-mir-193a,ppy-mir-193a,ggo-mir-193a,ppa-mir-193a,mml-mir-193a,oga-mir-193a,eca-mir-193a,mdo-mir-193a,cfa-mir-193a,cpo-mir-193a,dno-mir-193a,ocu-mir-193a,efu-mir-193a,ssc-mir-193a,pal-mir-193a,	hsa-mir-193a	cgaggatgggagctgagggcTGGGTCTTTGCGGGCGAGATGAgggtgtcggatcAACTGGCCTACAAAGTCCCAGTtctcggcccccg	hsa-miR-193a-5p	TGGGTCTTTGCGGGCGAGATGA	5'	Yes	gp1a	.......((((...((....)).(((.((((((..(((((.(((((..(((.((.(((..........))).)).)))..))))).)))))..))))))))))))).....	79	64.9	-55.9	1033	2078	2556	3324	2071	1724	4573	13324	3226	5481	9576	3059	2009	1791	2276	5432	2433	4641	3883	1780.37	4253.81	3327.06	3838.26	3672.22	2271.01	4608.97	6786.16
147	267	hsa-miR-193a-3p_R-2	AACTGGCCTACAAAGTCCCA	20	chr17	+	31559980	31560090	gacgcaccccgaactccgaggatgggagctgagggcTGGGTCTTTGCGGGCGAGATGAgggtgtcggatcAACTGGCCTACAAAGTCCCAgttctcggcccccgggaccag	16	hsa-mir-193a,ptr-mir-193a,ppy-mir-193a,ggo-mir-193a,ppa-mir-193a,mml-mir-193a,oga-mir-193a,eca-mir-193a,mdo-mir-193a,cfa-mir-193a,cpo-mir-193a,dno-mir-193a,ocu-mir-193a,efu-mir-193a,ssc-mir-193a,pal-mir-193a,	hsa-mir-193a	cgaggatgggagctgagggcTGGGTCTTTGCGGGCGAGATGAgggtgtcggatcAACTGGCCTACAAAGTCCCAGTtctcggcccccg	hsa-miR-193a-3p	AACTGGCCTACAAAGTCCCAGT	3'	Diff	gp1a	.......((((...((....)).(((.((((((..(((((.(((((..(((.((.(((..........))).)).)))..))))).)))))..))))))))))))).....	79	64.9	-55.9	0	0	0	0	0	0	0	18	0	6	27	8	0	0	0	7	0	5	0	0	0	0	0	0	0	0	9.16773
148	268	hsa-miR-193b-5p	CGGGGTTTTGAGGGCGAGATGA	22	chr16	+	14303960	14304071	ggaggctgtggtctcagaatCGGGGTTTTGAGGGCGAGATGAgtttatgttttatccAACTGGCCCTCAAAGTCCCGCTtttggggtcattctggacagcgagggactcagg	26	hsa-mir-193b,ppy-mir-193b,mml-mir-193b,ptr-mir-193b,ggo-mir-193b,ppa-mir-193b,cja-mir-193,nle-mir-193b,oga-mir-193b,mmr-mir-193,dma-mir-193,mdo-mir-193b,cpo-mir-193b,pal-mir-193b,ocu-mir-193b,tch-mir-193b,mmu-mir-193b,bta-mir-193b,eca-mir-193b,cfa-mir-193b,efu-mir-193b,rno-mir-193b,dno-mir-193b,chi-mir-193b,chi-mir-193a,cgr-mir-193b,	hsa-mir-193b	gtggtctcagaatCGGGGTTTTGAGGGCGAGATGAgtttatgttttatccAACTGGCCCTCAAAGTCCCGCTtttggggtcat	hsa-miR-193b-5p	CGGGGTTTTGAGGGCGAGATGA	5'	Yes	gp1a	.(((((((((..(((((((.((((..(((((((((.((.((..(.........)..)).)).)))))))))..)))).)))))))..).......)))))......)))...	108	53.6	-46.6	67	93	113	226	81	76	299	1322	162	549	605	107	102	114	145	384	144	391	258	115.474	190.377	147.089	260.965	143.626	100.114	301.352	673.319
148	269	hsa-miR-193b-3p	AACTGGCCCTCAAAGTCCCGCT	22	chr16	+	14303960	14304071	ggaggctgtggtctcagaatCGGGGTTTTGAGGGCGAGATGAgtttatgttttatccAACTGGCCCTCAAAGTCCCGCTtttggggtcattctggacagcgagggactcagg	26	hsa-mir-193b,ppy-mir-193b,mml-mir-193b,ptr-mir-193b,ggo-mir-193b,ppa-mir-193b,cja-mir-193,nle-mir-193b,oga-mir-193b,mmr-mir-193,dma-mir-193,mdo-mir-193b,cpo-mir-193b,pal-mir-193b,ocu-mir-193b,tch-mir-193b,mmu-mir-193b,bta-mir-193b,eca-mir-193b,cfa-mir-193b,efu-mir-193b,rno-mir-193b,dno-mir-193b,chi-mir-193b,chi-mir-193a,cgr-mir-193b,	hsa-mir-193b	gtggtctcagaatCGGGGTTTTGAGGGCGAGATGAgtttatgttttatccAACTGGCCCTCAAAGTCCCGCTtttggggtcat	hsa-miR-193b-3p	AACTGGCCCTCAAAGTCCCGCT	3'	Yes	gp1a	.(((((((((..(((((((.((((..(((((((((.((.((..(.........)..)).)).)))))))))..)))).)))))))..).......)))))......)))...	108	53.6	-46.6	15	14	23	62	28	17	93	818	73	242	545	51	20	17	63	225	123	339	123	25.8524	28.659	29.9384	71.5922	49.6485	22.3939	93.7315	416.622
149	270	hsa-miR-194-5p_R-1	TGTAACAGCAACTCCATGTGG	21	chr1	-	220118157	220118241	atggtgttatcaagTGTAACAGCAACTCCATGTGGactgtgtaccaatttCCAGTGGAGATGCTGTTACTtttgatggttaccaa	13	hsa-mir-194-1,ptr-mir-194,ggo-mir-194,mml-mir-194-1,mne-mir-194,age-mir-194,ppy-mir-194,cja-mir-194,mmu-mir-194-1,eca-mir-194-2,cfa-mir-194,efu-mir-194-1,ocu-mir-194,	hsa-mir-194-1	atggtgttatcaagTGTAACAGCAACTCCATGTGGActgtgtaccaatttccagtggagatgctgttacttttgatggttaccaa	hsa-miR-194-5p	TGTAACAGCAACTCCATGTGGA	5'	Diff	gp1a	.(((((..(((((..(((((((((.((((((.((((..((......)).)))))))))).)))))))))..)))))..).)))).	83	41.2	-36.9	529.5	395	673.5	1029.5	667.5	691.5	1230	9846.5	2196.5	2328.5	6848	1257	465	462.5	893	2891	2977	5371.5	1755.5	912.588	808.592	876.674	1188.78	1183.59	910.905	1239.68	5015
149	271	mmu-miR-194-1-3p_R-2_1ss10CA	CCAGTGGAGATGCTGTTACT	20	chr1	-	220118157	220118241	atggtgttatcaagTGTAACAGCAACTCCATGTGGactgtgtaccaatttCCAGTGGAGATGCTGTTACTtttgatggttaccaa	13	hsa-mir-194-1,ptr-mir-194,ggo-mir-194,mml-mir-194-1,mne-mir-194,age-mir-194,ppy-mir-194,cja-mir-194,mmu-mir-194-1,eca-mir-194-2,cfa-mir-194,efu-mir-194-1,ocu-mir-194,	mmu-mir-194-1	atcgggTGTAACAGCAACTCCATGTGGActgtgctcggattCCAGTGGAGCTGCTGTTACTTCtgat	mmu-miR-194-1-3p	CCAGTGGAGCTGCTGTTACTTC	3'	Diff	gp1a	.(((((..(((((..(((((((((.((((((.((((..((......)).)))))))))).)))))))))..)))))..).)))).	83	41.2	-36.9	0	6	5	0	0	12	5	0	8	0	37	0	7	0	10	0	28	28	0	0	12.2824	6.50834	0	0	15.8075	5.03933	0
150	272	hsa-miR-194-5p_R-1	TGTAACAGCAACTCCATGTGG	21	chr11	-	64891355	64891439	tggttcccgcccccTGTAACAGCAACTCCATGTGGaagtgcccactggttCCAGTGGGGCTGCTGTTATCTggggcgagggccag	13	hsa-mir-194-2,mml-mir-194-2,mmu-mir-194-2,bta-mir-194-2,eca-mir-194-1,efu-mir-194-2,rno-mir-194-2,ssc-mir-194a,cpo-mir-194,pal-mir-194b,dno-mir-194,tch-mir-194,oar-mir-194,	hsa-mir-194-2	tggttcccgcccccTGTAACAGCAACTCCATGTGGAagtgcccactggttCCAGTGGGGCTGCTGTTATCTGgggcgagggccag	hsa-miR-194-5p	TGTAACAGCAACTCCATGTGGA	5'	Diff	gp1a	(((..(.((((((..(((((((((..(((....)))....(((((((....)))))))..)))))))))..)))))).)..))).	84	62.4	-51.4	529.5	395	673.5	1029.5	667.5	691.5	1230	9846.5	2196.5	2328.5	6848	1257	465	462.5	893	2891	2977	5371.5	1755.5	912.588	808.592	876.674	1188.78	1183.59	910.905	1239.68	5015
150	273	hsa-miR-194-3p_R-1	CCAGTGGGGCTGCTGTTATCT	21	chr11	-	64891355	64891439	tggttcccgcccccTGTAACAGCAACTCCATGTGGaagtgcccactggttCCAGTGGGGCTGCTGTTATCTggggcgagggccag	13	hsa-mir-194-2,mml-mir-194-2,mmu-mir-194-2,bta-mir-194-2,eca-mir-194-1,efu-mir-194-2,rno-mir-194-2,ssc-mir-194a,cpo-mir-194,pal-mir-194b,dno-mir-194,tch-mir-194,oar-mir-194,	hsa-mir-194-2	tggttcccgcccccTGTAACAGCAACTCCATGTGGAagtgcccactggttCCAGTGGGGCTGCTGTTATCTGgggcgagggccag	hsa-miR-194-3p	CCAGTGGGGCTGCTGTTATCTG	3'	Diff	gp1a	(((..(.((((((..(((((((((..(((....)))....(((((((....)))))))..)))))))))..)))))).)..))).	84	62.4	-51.4	0	0	0	5	0	0	17	101	11	5	53	0	0	5	7	22	8	24	7	0	0	0	5.77356	0	0	17.1337	51.4412
151	274	hsa-miR-195-5p_R+1	TAGCAGCACAGAAATATTGGCA	22	chr17	-	7017614	7017707	acacccagcttccctggctcTAGCAGCACAGAAATATTGGCAcagggaagcgagtctgCCAATATTGGCTGTGCTGCTCcaggcagggtggtga	18	hsa-mir-195,ppy-mir-195,ggo-mir-195,ppa-mir-195,ptr-mir-195,mml-mir-195,nle-mir-195,mmr-mir-195,mmu-mir-195a,bta-mir-195,eca-mir-195,cfa-mir-195,rno-mir-195,ssc-mir-195,dno-mir-195,ocu-mir-195,chi-mir-195,cgr-mir-195,	hsa-mir-195	agcttccctggctcTAGCAGCACAGAAATATTGGCacagggaagcgagtctgCCAATATTGGCTGTGCTGCTCCaggcagggtggtg	hsa-miR-195-5p	TAGCAGCACAGAAATATTGGC	5'	Diff	gp1a	.((((......(((((.((..((((((((((.((((((((((...((.......))))))))))))..))))))))))..)).))))).)))).	92	56.4	-47.5	178	90	195	152	117	210	162	710.667	345.333	495	2400	252	72	105	123	389	572	532	368.667	306.781	184.236	253.825	175.516	207.46	276.631	163.274	361.956
151	275	hsa-miR-195-3p_R-1	CCAATATTGGCTGTGCTGCTC	21	chr17	-	7017614	7017707	acacccagcttccctggctcTAGCAGCACAGAAATATTGGCAcagggaagcgagtctgCCAATATTGGCTGTGCTGCTCcaggcagggtggtga	18	hsa-mir-195,ppy-mir-195,ggo-mir-195,ppa-mir-195,ptr-mir-195,mml-mir-195,nle-mir-195,mmr-mir-195,mmu-mir-195a,bta-mir-195,eca-mir-195,cfa-mir-195,rno-mir-195,ssc-mir-195,dno-mir-195,ocu-mir-195,chi-mir-195,cgr-mir-195,	hsa-mir-195	agcttccctggctcTAGCAGCACAGAAATATTGGCacagggaagcgagtctgCCAATATTGGCTGTGCTGCTCCaggcagggtggtg	hsa-miR-195-3p	CCAATATTGGCTGTGCTGCTCC	3'	Diff	gp1a	.((((......(((((.((..((((((((((.((((((((((...((.......))))))))))))..))))))))))..)).))))).)))).	92	56.4	-47.5	33	21	33	13	15	16	65	62	45	28	227	55	15	45	26	47	42	29	47	56.8752	42.9884	42.9551	15.0113	26.5974	21.0766	65.5113	31.5777
152	276	hsa-miR-196b-5p_R-1	TAGGTAGTTTCCTGTTGTTGG	21	chr7	-	27169480	27169564	aactggtcggtgattTAGGTAGTTTCCTGTTGTTGGgatccacctttctcTCGACAGCACGACACTGCCTTCattacttcagttg	24	hsa-mir-196b,ppy-mir-196b,ptr-mir-196b,ggo-mir-196b,nle-mir-196b,oga-mir-196b,mmr-mir-196b,cfa-mir-196b,cpo-mir-196b,dno-mir-196b,ocu-mir-196b,mml-mir-196b,cja-mir-196b,mmu-mir-196b,bta-mir-196b,rno-mir-196b-1,rno-mir-196b-2,chi-mir-196b,eca-mir-196b,mdo-mir-196b,ssc-mir-196b-1,ssc-mir-196b-2,pal-mir-196b,cgr-mir-196b,	hsa-mir-196b	actggtcggtgattTAGGTAGTTTCCTGTTGTTGGGatccacctttctcTCGACAGCACGACACTGCCTTCattacttcagttg	hsa-miR-196b-5p	TAGGTAGTTTCCTGTTGTTGGG	5'	Diff	gp1a	((((((..((((((..(((((((.((.(((((((((((..........))))))))))).)).)))))))..)))))))))))).	84	47.1	-35.8	96	83	39	111	65	98	58	746	234	162	996	196	83	87	72	78	274	214	80	165.455	169.907	50.7651	128.173	115.256	129.094	58.4562	379.952
152	277	hsa-miR-196b-3p	TCGACAGCACGACACTGCCTTC	22	chr7	-	27169480	27169564	aactggtcggtgattTAGGTAGTTTCCTGTTGTTGGgatccacctttctcTCGACAGCACGACACTGCCTTCattacttcagttg	24	hsa-mir-196b,ppy-mir-196b,ptr-mir-196b,ggo-mir-196b,nle-mir-196b,oga-mir-196b,mmr-mir-196b,cfa-mir-196b,cpo-mir-196b,dno-mir-196b,ocu-mir-196b,mml-mir-196b,cja-mir-196b,mmu-mir-196b,bta-mir-196b,rno-mir-196b-1,rno-mir-196b-2,chi-mir-196b,eca-mir-196b,mdo-mir-196b,ssc-mir-196b-1,ssc-mir-196b-2,pal-mir-196b,cgr-mir-196b,	hsa-mir-196b	actggtcggtgattTAGGTAGTTTCCTGTTGTTGGGatccacctttctcTCGACAGCACGACACTGCCTTCattacttcagttg	hsa-miR-196b-3p	TCGACAGCACGACACTGCCTTC	3'	Yes	gp1a	((((((..((((((..(((((((.((.(((((((((((..........))))))))))).)).)))))))..)))))))))))).	84	47.1	-35.8	0	0	0	0	0	0	0	5	0	0	8	0	0	0	0	0	8	0	0	0	0	0	0	0	0	0	2.54659
153	278	hsa-miR-196a-5p_R-1	TAGGTAGTTTCATGTTGTTGG	21	chr17	-	48632475	48632576	tgaattggaactgctgagtgaatTAGGTAGTTTCATGTTGTTGGgcctgggtttctgaacacaacaacattaaaccacccgattcacggcagttactgctcc	15	hsa-mir-196a-1,ppy-mir-196-1,ggo-mir-196-1,mml-mir-196a-1,ptr-mir-196a-1,cja-mir-196a,oga-mir-196a,mmu-mir-196a-1,bta-mir-196a-1,chi-mir-196a,eca-mir-196a,cfa-mir-196a-1,ssc-mir-196a-1,cpo-mir-196a,ocu-mir-196a-1,	hsa-mir-196a-1	gtgaatTAGGTAGTTTCATGTTGTTGGGcctgggtttctgaacaCAACAACATTAAACCACCCGAttcac	hsa-miR-196a-5p	TAGGTAGTTTCATGTTGTTGGG	5'	Diff	gp1a	......(((((((((..((((((..(((.((((.(((((((((.....((....)).....))))))))).)))).)))..))))))))))))).)).....	91	45.1	-36	15.5	20	21.5	3	0	14.5	6.5	26.5	28.5	40	113.5	5.5	0	5.5	7.5	24.5	12.5	47	43	26.7141	40.9414	27.9859	3.46414	0	19.1007	6.55113	13.4969
154	279	hsa-miR-196a-5p_R-1	TAGGTAGTTTCATGTTGTTGG	21	chr12	+	53991738	53991847	tgctcgctcagctgatctgtggctTAGGTAGTTTCATGTTGTTGGgattgagttttgaacTCGGCAACAAGAAACTGCCTGAgttacatcagtcggttttcgtcgagggc	22	hsa-mir-196a-2,ptr-mir-196a-2,ppy-mir-196-2,ggo-mir-196-2,ppa-mir-196,mml-mir-196a-2,oga-mir-196,dma-mir-196,cfa-mir-196a-2,cpo-mir-196c,pal-mir-196a,dno-mir-196a,ocu-mir-196a-2,tch-mir-196a,age-mir-196,lla-mir-196,mmu-mir-196a-2,bta-mir-196a-2,efu-mir-196,rno-mir-196a,ssc-mir-196a-2,cgr-mir-196a,	hsa-mir-196a-2	tgctcgctcagctgatctgtggctTAGGTAGTTTCATGTTGTTGGGattgagttttgaactCGGCAACAAGAAACTGCCTGAGttacatcagtcggttttcgtcgagggc	hsa-miR-196a-5p	TAGGTAGTTTCATGTTGTTGGG	5'	Diff	gp1a	..(((((..(((((((.(((..(((((((((((((.(((((..(((.(..(...)..).)))..))))).)))))))))))))..)))...)))))))...).))))...	105	48.2	-48.3	15.5	20	21.5	3	0	14.5	6.5	26.5	28.5	40	113.5	5.5	0	5.5	7.5	24.5	12.5	47	43	26.7141	40.9414	27.9859	3.46414	0	19.1007	6.55113	13.4969
154	280	hsa-miR-196a-3p_L+1R-1_1ss18CT	TCGGCAACAAGAAACTGTCTGA	22	chr12	+	53991738	53991847	tgctcgctcagctgatctgtggctTAGGTAGTTTCATGTTGTTGGgattgagttttgaacTCGGCAACAAGAAACTGCCTGAgttacatcagtcggttttcgtcgagggc	22	hsa-mir-196a-2,ptr-mir-196a-2,ppy-mir-196-2,ggo-mir-196-2,ppa-mir-196,mml-mir-196a-2,oga-mir-196,dma-mir-196,cfa-mir-196a-2,cpo-mir-196c,pal-mir-196a,dno-mir-196a,ocu-mir-196a-2,tch-mir-196a,age-mir-196,lla-mir-196,mmu-mir-196a-2,bta-mir-196a-2,efu-mir-196,rno-mir-196a,ssc-mir-196a-2,cgr-mir-196a,	hsa-mir-196a-2	tgctcgctcagctgatctgtggctTAGGTAGTTTCATGTTGTTGGGattgagttttgaactCGGCAACAAGAAACTGCCTGAGttacatcagtcggttttcgtcgagggc	hsa-miR-196a-3p	CGGCAACAAGAAACTGCCTGAG	3'	Diff	gp1a	..(((((..(((((((.(((..(((((((((((((.(((((..(((.(..(...)..).)))..))))).)))))))))))))..)))...)))))))...).))))...	105	48.2	-48.3	0	0	0	0	0	0	0	0	0	0	0	0	0	0	0	0	5	0	0	0	0	0	0	0	0	0	0
155	281	hsa-miR-197-5p_R-1	CGGGTAGAGAGGGCAGTGGGAG	22	chr1	+	109598874	109598979	ctggaatctgtgctctgggggctgtgcCGGGTAGAGAGGGCAGTGGGAGgtaagagctcttcacccTTCACCACCTTCTCCACCCAGCatggccggcacactttgg	18	hsa-mir-197,ptr-mir-197,ppy-mir-197,ppa-mir-197,mml-mir-197,age-mir-197,eca-mir-197,ggo-mir-197,cja-mir-197,oga-mir-197,mmr-mir-197,cfa-mir-197,cpo-mir-197,mne-mir-197,bta-mir-197,dno-mir-197,ocu-mir-197,chi-mir-197,	hsa-mir-197	ggctgtgcCGGGTAGAGAGGGCAGTGGGAGGtaagagctcttcacccTTCACCACCTTCTCCACCCAGCatggcc	hsa-miR-197-5p	CGGGTAGAGAGGGCAGTGGGAGG	5'	Diff	gp1a	(..((...((((((.....(((..(((.((((.(((((((..((((..((((((....))).)))..))))..))))))).)))).)))..))))))))).))..)	106	61.3	-50.4	0	0	0	0	6	0	14	15	5	7	45	0	0	0	0	0	0	12	5	0	0	0	0	10.639	0	14.1101	7.63978
155	282	hsa-miR-197-3p	TTCACCACCTTCTCCACCCAGC	22	chr1	+	109598874	109598979	ctggaatctgtgctctgggggctgtgcCGGGTAGAGAGGGCAGTGGGAGgtaagagctcttcacccTTCACCACCTTCTCCACCCAGCatggccggcacactttgg	18	hsa-mir-197,ptr-mir-197,ppy-mir-197,ppa-mir-197,mml-mir-197,age-mir-197,eca-mir-197,ggo-mir-197,cja-mir-197,oga-mir-197,mmr-mir-197,cfa-mir-197,cpo-mir-197,mne-mir-197,bta-mir-197,dno-mir-197,ocu-mir-197,chi-mir-197,	hsa-mir-197	ggctgtgcCGGGTAGAGAGGGCAGTGGGAGGtaagagctcttcacccTTCACCACCTTCTCCACCCAGCatggcc	hsa-miR-197-3p	TTCACCACCTTCTCCACCCAGC	3'	Yes	gp1a	(..((...((((((.....(((..(((.((((.(((((((..((((..((((((....))).)))..))))..))))))).)))).)))..))))))))).))..)	106	61.3	-50.4	234	224	405	369	371	340	428	559	592	785	2253	568	117	239	209	528	520	546	328	403.297	458.543	527.176	426.089	657.843	447.878	431.367	284.709
156	283	hsa-miR-199a-5p	CCCAGTGTTCAGACTACCTGTTC	23	chr1	-	172144535	172144644	aggaagcttctggagatcctgctccgtcgcCCCAGTGTTCAGACTACCTGTTCaggacaatgccgttgtACAGTAGTCTGCACATTGGTTagactgggcaagggagagca	31	hsa-mir-199a-2,ptr-mir-199a-2,ppy-mir-199a,ggo-mir-199a,ppa-mir-199a,mml-mir-199a-1,mne-mir-199a,sla-mir-199a,nle-mir-199a-2,oga-mir-199-1,mmr-mir-199-1,dma-mir-199,sbo-mir-199-2,pal-mir-199-1,tch-mir-199a,mmr-mir-199-2,lla-mir-199a,mmu-mir-199a-2,bta-mir-199a-1,oar-mir-199a,eca-mir-199a,mdo-mir-199b-2,cfa-mir-199-2,efu-mir-199-1,rno-mir-199a,cgr-mir-199a-2,ssc-mir-199a-1,cpo-mir-199-2,dno-mir-19…	hsa-mir-199a-2	aggaagcttctggagatcctgctccgtcgcCCCAGTGTTCAGACTACCTGTTCaggacaatgccgttgtACAGTAGTCTGCACATTGGTTAgactgggcaagggagagca	hsa-miR-199a-5p	CCCAGTGTTCAGACTACCTGTTC	5'	Yes	gp1a	.....((.(((.....((((((((.(((...(((((((.((((((((.(((...((......)).....))))))))))).)))))))...))).))))).)))))))).	104	53.6	-43	3489.5	2151.5	2630.5	6778.5	3006	5497	3134	5798	7604.17	9168	30033.5	11103	3636.5	2728.5	3777	6102	5246.5	8578	9374.33	6014.12	4404.27	3424.04	7827.22	5330.13	7241.14	3158.65	2953.03
156	284	hsa-miR-199a-3p_R-1	ACAGTAGTCTGCACATTGGTT	21	chr1	-	172144535	172144644	aggaagcttctggagatcctgctccgtcgcCCCAGTGTTCAGACTACCTGTTCaggacaatgccgttgtACAGTAGTCTGCACATTGGTTagactgggcaagggagagca	31	hsa-mir-199a-2,ptr-mir-199a-2,ppy-mir-199a,ggo-mir-199a,ppa-mir-199a,mml-mir-199a-1,mne-mir-199a,sla-mir-199a,nle-mir-199a-2,oga-mir-199-1,mmr-mir-199-1,dma-mir-199,sbo-mir-199-2,pal-mir-199-1,tch-mir-199a,mmr-mir-199-2,lla-mir-199a,mmu-mir-199a-2,bta-mir-199a-1,oar-mir-199a,eca-mir-199a,mdo-mir-199b-2,cfa-mir-199-2,efu-mir-199-1,rno-mir-199a,cgr-mir-199a-2,ssc-mir-199a-1,cpo-mir-199-2,dno-mir-19…	hsa-mir-199a-2	aggaagcttctggagatcctgctccgtcgcCCCAGTGTTCAGACTACCTGTTCaggacaatgccgttgtACAGTAGTCTGCACATTGGTTAgactgggcaagggagagca	hsa-miR-199a-3p	ACAGTAGTCTGCACATTGGTTA	3'	Diff	gp1a	.....((.(((.....((((((((.(((...(((((((.((((((((.(((...((......)).....))))))))))).)))))))...))).))))).)))))))).	104	53.6	-43	6347.67	4874.67	7109.33	9691	6402.67	9093	11906.7	14593.7	16303.3	15676.3	61894	17078	5527.33	6054	6932.33	10698.7	13159	15070.3	18942.7	10940.1	9978.78	9254	11190.3	11353	11978.1	12000.3	7432.82
157	285	hsa-miR-199b-5p_R-1	CCCAGTGTTTAGACTATCTGTT	22	chr9	-	128244721	128244830	ccagaggacacctccactccgtctaCCCAGTGTTTAGACTATCTGTTcaggactcccaaattgtACAGTAGTCTGCACATTGGTTaggctgggctgggttagaccctcgg	22	hsa-mir-199b,ptr-mir-199b,ppy-mir-199b,ppa-mir-199b,nle-mir-199b,mmr-mir-199-3,pal-mir-199-3,cja-mir-199-2,eca-mir-199b,oga-mir-199-2,sbo-mir-199-3,tch-mir-199b,mmu-mir-199b,bta-mir-199b,mdo-mir-199b-1,cfa-mir-199-3,efu-mir-199-3,ssc-mir-199b,cpo-mir-199-3,dno-mir-199-2,chi-mir-199b,chi-mir-199c,	hsa-mir-199b	ccagaggacacctccactccgtctaCCCAGTGTTTAGACTATCTGTTCaggactcccaaattgtACAGTAGTCTGCACATTGGTTAggctgggctgggttagaccctcgg	hsa-miR-199b-5p	CCCAGTGTTTAGACTATCTGTTC	5'	Diff	gp1a	((.((((.....((((..(((((((.(((((((..((((((.((((.((((....))....)).))))))))))..))))))).))))).))..))))......))))))	110	52.7	-41.4	1160	1245	1635	2005	1632	1248	1297	5566	3347.67	2948	17359	1955	808	1278	1400	1398	3558	2500	2266.33	1999.25	2548.6	2128.23	2315.2	2893.8	1643.98	1307.2	2834.87
157	286	hsa-miR-199a-3p_R-1	ACAGTAGTCTGCACATTGGTT	21	chr9	-	128244721	128244830	ccagaggacacctccactccgtctaCCCAGTGTTTAGACTATCTGTTcaggactcccaaattgtACAGTAGTCTGCACATTGGTTaggctgggctgggttagaccctcgg	22	hsa-mir-199b,ptr-mir-199b,ppy-mir-199b,ppa-mir-199b,nle-mir-199b,mmr-mir-199-3,pal-mir-199-3,cja-mir-199-2,eca-mir-199b,oga-mir-199-2,sbo-mir-199-3,tch-mir-199b,mmu-mir-199b,bta-mir-199b,mdo-mir-199b-1,cfa-mir-199-3,efu-mir-199-3,ssc-mir-199b,cpo-mir-199-3,dno-mir-199-2,chi-mir-199b,chi-mir-199c,	hsa-mir-199b	ccagaggacacctccactccgtctaCCCAGTGTTTAGACTATCTGTTCaggactcccaaattgtACAGTAGTCTGCACATTGGTTAggctgggctgggttagaccctcgg	hsa-miR-199a-3p	ACAGTAGTCTGCACATTGGTTA	3'	Diff	gp1a	((.((((.....((((..(((((((.(((((((..((((((.((((.((((....))....)).))))))))))..))))))).))))).))..))))......))))))	110	52.7	-41.4	6347.67	4874.67	7109.33	9691	6402.67	9093	11906.7	14593.7	16303.3	15676.3	61894	17078	5527.33	6054	6932.33	10698.7	13159	15070.3	18942.7	10940.1	9978.78	9254	11190.3	11353	11978.1	12000.3	7432.82
158	287	hsa-miR-199a-5p	CCCAGTGTTCAGACTACCTGTTC	23	chr19	-	10817389	10817519	ctgcaggatggatagccggccccgccaaCCCAGTGTTCAGACTACCTGTTCaggaggctctcaatgtgtACAGTAGTCTGCACATTGGTTaggctgggcttgggtgagcggctcgtcgagacaggcccccc	15	hsa-mir-199a-1,ptr-mir-199a-1,mml-mir-199a-2,cja-mir-199-1,nle-mir-199a-1,sbo-mir-199-1,mmu-mir-199a-1,bta-mir-199a-2,cfa-mir-199-1,efu-mir-199-2,ssc-mir-199a-2,cpo-mir-199-1,pal-mir-199-2,ocu-mir-199a-1,cgr-mir-199a,	hsa-mir-199a-1	gccaaCCCAGTGTTCAGACTACCTGTTCaggaggctctcaatgtgtACAGTAGTCTGCACATTGGTTAggc	hsa-miR-199a-5p	CCCAGTGTTCAGACTACCTGTTC	5'	Yes	gp1a	.....((.....((.(((((((.(((...(((((((.((((((((.(((.((.(((...)))....)).))))))))))).)))))))...))).))))).)).))...(((..((....))..))).)).	94	60.3	-50.5	3489.5	2151.5	2630.5	6778.5	3006	5497	3134	5798	7604.17	9168	30033.5	11103	3636.5	2728.5	3777	6102	5246.5	8578	9374.33	6014.12	4404.27	3424.04	7827.22	5330.13	7241.14	3158.65	2953.03
158	288	hsa-miR-199a-3p_R-1	ACAGTAGTCTGCACATTGGTT	21	chr19	-	10817389	10817519	ctgcaggatggatagccggccccgccaaCCCAGTGTTCAGACTACCTGTTCaggaggctctcaatgtgtACAGTAGTCTGCACATTGGTTaggctgggcttgggtgagcggctcgtcgagacaggcccccc	15	hsa-mir-199a-1,ptr-mir-199a-1,mml-mir-199a-2,cja-mir-199-1,nle-mir-199a-1,sbo-mir-199-1,mmu-mir-199a-1,bta-mir-199a-2,cfa-mir-199-1,efu-mir-199-2,ssc-mir-199a-2,cpo-mir-199-1,pal-mir-199-2,ocu-mir-199a-1,cgr-mir-199a,	hsa-mir-199a-1	gccaaCCCAGTGTTCAGACTACCTGTTCaggaggctctcaatgtgtACAGTAGTCTGCACATTGGTTAggc	hsa-miR-199a-3p	ACAGTAGTCTGCACATTGGTTA	3'	Diff	gp1a	.....((.....((.(((((((.(((...(((((((.((((((((.(((.((.(((...)))....)).))))))))))).)))))))...))).))))).)).))...(((..((....))..))).)).	94	60.3	-50.5	6347.67	4874.67	7109.33	9691	6402.67	9093	11906.7	14593.7	16303.3	15676.3	61894	17078	5527.33	6054	6932.33	10698.7	13159	15070.3	18942.7	10940.1	9978.78	9254	11190.3	11353	11978.1	12000.3	7432.82
159	289	hsa-miR-200c-3p	TAATACTGCCGGGTAATGATGGA	23	chr12	+	6963672	6963780	acccaaggtgggcgggctgggcgggggccctcgtcttacccagcagtgtttgggtgcggttgggagtctcTAATACTGCCGGGTAATGATGGAggcccctgtccctgtg	20	hsa-mir-200c,ppy-mir-200c,mml-mir-200c,ptr-mir-200c,ggo-mir-200c,cja-mir-200c,mmu-mir-200c,rno-mir-200c,bta-mir-200c,oar-mir-200c,eca-mir-200c,mdo-mir-200c,cfa-mir-200c,pal-mir-200c,ocu-mir-200c,efu-mir-200c,cpo-mir-200c,chi-mir-200c,cgr-mir-200c,tch-mir-200c,	hsa-mir-200c	ccctCGTCTTACCCAGCAGTGTTTGGgtgcggttgggagtctcTAATACTGCCGGGTAATGATGGAgg	hsa-miR-200c-3p	TAATACTGCCGGGTAATGATGGA	3'	Yes	gp1a	.(((.....)))...((.(((((((((((..((((((((((.((((((((.(((.((........))))).)))))))).)))))).))))..)))))))))))..)).	93	64.2	-60.8	251	542.5	759.5	265	136	379	399.5	395.5	447	693.5	2266	441	187	136	284	529	663	653.5	994	432.596	1110.53	988.617	305.999	241.15	499.252	402.642	201.435
160	290	hsa-miR-200b-5p_R-1	CATCTTACTGGGCAGCATTGG	21	chr1	+	1167092	1167202	cggcccccggacccagctcgggcagccgtggcCATCTTACTGGGCAGCATTGGatggagtcaggtctcTAATACTGCCTGGTAATGATGAcggcggagccctgcacgcagc	16	hsa-mir-200b,ggo-mir-200b,mmu-mir-200b,bta-mir-200b,oar-mir-200b,eca-mir-200b,mdo-mir-200b,cfa-mir-200b,efu-mir-200b,rno-mir-200b,ssc-mir-200b,cpo-mir-200b,pal-mir-200b,dno-mir-200b,cgr-mir-200b,tch-mir-200b,	hsa-mir-200b	ccagctcgggcagccgtggcCATCTTACTGGGCAGCATTGGAtggagtcaggtctcTAATACTGCCTGGTAATGATGAcggcggagccctgcacg	hsa-miR-200b-5p	CATCTTACTGGGCAGCATTGGA	5'	Diff	gp1a	.(((.....).))..((..((((.(((((...((((((((..(((((.((((((.((.......)))))))).)))))..)))).)))))))))...)))).)).......	89	64	-43.6	33	5	30	23	6	27	14	66	33	28	177	57	23	24	25	47	36	67	54	56.8752	10.2353	39.0501	26.5584	10.639	35.5668	14.1101	33.615
160	291	hsa-miR-200b-3p	TAATACTGCCTGGTAATGATGA	22	chr1	+	1167092	1167202	cggcccccggacccagctcgggcagccgtggcCATCTTACTGGGCAGCATTGGatggagtcaggtctcTAATACTGCCTGGTAATGATGAcggcggagccctgcacgcagc	16	hsa-mir-200b,ggo-mir-200b,mmu-mir-200b,bta-mir-200b,oar-mir-200b,eca-mir-200b,mdo-mir-200b,cfa-mir-200b,efu-mir-200b,rno-mir-200b,ssc-mir-200b,cpo-mir-200b,pal-mir-200b,dno-mir-200b,cgr-mir-200b,tch-mir-200b,	hsa-mir-200b	ccagctcgggcagccgtggcCATCTTACTGGGCAGCATTGGAtggagtcaggtctcTAATACTGCCTGGTAATGATGAcggcggagccctgcacg	hsa-miR-200b-3p	TAATACTGCCTGGTAATGATGA	3'	Yes	gp1a	.(((.....).))..((..((((.(((((...((((((((..(((((.((((((.((.......)))))))).)))))..)))).)))))))))...)))).)).......	89	64	-43.6	411	490.5	782.5	379	289	629	529.5	1149.5	655	1216.5	2928	943	217	216	618	1249	1011	1032.5	1109	708.355	1004.09	1018.56	437.636	512.444	828.575	533.665	585.462
161	292	hsa-miR-200a-5p_R-1	CATCTTACCGGACAGTGCTGG	21	chr1	+	1167846	1167956	gggaccccacgtccctcccgggcccctgtgagCATCTTACCGGACAGTGCTGGatttcccagcttgactcTAACACTGTCTGGTAACGATGTtcaaaggtgacccgccgct	17	hsa-mir-200a,ptr-mir-200a,ppy-mir-200a,ggo-mir-200a,mml-mir-200a,mmu-mir-200a,cfa-mir-200a,bta-mir-200a,oar-mir-200a,eca-mir-200a,efu-mir-200a,rno-mir-200a,cpo-mir-200a,pal-mir-200a,chi-mir-200a,cgr-mir-200a,tch-mir-200a,	hsa-mir-200a	ccgggcccctgtgagCATCTTACCGGACAGTGCTGGAtttcccagcttgactcTAACACTGTCTGGTAACGATGTtcaaaggtgacccgc	hsa-miR-200a-5p	CATCTTACCGGACAGTGCTGGA	5'	Diff	gp1a	(((((.....)))))...((((..(((.(((((((((((((((((((((((((.....)))))...........)))))))))))).)))))))).)))...)))).....	88	59.5	-53.8	0	0	22	6	0	10	10	8	6	21	48	23	10	11	17	9	12	17	14	0	0	28.6367	6.92827	0	13.1729	10.0787	4.07455
161	293	hsa-miR-200a-3p	TAACACTGTCTGGTAACGATGT	22	chr1	+	1167846	1167956	gggaccccacgtccctcccgggcccctgtgagCATCTTACCGGACAGTGCTGGatttcccagcttgactcTAACACTGTCTGGTAACGATGTtcaaaggtgacccgccgct	17	hsa-mir-200a,ptr-mir-200a,ppy-mir-200a,ggo-mir-200a,mml-mir-200a,mmu-mir-200a,cfa-mir-200a,bta-mir-200a,oar-mir-200a,eca-mir-200a,efu-mir-200a,rno-mir-200a,cpo-mir-200a,pal-mir-200a,chi-mir-200a,cgr-mir-200a,tch-mir-200a,	hsa-mir-200a	ccgggcccctgtgagCATCTTACCGGACAGTGCTGGAtttcccagcttgactcTAACACTGTCTGGTAACGATGTtcaaaggtgacccgc	hsa-miR-200a-3p	TAACACTGTCTGGTAACGATGT	3'	Yes	gp1a	(((((.....)))))...((((..(((.(((((((((((((((((((((((((.....)))))...........)))))))))))).)))))))).)))...)))).....	88	59.5	-53.8	554	489	877	437	281	672	425	911	509	950	2885.5	845	346	213	524	1163	902.5	1055	930	954.814	1001.02	1141.56	504.609	498.259	885.218	428.343	463.989
162	294	hsa-miR-202-5p_R-1	TTCCTATGCATATACTTCTTT	21	chr10	-	133247504	133247628	agccggcccgcctcagagccgcccgccgttcctttTTCCTATGCATATACTTCTTTgaggatctggcctaaAGAGGTATAGGGCATGGGAAAacggggcggtcgggtcctccccagcggcacctg	12	hsa-mir-202,ptr-mir-202,ppy-mir-202,ggo-mir-202,cja-mir-202,mmu-mir-202,cfa-mir-202,efu-mir-202,rno-mir-202,cpo-mir-202,pal-mir-202,cgr-mir-202,	hsa-mir-202	cgcctcagagccgcccgccgttcctttTTCCTATGCATATACTTCTTTGaggatctggcctaaAGAGGTATAGGGCATGGGAAaacggggcggtcgggtcctccccagcg	hsa-miR-202-5p	TTCCTATGCATATACTTCTTTG	5'	Diff	gp1a	....((.((((....(((..((((((((..((.(((((((((((.(((((((((((.(((......))))))))))))))..))))))))))).))..))).))))).)))....))))..))..	119	60.8	-64.6	9	0	32	0	0	0	0	45	10	37	83	13	0	0	7	31	5	7	15	15.5114	0	41.6534	0	0	0	0	22.9193
162	295	ggo-miR-202_L-1	AGAGGTATAGGGCATGGGAAA	21	chr10	-	133247504	133247628	agccggcccgcctcagagccgcccgccgttcctttTTCCTATGCATATACTTCTTTgaggatctggcctaaAGAGGTATAGGGCATGGGAAAacggggcggtcgggtcctccccagcggcacctg	12	hsa-mir-202,ptr-mir-202,ppy-mir-202,ggo-mir-202,cja-mir-202,mmu-mir-202,cfa-mir-202,efu-mir-202,rno-mir-202,cpo-mir-202,pal-mir-202,cgr-mir-202,	ggo-mir-202	agccggccctcctcagagccgcccgccgttcctttttcctatgcatatacttctttgaagatctggcctaAAGAGGTATAGGGCATGGGAAAacggggcggtcgggtcctcc	ggo-miR-202	AAGAGGTATAGGGCATGGGAAA	3'	Diff	gp1a	....((.((((....(((..((((((((..((.(((((((((((.(((((((((((.(((......))))))))))))))..))))))))))).))..))).))))).)))....))))..))..	119	60.8	-64.6	15	18	6	24	9	15	14	8	0	28	108	0	16	0	12	0	0	0	0	25.8524	36.8472	7.81001	27.7131	15.9585	19.7593	14.1101	4.07455
163	296	hsa-miR-203b-3p_R-1	TTGAACTGTTAAGAACCACTGG	22	chr14	-	104117409	104117520	gctccgtcgctgtcgccgcgcccgccgggtctagtggtcctaaacatttcacaattgcgctacagaactgTTGAACTGTTAAGAACCACTGGacccagcgcgcgagtcccca	2	hsa-mir-203b,ggo-mir-203b,	hsa-mir-203b	gcgcccgccgggtcTAGTGGTCCTAAACATTTCACAattgcgctacagaactgTTGAACTGTTAAGAACCACTGGAcccagcgcgc	hsa-miR-203b-3p	TTGAACTGTTAAGAACCACTGGA	3'	Diff	gp1a	((......))....(((((((..((.((((((((((((.((.((((.((((((.(((.....)))...)).)))).)))).)).)))))))))))).))))))).)).....	93	58.9	-43.5	0	0	0	0	0	0	0	0	0	0	6	0	0	0	0	0	0	0	0	0	0	0	0	0	0	0	0
164	297	hsa-miR-203a-3p_L-1	TGAAATGTTTAGGACCACTAG	21	chr14	+	104117405	104117514	gtgttggggactcgcgcgctgggtccagtggttcttaacagttcaacagttctgtagcgcaattgTGAAATGTTTAGGACCACTAGacccggcgggcgcggcgacagcga	8	hsa-mir-203a,ptr-mir-203,ppy-mir-203,mml-mir-203,cja-mir-203,mmu-mir-203,cfa-mir-203,cpo-mir-203,	hsa-mir-203a	gtgttggggactcgcgcgctgggtccAGTGGTTCTTAACAGTTCAACAGTTctgtagcgcaattGTGAAATGTTTAGGACCACTAGacccggcgggcgcggcgacagcga	hsa-miR-203a-3p	GTGAAATGTTTAGGACCACTAG	3'	Diff	gp1a	.(((((......(((.(((((((((.(((((((((.((((.((((.((((..((.....)))))))))).)))).))))))))).))))))))).)))......))))).	108	57.3	-53.5	58	36	131	125	197	51	446	581	474	736	1653	126	173	390	171	311	731	437	3658	99.9625	73.6945	170.519	144.339	349.313	67.1817	449.508	295.914
165	298	hsa-miR-204-5p	TTCCCTTTGTCATCCTATGCCT	22	chr9	-	70809975	70810084	ggctacagtctttcttcatgtgactcgtggacTTCCCTTTGTCATCCTATGCCTgagaatatatgaaggagGCTGGGAAGGCAAAGGGACGTtcaattgtcatcactggc	23	hsa-mir-204,ptr-mir-204,ppy-mir-204,ggo-mir-204,ppa-mir-204,mml-mir-204,mne-mir-204,sla-mir-204,cja-mir-204,mmr-mir-204,cfa-mir-204,cpo-mir-204,pal-mir-204,dno-mir-204,ocu-mir-204,mmu-mir-204,eca-mir-204b-2,bta-mir-204,efu-mir-204,rno-mir-204,ssc-mir-204,chi-mir-204,cgr-mir-204,	hsa-mir-204	ggctacagtctttcttcatgtgactcgtggacTTCCCTTTGTCATCCTATGCCTgagaatatatgaaggagGCTGGGAAGGCAAAGGGACGTtcaattgtcatcactggc	hsa-miR-204-5p	TTCCCTTTGTCATCCTATGCCT	5'	Yes	gp1a	(((....))).....(((((((((...(((((.((((((((((.(((((.((((...............))))))))).)))))))))).)))))...)))).)).))).	94	48.2	-42.3	15	33	68	46	40	57	18	43	21	74	348.5	53	5	28	36	60	63	48	11	25.8524	67.5533	88.5135	53.1168	70.9265	75.0855	18.1416	21.9007
165	299	hsa-miR-204-3p	GCTGGGAAGGCAAAGGGACGT	21	chr9	-	70809975	70810084	ggctacagtctttcttcatgtgactcgtggacTTCCCTTTGTCATCCTATGCCTgagaatatatgaaggagGCTGGGAAGGCAAAGGGACGTtcaattgtcatcactggc	23	hsa-mir-204,ptr-mir-204,ppy-mir-204,ggo-mir-204,ppa-mir-204,mml-mir-204,mne-mir-204,sla-mir-204,cja-mir-204,mmr-mir-204,cfa-mir-204,cpo-mir-204,pal-mir-204,dno-mir-204,ocu-mir-204,mmu-mir-204,eca-mir-204b-2,bta-mir-204,efu-mir-204,rno-mir-204,ssc-mir-204,chi-mir-204,cgr-mir-204,	hsa-mir-204	ggctacagtctttcttcatgtgactcgtggacTTCCCTTTGTCATCCTATGCCTgagaatatatgaaggagGCTGGGAAGGCAAAGGGACGTtcaattgtcatcactggc	hsa-miR-204-3p	GCTGGGAAGGCAAAGGGACGT	3'	Yes	gp1a	(((....))).....(((((((((...(((((.((((((((((.(((((.((((...............))))))))).)))))))))).)))))...)))).)).))).	94	48.2	-42.3	23	22	8	53	27	26	24	51	25	31	169	19	34	14	12	31	45	39	13	39.6403	45.0355	10.4133	61.1998	47.8754	34.2495	24.1888	25.9752
166	300	hsa-miR-205-5p	TCCTTCATTCCACCGGAGTCTG	22	chr1	+	209432133	209432242	aaagatcctcagacaatccatgtgcttctcttgTCCTTCATTCCACCGGAGTCTGtctcatacccaaccagATTTCAGTGGAGTGAAGTTCaggaggcatggagctgaca	21	hsa-mir-205,ptr-mir-205,ggo-mir-205,ppa-mir-205,ppy-mir-205,mml-mir-205,mne-mir-205,cja-mir-205,age-mir-205,lla-mir-205,mmu-mir-205,bta-mir-205,cfa-mir-205,eca-mir-205,efu-mir-205,rno-mir-205,ssc-mir-205,pal-mir-205,dno-mir-205,ocu-mir-205,cgr-mir-205,	hsa-mir-205	aaagatcctcagacaatccatgtgcttctcttgTCCTTCATTCCACCGGAGTCTGtctcatacccaaccaGATTTCAGTGGAGTGAAGTTCaggaggcatggagctgaca	hsa-miR-205-5p	TCCTTCATTCCACCGGAGTCTG	5'	Yes	gp1a	........((((....(((((((....((((((..(((((((((((.((((((((.............)))))))).)))))))))))..))))))))))))).))))..	100	48.2	-46.9	579	376	880	626	396	464	2992	1585	1626	8721	15289	980	1437	2158	964	3287	6426	2385	13411	997.901	769.698	1145.47	722.85	702.172	611.222	3015.54	807.27
166	301	hsa-miR-205-3p_L-1	ATTTCAGTGGAGTGAAGTTC	20	chr1	+	209432133	209432242	aaagatcctcagacaatccatgtgcttctcttgTCCTTCATTCCACCGGAGTCTGtctcatacccaaccagATTTCAGTGGAGTGAAGTTCaggaggcatggagctgaca	21	hsa-mir-205,ptr-mir-205,ggo-mir-205,ppa-mir-205,ppy-mir-205,mml-mir-205,mne-mir-205,cja-mir-205,age-mir-205,lla-mir-205,mmu-mir-205,bta-mir-205,cfa-mir-205,eca-mir-205,efu-mir-205,rno-mir-205,ssc-mir-205,pal-mir-205,dno-mir-205,ocu-mir-205,cgr-mir-205,	hsa-mir-205	aaagatcctcagacaatccatgtgcttctcttgTCCTTCATTCCACCGGAGTCTGtctcatacccaaccaGATTTCAGTGGAGTGAAGTTCaggaggcatggagctgaca	hsa-miR-205-3p	GATTTCAGTGGAGTGAAGTTC	3'	Diff	gp1a	........((((....(((((((....((((((..(((((((((((.((((((((.............)))))))).)))))))))))..))))))))))))).))))..	100	48.2	-46.9	0	0	11	0	0	0	0	0	0	16	26	0	0	0	0	11	0	0	19	0	0	14.3184	0	0	0	0	0
167	302	hsa-miR-206	TGGAATGTAAGGAAGTGTGTGG	22	chr6	+	52144331	52144442	gctgcttctggatgacactgcttcccgaggccacatgcttctttatatccccatatggattactttgctaTGGAATGTAAGGAAGTGTGTGGtttcggcaagtgcctcctcg	21	hsa-mir-206,ppy-mir-206,mml-mir-206,mne-mir-206,ptr-mir-206,ggo-mir-206,cja-mir-206,mmu-mir-206,bta-mir-206,chi-mir-206,eca-mir-206-2,mdo-mir-206,cfa-mir-206,efu-mir-206,rno-mir-206,ssc-mir-206,cpo-mir-206,pal-mir-206,ocu-mir-206,dno-mir-206,cgr-mir-206,	hsa-mir-206	tgcttcccgaggccacatgcttctttatatccccatatggattactttgctaTGGAATGTAAGGAAGTGTGTGGtttcggcaagtg	hsa-miR-206	TGGAATGTAAGGAAGTGTGTGG	3'	Yes	gp1a	.........(((...((((.....((((..(((((..(((((((((((..(((((..((.....))..))))).)))))))))))..)))))..))))..))))..)))...	100	49.1	-44.3	266	62	79	209	167	83	172	534	168	389	664	453	22	139	168	207	420	529	236	458.449	126.918	102.832	241.335	296.118	109.335	173.353	271.976
168	303	hsa-miR-208b-3p	ATAAGACGAACAAAAGGTTTGT	22	chr14	-	23417982	23418077	ccccacctccttctcctctcagggaagctttttgctcgaattatgtttctgatccgaatATAAGACGAACAAAAGGTTTGTctgagggcagagtgc	17	hsa-mir-208b,ppy-mir-208b,mml-mir-208b,ptr-mir-208b,cja-mir-208b,mmu-mir-208b,bta-mir-208b,eca-mir-208b,mdo-mir-208b,cfa-mir-208b,rno-mir-208b,ssc-mir-208b,cpo-mir-208b,pal-mir-208b,dno-mir-208b,ocu-mir-208b,chi-mir-208b,	hsa-mir-208b	cctctcagggAAGCTTTTTGCTCGAATTATGTttctgatccgaatATAAGACGAACAAAAGGTTTGTctgagggcag	hsa-miR-208b-3p	ATAAGACGAACAAAAGGTTTGT	3'	Yes	gp1a	..........((((.(((((((..((((((((((.(((..((((((((.......))))))))..))).))))))))))..))))))).))))...	83	46.9	-33.3	0	0	0	0	0	0	0	15	0	0	5	0	0	0	0	0	22	10	0	0	0	0	0	0	0	0	7.63978
169	304	hsa-miR-208a-3p	ATAAGACGAGCAAAAAGCTTGT	22	chr14	-	23388590	23388672	ttcctgtgacgggcgagcttttggcccgggttatacctgatgctcacgtATAAGACGAGCAAAAAGCTTGTtggtcagaggag	16	hsa-mir-208a,bta-mir-208a,ptr-mir-208a,ppy-mir-208a,mml-mir-208a,cja-mir-208a-1,eca-mir-208a,cja-mir-208a-2,mmu-mir-208a,cfa-mir-208a,rno-mir-208a,cpo-mir-208a,pal-mir-208a-2,pal-mir-208a-1,dno-mir-208a,ocu-mir-208a,	hsa-mir-208a	tgacgggcGAGCTTTTGGCCCGGGTTATACctgatgctcacgtATAAGACGAGCAAAAAGCTTGTtggtca	hsa-miR-208a-3p	ATAAGACGAGCAAAAAGCTTGT	3'	Yes	gp1a	.((((.((((..((((((((((.((.((..((((((.((.....)).))))))..)).)).))))))))))..)))).)))).	81	51.8	-40	0	0	0	0	0	0	0	5	0	0	0	5	0	0	0	0	0	0	0	0	0	0	0	0	0	0	2.54659
170	305	hsa-miR-210-5p_R-1	AGCCCCTGCCCACCGCACACT	21	chr11	-	568089	568202	gcccacccggcagtgcctccaggcgcagggcAGCCCCTGCCCACCGCACACTgcgctgccccagacccaCTGTGCGTGTGACAGCGGCTGAtctgtgcctgggcagcgcgaccc	17	hsa-mir-210,ptr-mir-210,ggo-mir-210,ppa-mir-210,nle-mir-210,mml-mir-210,oga-mir-210,mmu-mir-210,bta-mir-210,cfa-mir-210,efu-mir-210,rno-mir-210,ssc-mir-210,cpo-mir-210,dno-mir-210,cgr-mir-210,tch-mir-210,	hsa-mir-210	acccggcagtgcctccaggcgcagggcAGCCCCTGCCCACCGCACACTGcgctgccccagacccaCTGTGCGTGTGACAGCGGCTGAtctgtgcctgggcagcgcgaccc	hsa-miR-210-5p	AGCCCCTGCCCACCGCACACTG	5'	Diff	gp1a	(((.....))).((((.(((((((((((..(((((.(((..(((((((((.((..((.....))...)).)))))).))).))).)))))..)))))))))))..)))).....	97	73.7	-60.2	0	0	0	0	0	0	8	0	0	0	5	0	0	0	0	0	0	0	0	0	0	0	0	0	0	8.06293	0
170	306	hsa-miR-210-3p	CTGTGCGTGTGACAGCGGCTGA	22	chr11	-	568089	568202	gcccacccggcagtgcctccaggcgcagggcAGCCCCTGCCCACCGCACACTgcgctgccccagacccaCTGTGCGTGTGACAGCGGCTGAtctgtgcctgggcagcgcgaccc	17	hsa-mir-210,ptr-mir-210,ggo-mir-210,ppa-mir-210,nle-mir-210,mml-mir-210,oga-mir-210,mmu-mir-210,bta-mir-210,cfa-mir-210,efu-mir-210,rno-mir-210,ssc-mir-210,cpo-mir-210,dno-mir-210,cgr-mir-210,tch-mir-210,	hsa-mir-210	acccggcagtgcctccaggcgcagggcAGCCCCTGCCCACCGCACACTGcgctgccccagacccaCTGTGCGTGTGACAGCGGCTGAtctgtgcctgggcagcgcgaccc	hsa-miR-210-3p	CTGTGCGTGTGACAGCGGCTGA	3'	Yes	gp1a	(((.....))).((((.(((((((((((..(((((.(((..(((((((((.((..((.....))...)).)))))).))).))).)))))..)))))))))))..)))).....	97	73.7	-60.2	234	121	323	219	197	271	805	1842	692	557	1857	496	141	385	263	600	872	1057	829	403.297	247.695	420.439	252.882	349.313	356.985	811.332	938.165
171	307	hsa-miR-211-5p	TTCCCTTTGTCATCCTTCGCCT	22	chr15	-	31065032	31065141	tcacctggccatgtgacttgtgggcTTCCCTTTGTCATCCTTCGCCTagggctctgagcaggGCAGGGACAGCAAAGGGGTGCtcagttgtcacttcccacagcacggag	12	hsa-mir-211,ptr-mir-211,ppy-mir-211,mml-mir-211,cja-mir-211,mmr-mir-211,mne-mir-211,bta-mir-211,eca-mir-211,cfa-mir-211,ocu-mir-211,chi-mir-211,	hsa-mir-211	tcacctggccatgtgacttgtgggcTTCCCTTTGTCATCCTTCGCCTagggctctgagcaggGCAGGGACAGCAAAGGGGTGCtcagttgtcacttcccacagcacggag	hsa-miR-211-5p	TTCCCTTTGTCATCCTTCGCCT	5'	Yes	gp1a	((..(((.....(((((...(((((..((((((((..(((((.((((...((.....)).)))))))))..))))))))..)))))...)))))......)))....)).	109	59.1	-44.2	0	0	9	0	0	0	25	0	20	33	61.5	6	8	35	7	24	93	9	50	0	0	11.715	0	0	0	25.1967	0
171	308	hsa-miR-211-3p_1ss21CT	GCAGGGACAGCAAAGGGGTGT	21	chr15	-	31065032	31065141	tcacctggccatgtgacttgtgggcTTCCCTTTGTCATCCTTCGCCTagggctctgagcaggGCAGGGACAGCAAAGGGGTGCtcagttgtcacttcccacagcacggag	12	hsa-mir-211,ptr-mir-211,ppy-mir-211,mml-mir-211,cja-mir-211,mmr-mir-211,mne-mir-211,bta-mir-211,eca-mir-211,cfa-mir-211,ocu-mir-211,chi-mir-211,	hsa-mir-211	tcacctggccatgtgacttgtgggcTTCCCTTTGTCATCCTTCGCCTagggctctgagcaggGCAGGGACAGCAAAGGGGTGCtcagttgtcacttcccacagcacggag	hsa-miR-211-3p	GCAGGGACAGCAAAGGGGTGC	3'	Diff	gp1a	((..(((.....(((((...(((((..((((((((..(((((.((((...((.....)).)))))))))..))))))))..)))))...)))))......)))....)).	109	59.1	-44.2	0	0	0	0	0	0	5	0	0	0	0	0	0	5	0	0	16	0	13	0	0	0	0	0	0	5.03933	0
172	309	hsa-miR-212-5p	ACCTTGGCTCTAGACTGCTTACT	23	chr17	-	2050271	2050380	cggggcaccccgcccggacagcgcgccggcACCTTGGCTCTAGACTGCTTACTgcccgggccgccctcagTAACAGTCTCCAGTCACGGCCAccgacgcctggccccgcc	16	hsa-mir-212,mml-mir-212,nle-mir-212,oga-mir-212,mmr-mir-212,mmu-mir-212,bta-mir-212,eca-mir-212,mdo-mir-212,cfa-mir-212,cpo-mir-212,pal-mir-212,ocu-mir-212,rno-mir-212,ssc-mir-212,cgr-mir-212,	hsa-mir-212	cggggcaccccgcccggacagcgcgccggcACCTTGGCTCTAGACTGCTTACTgcccgggccgccctcagTAACAGTCTCCAGTCACGGCCaccgacgcctggccccgcc	hsa-miR-212-5p	ACCTTGGCTCTAGACTGCTTACT	5'	Yes	gp1a	((((((...((....)).(((.(((.(((..((.(((((..((((((.((((((...(((...))).))))))))))))..))))).))...))).))))))))))))..	84	73.6	-50.9	0	0	0	0	0	0	0	0	0	5	13	0	0	0	5	0	5	5	0	0	0	0	0	0	0	0	0
172	310	hsa-miR-212-3p_R+1	TAACAGTCTCCAGTCACGGCCA	22	chr17	-	2050271	2050380	cggggcaccccgcccggacagcgcgccggcACCTTGGCTCTAGACTGCTTACTgcccgggccgccctcagTAACAGTCTCCAGTCACGGCCAccgacgcctggccccgcc	16	hsa-mir-212,mml-mir-212,nle-mir-212,oga-mir-212,mmr-mir-212,mmu-mir-212,bta-mir-212,eca-mir-212,mdo-mir-212,cfa-mir-212,cpo-mir-212,pal-mir-212,ocu-mir-212,rno-mir-212,ssc-mir-212,cgr-mir-212,	hsa-mir-212	cggggcaccccgcccggacagcgcgccggcACCTTGGCTCTAGACTGCTTACTgcccgggccgccctcagTAACAGTCTCCAGTCACGGCCaccgacgcctggccccgcc	hsa-miR-212-3p	TAACAGTCTCCAGTCACGGCC	3'	Diff	gp1a	((((((...((....)).(((.(((.(((..((.(((((..((((((.((((((...(((...))).))))))))))))..))))).))...))).))))))))))))..	84	73.6	-50.9	0	0	0	0	0	0	0	0	0	0	43	0	0	0	0	0	0	18	5	0	0	0	0	0	0	0	0
173	311	hsa-miR-214-5p	TGCCTGTCTACACTTGCTGTGC	22	chr1	-	172138796	172138907	ggcctggctggacagagttgtcatgtgtcTGCCTGTCTACACTTGCTGTGCagaacatccgctcacctgtACAGCAGGCACAGACAGGCAGtcacatgacaacccagcctga	30	hsa-mir-214,ptr-mir-214,ppy-mir-214,ggo-mir-214,ppa-mir-214,mml-mir-214,mne-mir-214,age-mir-214,sla-mir-214,mmu-mir-214,cja-mir-214,nle-mir-214,oga-mir-214,mmr-mir-214,dma-mir-214,cpo-mir-214,pal-mir-214,dno-mir-214,ocu-mir-214,sbo-mir-214,bta-mir-214,cfa-mir-214,ssc-mir-214,aja-mir-214,eca-mir-214,mdo-mir-214,efu-mir-214,rno-mir-214,chi-mir-214,cgr-mir-214,	hsa-mir-214	ggcctggctggacagagttgtcatgtgtcTGCCTGTCTACACTTGCTGTGCagaacatccgctcacctgtACAGCAGGCACAGACAGGCAGTcacatgacaacccagcct	hsa-miR-214-5p	TGCCTGTCTACACTTGCTGTGC	5'	Yes	gp1a	.....((((((.....(((((((((((.((((((((((...((((((((((((.............))))))))))))...)))))))))).)))))))))))))))))...	104	56.2	-67.6	52	18	28	31	0	22	42	75	45	92	453	55	0	22	34	61	108	66	80	89.6215	36.8472	36.4467	35.7961	0	28.9804	42.3304	38.1989
173	312	hsa-miR-214-3p_R-1	ACAGCAGGCACAGACAGGCAG	21	chr1	-	172138796	172138907	ggcctggctggacagagttgtcatgtgtcTGCCTGTCTACACTTGCTGTGCagaacatccgctcacctgtACAGCAGGCACAGACAGGCAGtcacatgacaacccagcctga	30	hsa-mir-214,ptr-mir-214,ppy-mir-214,ggo-mir-214,ppa-mir-214,mml-mir-214,mne-mir-214,age-mir-214,sla-mir-214,mmu-mir-214,cja-mir-214,nle-mir-214,oga-mir-214,mmr-mir-214,dma-mir-214,cpo-mir-214,pal-mir-214,dno-mir-214,ocu-mir-214,sbo-mir-214,bta-mir-214,cfa-mir-214,ssc-mir-214,aja-mir-214,eca-mir-214,mdo-mir-214,efu-mir-214,rno-mir-214,chi-mir-214,cgr-mir-214,	hsa-mir-214	ggcctggctggacagagttgtcatgtgtcTGCCTGTCTACACTTGCTGTGCagaacatccgctcacctgtACAGCAGGCACAGACAGGCAGTcacatgacaacccagcct	hsa-miR-214-3p	ACAGCAGGCACAGACAGGCAGT	3'	Diff	gp1a	.....((((((.....(((((((((((.((((((((((...((((((((((((.............))))))))))))...)))))))))).)))))))))))))))))...	104	56.2	-67.6	129	76	154	193	111	194	172	550	233	206	1776	380	76	82	124	216	518	486	268	222.33	155.577	200.457	222.859	196.821	255.554	173.353	280.125
174	313	hsa-miR-215-5p_R-1	ATGACCTATGAATTGACAGA	20	chr1	-	220117853	220117962	atcattcagaaatggtatacaggaaaATGACCTATGAATTGACAGAcaatatagctgagtttgTCTGTCATTTCTTTAGGCCAATattctgtatgactgtgctacttcaa	12	hsa-mir-215,ptr-mir-215,ggo-mir-215,ppy-mir-215,mml-mir-215,mne-mir-215,cja-mir-215,bta-mir-215,eca-mir-215,efu-mir-215,dno-mir-215,cgr-mir-215,	hsa-mir-215	atcattcagaaatggtatacaggaaaATGACCTATGAATTGACAGACaatatagctgagtttgTCTGTCATTTCTTTAGGCCAATAttctgtatgactgtgctacttcaa	hsa-miR-215-5p	ATGACCTATGAATTGACAGAC	5'	Diff	gp1a	........(((.((((((((((((...((.((((.(((.((((((((((...........)))))))))).)))..)))).))...))))))))......)))).)))..	100	34.5	-33.2	822.5	631.5	1310	976.5	309	1523.5	251.5	1198.5	1154	831.5	3198	1410	622	241.5	846.5	1941.5	1935	2996.5	388	1417.57	1292.72	1705.19	1127.58	547.907	2006.89	253.478	610.418
174	314	hsa-miR-215-3p_R-1	TCTGTCATTTCTTTAGGCCAAT	22	chr1	-	220117853	220117962	atcattcagaaatggtatacaggaaaATGACCTATGAATTGACAGAcaatatagctgagtttgTCTGTCATTTCTTTAGGCCAATattctgtatgactgtgctacttcaa	12	hsa-mir-215,ptr-mir-215,ggo-mir-215,ppy-mir-215,mml-mir-215,mne-mir-215,cja-mir-215,bta-mir-215,eca-mir-215,efu-mir-215,dno-mir-215,cgr-mir-215,	hsa-mir-215	atcattcagaaatggtatacaggaaaATGACCTATGAATTGACAGACaatatagctgagtttgTCTGTCATTTCTTTAGGCCAATAttctgtatgactgtgctacttcaa	hsa-miR-215-3p	TCTGTCATTTCTTTAGGCCAATA	3'	Diff	gp1a	........(((.((((((((((((...((.((((.(((.((((((((((...........)))))))))).)))..)))).))...))))))))......)))).)))..	100	34.5	-33.2	0	0	0	0	0	0	0	0	0	0	20	5	0	0	0	10	0	6	0	0	0	0	0	0	0	0	0
175	315	hsa-miR-216b-5p	AAATCTCTGCAGGCAAATGTGA	22	chr2	-	56000703	56000805	cttcaaagtggcagactggaAAATCTCTGCAGGCAAATGTGAtgtcactgaggaaatcaCACACTTACCCGTAGAGATTCTacagtctgacatcttcaagcat	16	hsa-mir-216b,ptr-mir-216b,ppy-mir-216b,mml-mir-216b,cja-mir-216b,mmu-mir-216b,bta-mir-216b,eca-mir-216b,chi-mir-216b,cfa-mir-216b,rno-mir-216b,cpo-mir-216b,pal-mir-216b,dno-mir-216b,ocu-mir-216b,cgr-mir-216b,	hsa-mir-216b	gcagactggaAAATCTCTGCAGGCAAATGTGAtgtcactgaggaaatcACACACTTACCCGTAGAGATTCTAcagtctgaca	hsa-miR-216b-5p	AAATCTCTGCAGGCAAATGTGA	5'	Yes	gp1a	(((.((..((.(((((((...(((((((((.((....((((((.((......)).))))))......)).)))))))))...))))))).))..)).)))...	100	43.7	-35.3	0	0	6	6	6	0	6	148	0	25	50	0	0	0	9	23	9	11	0	0	0	7.81001	6.92827	10.639	0	6.0472	75.3791
175	316	hsa-miR-216b-3p_L-1R-1	CACACTTACCCGTAGAGATTCT	22	chr2	-	56000703	56000805	cttcaaagtggcagactggaAAATCTCTGCAGGCAAATGTGAtgtcactgaggaaatcaCACACTTACCCGTAGAGATTCTacagtctgacatcttcaagcat	16	hsa-mir-216b,ptr-mir-216b,ppy-mir-216b,mml-mir-216b,cja-mir-216b,mmu-mir-216b,bta-mir-216b,eca-mir-216b,chi-mir-216b,cfa-mir-216b,rno-mir-216b,cpo-mir-216b,pal-mir-216b,dno-mir-216b,ocu-mir-216b,cgr-mir-216b,	hsa-mir-216b	gcagactggaAAATCTCTGCAGGCAAATGTGAtgtcactgaggaaatcACACACTTACCCGTAGAGATTCTAcagtctgaca	hsa-miR-216b-3p	ACACACTTACCCGTAGAGATTCTA	3'	Diff	gp1a	(((.((..((.(((((((...(((((((((.((....((((((.((......)).))))))......)).)))))))))...))))))).))..)).)))...	100	43.7	-35.3	0	0	0	0	0	0	0	6	0	0	0	0	0	0	0	0	0	0	0	0	0	0	0	0	0	0	3.05591
176	317	hsa-miR-216a-5p	TAATCTCAGCTGGCAACTGTGA	22	chr2	-	55988950	55989060	ggatggctgtgagttggctTAATCTCAGCTGGCAACTGTGAgatgttcatacaatccctCACAGTGGTCTCTGGGATTATgctaaacagagcaatttcctagccctcacga	18	hsa-mir-216a,ptr-mir-216a,ggo-mir-216,ppa-mir-216,lca-mir-216,ppy-mir-216a,mml-mir-216a,cja-mir-216a,mmu-mir-216a,bta-mir-216a,eca-mir-216a,mdo-mir-216,cfa-mir-216a,ssc-mir-216-1,ssc-mir-216-2,cpo-mir-216a,dno-mir-216a,ocu-mir-216a,	hsa-mir-216a	gatggctgtgagttggctTAATCTCAGCTGGCAACTGTGAgatgttcatacaatcccTCACAGTGGTCTCTGGGATTATgctaaacagagcaatttcctagccctcacga	hsa-miR-216a-5p	TAATCTCAGCTGGCAACTGTGA	5'	Yes	gp1a	(((..(((.((..(((((.(((((((((..(((.((((((((.(((....)))....)))))))).))).))))))))).))))).)).)))....)))............	99	47.7	-42.5	14	0	0	0	0	13	0	115	16	14	92	5	11	23	0	47	16	11	15	24.1289	0	0	0	0	17.1248	0	58.5716
176	318	hsa-miR-216a-3p_L-1	CACAGTGGTCTCTGGGATTAT	21	chr2	-	55988950	55989060	ggatggctgtgagttggctTAATCTCAGCTGGCAACTGTGAgatgttcatacaatccctCACAGTGGTCTCTGGGATTATgctaaacagagcaatttcctagccctcacga	18	hsa-mir-216a,ptr-mir-216a,ggo-mir-216,ppa-mir-216,lca-mir-216,ppy-mir-216a,mml-mir-216a,cja-mir-216a,mmu-mir-216a,bta-mir-216a,eca-mir-216a,mdo-mir-216,cfa-mir-216a,ssc-mir-216-1,ssc-mir-216-2,cpo-mir-216a,dno-mir-216a,ocu-mir-216a,	hsa-mir-216a	gatggctgtgagttggctTAATCTCAGCTGGCAACTGTGAgatgttcatacaatcccTCACAGTGGTCTCTGGGATTATgctaaacagagcaatttcctagccctcacga	hsa-miR-216a-3p	TCACAGTGGTCTCTGGGATTAT	3'	Diff	gp1a	(((..(((.((..(((((.(((((((((..(((.((((((((.(((....)))....)))))))).))).))))))))).))))).)).)))....)))............	99	47.7	-42.5	0	0	0	0	0	0	0	10	0	0	0	0	0	0	0	0	0	0	0	0	0	0	0	0	0	0	5.09318
177	319	hsa-miR-217-5p_R-1	TACTGCATCAGGAACTGATTGG	22	chr2	-	55982955	55983076	agtataattattacatagtttttgatgtcgcagaTACTGCATCAGGAACTGATTGGataagaatcagtcaccatcagttcctaatgcattgccttcagcatctaaacaagcaccagtaaata	17	hsa-mir-217,ggo-mir-217,ppa-mir-217,ptr-mir-217,ppy-mir-217,mml-mir-217,cja-mir-217,bta-mir-217,eca-mir-217,mdo-mir-217,cfa-mir-217,ssc-mir-217-1,ssc-mir-217-2,cpo-mir-217,dno-mir-217,ocu-mir-217,chi-mir-217,	hsa-mir-217	agtataattattacatagtttttgatgtcgcagaTACTGCATCAGGAACTGATTGGAtaagaatcagtcacCATCAGTTCCTAATGCATTGCCttcagcatctaaacaag	hsa-miR-217-5p	TACTGCATCAGGAACTGATTGGA	5'	Diff	gp1a	.(((.......)))...((((..(((((.((((....(((((.((((((((((..(((........)))...)))))))))).))))))))).....))))).))))...............	90	36.1	-31.4	14	0	15	8	0	8	0	119	19	40	81	7	0	5	0	91	35	11	12	24.1289	0	19.525	9.2377	0	10.5383	0	60.6089
178	320	hsa-miR-218-5p	TTGTGCTTGATCTAACCATGT	21	chr4	+	20528252	20528417	cctttggcctagtggttggtgtagtgataatgtagcgagattttctgTTGTGCTTGATCTAACCATGTggttgcgaggtatgagtaAAACATGGTTCCGTCAAGCACcatggaacgtcacgcagctttctacagcatgacaagctgctgaggcttaaatcaggatt	30	hsa-mir-218-1,ptr-mir-218-1,ppy-mir-218-1,ggo-mir-218,ppa-mir-218-1,age-mir-218,lla-mir-218-1,sla-mir-218-1,mml-mir-218-1,cja-mir-218,nle-mir-218-1,cpo-mir-218-1,ocu-mir-218-1,tch-mir-218-2,tch-mir-218-1,oga-mir-218a,mmr-mir-218a,cfa-mir-218-1,dno-mir-218-1,mne-mir-218-1,lca-mir-218,mmu-mir-218-1,bta-mir-218-1,eca-mir-218-1,mdo-mir-218-1,efu-mir-218a,rno-mir-218a-1,ssc-mir-218-1,ssc-mir-218-2,pal…	hsa-mir-218-1	gtgataatgtagcgagattttctgTTGTGCTTGATCTAACCATGTggttgcgaggtatgagtaaaacATGGTTCCGTCAAGCACCATGGaacgtcacgcagctttctaca	hsa-miR-218-5p	TTGTGCTTGATCTAACCATGT	5'	Yes	gp1a	(((..(((((((..((((.(((((.......(..(((.((..(((..(.(((((((((..((((((((..((((.........)))).))))))))..))))))))).)..)))..)).)))..)...))))).))......))..)).)))))......)))...	163	45.8	-59.5	0	0	3.5	6.5	0	15	2.5	38.5	14.5	25	114.5	16	0	0	2.5	20.5	23	45	10	0	0	4.55584	7.50563	0	19.7593	2.51967	19.6088
178	321	mmu-miR-218-1-3p_R-1	AAACATGGTTCCGTCAAGCAC	21	chr4	+	20528252	20528417	cctttggcctagtggttggtgtagtgataatgtagcgagattttctgTTGTGCTTGATCTAACCATGTggttgcgaggtatgagtaAAACATGGTTCCGTCAAGCACcatggaacgtcacgcagctttctacagcatgacaagctgctgaggcttaaatcaggatt	30	hsa-mir-218-1,ptr-mir-218-1,ppy-mir-218-1,ggo-mir-218,ppa-mir-218-1,age-mir-218,lla-mir-218-1,sla-mir-218-1,mml-mir-218-1,cja-mir-218,nle-mir-218-1,cpo-mir-218-1,ocu-mir-218-1,tch-mir-218-2,tch-mir-218-1,oga-mir-218a,mmr-mir-218a,cfa-mir-218-1,dno-mir-218-1,mne-mir-218-1,lca-mir-218,mmu-mir-218-1,bta-mir-218-1,eca-mir-218-1,mdo-mir-218-1,efu-mir-218a,rno-mir-218a-1,ssc-mir-218-1,ssc-mir-218-2,pal…	mmu-mir-218-1	gtgataatggagcgagattttctgTTGTGCTTGATCTAACCATGTgcttgcgaggtatgagaaAAACATGGTTCCGTCAAGCACCatggaacgtcacgcagctttctaca	mmu-miR-218-1-3p	AAACATGGTTCCGTCAAGCACC	3'	Diff	gp1a	(((..(((((((..((((.(((((.......(..(((.((..(((..(.(((((((((..((((((((..((((.........)))).))))))))..))))))))).)..)))..)).)))..)...))))).))......))..)).)))))......)))...	163	45.8	-59.5	0	0	5	0	0	0	0	0	0	0	36	0	0	0	0	0	0	0	0	0	0	6.50834	0	0	0	0	0
179	322	hsa-miR-218-5p	TTGTGCTTGATCTAACCATGT	21	chr5	-	168768146	168768255	gaccagtcgctgcggggctttcctTTGTGCTTGATCTAACCATGTggtggaacgatggaaacggaacatggttctgtcaagcaccgcggaaagcaccgtgctctcctgca	25	hsa-mir-218-2,ptr-mir-218-2,ppa-mir-218-2,mml-mir-218-2,mne-mir-218-2,lla-mir-218-2,ppy-mir-218-2,nle-mir-218-2,mmr-mir-218b,cfa-mir-218-2,cpo-mir-218-2,pal-mir-218-2,dno-mir-218-2,ocu-mir-218-2,sla-mir-218-2,mmu-mir-218-2,rno-mir-218a-2,bta-mir-218-2,oar-mir-218a,eca-mir-218-2,mdo-mir-218-2,efu-mir-218b,ssc-mir-218b,chi-mir-218,cgr-mir-218a,	hsa-mir-218-2	gaccagtcgctgcggggctttcctTTGTGCTTGATCTAACCATGTggtggaacgatggaaacggaaCATGGTTCTGTCAAGCACCGCGgaaagcaccgtgctctcctgca	hsa-miR-218-5p	TTGTGCTTGATCTAACCATGT	5'	Yes	gp1a	...(((..((.((((.(((((((...(((((((((..((((((((..........((....))..))))))))..)))))))))...))))))).))))))....)))..	105	55.5	-46.3	0	0	3.5	6.5	0	15	2.5	38.5	14.5	25	114.5	16	0	0	2.5	20.5	23	45	10	0	0	4.55584	7.50563	0	19.7593	2.51967	19.6088
180	323	hsa-miR-219a-5p	TGATTGTCCAAACGCAATTCT	21	chr6	+	33207835	33207944	ccgccccgggccgcggctccTGATTGTCCAAACGCAATTCTcgagtctatggctccggccgAGAGTTGAGTCTGGACGTCCCGAgccgccgcccccaaacctcgagcggg	16	hsa-mir-219a-1,ggo-mir-219,ptr-mir-219-1,ppy-mir-219-1,mml-mir-219-1,mmu-mir-219a-1,bta-mir-219-2,eca-mir-219-1,cfa-mir-219-1,efu-mir-219,rno-mir-219a-1,ssc-mir-219a,pal-mir-219a-1,dno-mir-219a,ocu-mir-219a,tch-mir-219,	hsa-mir-219a-1	ccgccccgggccgcggctccTGATTGTCCAAACGCAATTCTcgagtctatggctccggccgAGAGTTGAGTCTGGACGTCCCGagccgccgcccccaaacctcgagcggg	hsa-miR-219a-5p	TGATTGTCCAAACGCAATTCT	5'	Yes	gp1a	((((...((((.(((((((..((.((((((.((.(((((((((.(((.........)))))))))))).)).))))))))..))))))).))))...........)))).	87	68.2	-54.4	0	0	2.5	0	0	0	0	3.5	3.5	3.5	4	0	0	0	0	0	0	8.5	0	0	0	3.25417	0	0	0	0	1.78261
180	324	hsa-miR-219a-1-3p_R+1	AGAGTTGAGTCTGGACGTCCCGT	23	chr6	+	33207835	33207944	ccgccccgggccgcggctccTGATTGTCCAAACGCAATTCTcgagtctatggctccggccgAGAGTTGAGTCTGGACGTCCCGAgccgccgcccccaaacctcgagcggg	16	hsa-mir-219a-1,ggo-mir-219,ptr-mir-219-1,ppy-mir-219-1,mml-mir-219-1,mmu-mir-219a-1,bta-mir-219-2,eca-mir-219-1,cfa-mir-219-1,efu-mir-219,rno-mir-219a-1,ssc-mir-219a,pal-mir-219a-1,dno-mir-219a,ocu-mir-219a,tch-mir-219,	hsa-mir-219a-1	ccgccccgggccgcggctccTGATTGTCCAAACGCAATTCTcgagtctatggctccggccgAGAGTTGAGTCTGGACGTCCCGagccgccgcccccaaacctcgagcggg	hsa-miR-219a-1-3p	AGAGTTGAGTCTGGACGTCCCG	3'	Diff	gp1a	((((...((((.(((((((..((.((((((.((.(((((((((.(((.........)))))))))))).)).))))))))..))))))).))))...........)))).	87	68.2	-54.4	0	5	0	0	0	0	0	0	0	0	13	0	0	0	6	0	0	0	6	0	10.2353	0	0	0	0	0	0
181	325	hsa-miR-219b-5p	AGATGTCCAGCCACAATTCTCG	22	chr9	+	128392619	128392715	ccggagctcagccacAGATGTCCAGCCACAATTCTCGgttggccgcagactcgtacaAGAATTGCGTTTGGACAATCAGTggcgaagcccctgagtt	5	hsa-mir-219b,mmu-mir-219b,bta-mir-219b,rno-mir-219b,cgr-mir-219b,	hsa-mir-219b	ggagctcagccacAGATGTCCAGCCACAATTCTCGgttggccgcagactcgtacaAGAATTGCGTTTGGACAATCAGTggcgaagccc	hsa-miR-219b-5p	AGATGTCCAGCCACAATTCTCG	5'	Yes	gp1a	..((.(((..(((((.(((((((((...((((((((((....)))............)))))))...))))))).)).)))))..))).))......	89	55.7	-35.1	0	0	0	0	0	0	0	0	5	0	12	0	0	0	0	0	0	0	0	0	0	0	0	0	0	0	0
181	326	hsa-miR-219b-3p	AGAATTGCGTTTGGACAATCAGT	23	chr9	+	128392619	128392715	ccggagctcagccacAGATGTCCAGCCACAATTCTCGgttggccgcagactcgtacaAGAATTGCGTTTGGACAATCAGTggcgaagcccctgagtt	5	hsa-mir-219b,mmu-mir-219b,bta-mir-219b,rno-mir-219b,cgr-mir-219b,	hsa-mir-219b	ggagctcagccacAGATGTCCAGCCACAATTCTCGgttggccgcagactcgtacaAGAATTGCGTTTGGACAATCAGTggcgaagccc	hsa-miR-219b-3p	AGAATTGCGTTTGGACAATCAGT	3'	Yes	gp1a	..((.(((..(((((.(((((((((...((((((((((....)))............)))))))...))))))).)).)))))..))).))......	89	55.7	-35.1	0	0	0	0	0	0	0	0	0	7	0	0	0	0	0	0	0	0	0	0	0	0	0	0	0	0	0
182	327	hsa-miR-219a-5p	TGATTGTCCAAACGCAATTCT	21	chr9	-	128392606	128392722	ggccctgaactcaggggcttcgccacTGATTGTCCAAACGCAATTCTtgtacgagtctgcggccaaccgAGAATTGTGGCTGGACATCTGTggctgagctccgggcgcaacaggggc	17	hsa-mir-219a-2,ppy-mir-219-2,mml-mir-219-2,eca-mir-219-2,ptr-mir-219-2,cja-mir-219,mmu-mir-219a-2,bta-mir-219-1,mdo-mir-219-1,cfa-mir-219-2,cpo-mir-219b,pal-mir-219a-2,ocu-mir-219b,rno-mir-219a-2,ssc-mir-219b,dno-mir-219b,chi-mir-219,	hsa-mir-219a-2	actcaggggcttcgccacTGATTGTCCAAACGCAATTCTtgtacgagtctgcggccaaccgAGAATTGTGGCTGGACATCTGTggctgagctccggg	hsa-miR-219a-5p	TGATTGTCCAAACGCAATTCT	5'	Yes	gp1a	..(((((..(((.((((((..(((((.((.((((((..(((((((((((.....((.....))....)))))))))))..)))))))).)))))..))))))))).....)))))..	113	59.8	-57	0	0	2.5	0	0	0	0	3.5	3.5	3.5	4	0	0	0	0	0	0	8.5	0	0	0	3.25417	0	0	0	0	1.78261
182	328	hsa-miR-219a-2-3p_1ss22TA	AGAATTGTGGCTGGACATCTGA	22	chr9	-	128392606	128392722	ggccctgaactcaggggcttcgccacTGATTGTCCAAACGCAATTCTtgtacgagtctgcggccaaccgAGAATTGTGGCTGGACATCTGTggctgagctccgggcgcaacaggggc	17	hsa-mir-219a-2,ppy-mir-219-2,mml-mir-219-2,eca-mir-219-2,ptr-mir-219-2,cja-mir-219,mmu-mir-219a-2,bta-mir-219-1,mdo-mir-219-1,cfa-mir-219-2,cpo-mir-219b,pal-mir-219a-2,ocu-mir-219b,rno-mir-219a-2,ssc-mir-219b,dno-mir-219b,chi-mir-219,	hsa-mir-219a-2	actcaggggcttcgccacTGATTGTCCAAACGCAATTCTtgtacgagtctgcggccaaccgAGAATTGTGGCTGGACATCTGTggctgagctccggg	hsa-miR-219a-2-3p	AGAATTGTGGCTGGACATCTGT	3'	Diff	gp1a	..(((((..(((.((((((..(((((.((.((((((..(((((((((((.....((.....))....)))))))))))..)))))))).)))))..))))))))).....)))))..	113	59.8	-57	0	0	0	0	0	0	0	0	0	0	5	0	0	0	0	0	0	0	0	0	0	0	0	0	0	0	0
183	329	hsa-miR-221-5p	ACCTGGCATACAATGTAGATTT	22	chrX	-	45746157	45746266	tgaacatccaggtctggggcatgaACCTGGCATACAATGTAGATTTctgtgttcgttaggcaacAGCTACATTGTCTGCTGGGTTTCaggctacctggaaacatgttctc	27	hsa-mir-221,ppy-mir-221,ggo-mir-221,ppa-mir-221,mml-mir-221,ptr-mir-221,nle-mir-221,oga-mir-221,mmr-mir-221,dma-mir-221,sbo-mir-221,mmu-mir-221,bta-mir-221,chi-mir-221,oar-mir-221,eca-mir-221,mdo-mir-221,cfa-mir-221,efu-mir-221,rno-mir-221,ssc-mir-221,cpo-mir-221,pal-mir-221,dno-mir-221,ocu-mir-221,cgr-mir-221,tch-mir-221,	hsa-mir-221	tgaacatccaggtctggggcatgaACCTGGCATACAATGTAGATTTctgtgttcgttaggcaacAGCTACATTGTCTGCTGGGTTTCaggctacctggaaacatgttctc	hsa-miR-221-5p	ACCTGGCATACAATGTAGATTT	5'	Yes	gp1a	.((((((((((((....(((.((((((..(((.(((((((((....((((..((....))..))))))))))))).)))..)))).)).))))))))))....)))))..	107	47.3	-47	105	98	177	238	116	240	230	328	307	524	1309	290	152	146	212	301	261	308	346	180.967	200.613	230.395	274.822	205.687	316.149	231.809	167.056
183	330	hsa-miR-221-3p	AGCTACATTGTCTGCTGGGTTTC	23	chrX	-	45746157	45746266	tgaacatccaggtctggggcatgaACCTGGCATACAATGTAGATTTctgtgttcgttaggcaacAGCTACATTGTCTGCTGGGTTTCaggctacctggaaacatgttctc	27	hsa-mir-221,ppy-mir-221,ggo-mir-221,ppa-mir-221,mml-mir-221,ptr-mir-221,nle-mir-221,oga-mir-221,mmr-mir-221,dma-mir-221,sbo-mir-221,mmu-mir-221,bta-mir-221,chi-mir-221,oar-mir-221,eca-mir-221,mdo-mir-221,cfa-mir-221,efu-mir-221,rno-mir-221,ssc-mir-221,cpo-mir-221,pal-mir-221,dno-mir-221,ocu-mir-221,cgr-mir-221,tch-mir-221,	hsa-mir-221	tgaacatccaggtctggggcatgaACCTGGCATACAATGTAGATTTctgtgttcgttaggcaacAGCTACATTGTCTGCTGGGTTTCaggctacctggaaacatgttctc	hsa-miR-221-3p	AGCTACATTGTCTGCTGGGTTTC	3'	Yes	gp1a	.((((((((((((....(((.((((((..(((.(((((((((....((((..((....))..))))))))))))).)))..)))).)).))))))))))....)))))..	107	47.3	-47	11209	11713	15261	25511	14824	19830	42605	43660	37767	53136	151677	39013	17413	16697	17182	35243	31993	42014	50835	19318.6	23977.3	19864.8	29457.9	26285.4	26121.8	42940.1	22236.8
184	331	hsa-miR-222-5p_R-1	CTCAGTAGCCAGTGTAGATCC	21	chrX	-	45747004	45747126	cagctgctggaaggtgtaggtaccctcaatggCTCAGTAGCCAGTGTAGATCCtgtctttcgtaatcagcAGCTACATCTGGCTACTGGGTCTctgatggcatcttctagcttctgcttcagt	26	hsa-mir-222,ppy-mir-222,ptr-mir-222,ggo-mir-222,ppa-mir-222,nle-mir-222,mml-mir-222,cja-mir-222-1,oga-mir-222,mmr-mir-222,dma-mir-222,age-mir-222,mmu-mir-222,bta-mir-222,eca-mir-222,cfa-mir-222,efu-mir-222,rno-mir-222,ssc-mir-222,cpo-mir-222,dno-mir-222,pal-mir-222,ocu-mir-222,chi-mir-222,cgr-mir-222,tch-mir-222,	hsa-mir-222	gctgctggaaggtgtaggtaccctcaatggCTCAGTAGCCAGTGTAGATCCTgtctttcgtaatcagcAGCTACATCTGGCTACTGGGTctctgatggcatcttctagct	hsa-miR-222-5p	CTCAGTAGCCAGTGTAGATCCT	5'	Diff	gp1a	(((..(((((((((((......((.(((..(((((((((((((((((((...(((...........)))...))))).))))))))))))))..))).)))))))))))))..))).......	116	50.4	-57.2	0	0	6	0	0	0	5	6	0	0	17	0	0	0	0	0	7	7	0	0	0	7.81001	0	0	0	5.03933	3.05591
184	332	hsa-miR-222-3p_R+2	AGCTACATCTGGCTACTGGGTCT	23	chrX	-	45747004	45747126	cagctgctggaaggtgtaggtaccctcaatggCTCAGTAGCCAGTGTAGATCCtgtctttcgtaatcagcAGCTACATCTGGCTACTGGGTCTctgatggcatcttctagcttctgcttcagt	26	hsa-mir-222,ppy-mir-222,ptr-mir-222,ggo-mir-222,ppa-mir-222,nle-mir-222,mml-mir-222,cja-mir-222-1,oga-mir-222,mmr-mir-222,dma-mir-222,age-mir-222,mmu-mir-222,bta-mir-222,eca-mir-222,cfa-mir-222,efu-mir-222,rno-mir-222,ssc-mir-222,cpo-mir-222,dno-mir-222,pal-mir-222,ocu-mir-222,chi-mir-222,cgr-mir-222,tch-mir-222,	hsa-mir-222	gctgctggaaggtgtaggtaccctcaatggCTCAGTAGCCAGTGTAGATCCTgtctttcgtaatcagcAGCTACATCTGGCTACTGGGTctctgatggcatcttctagct	hsa-miR-222-3p	AGCTACATCTGGCTACTGGGT	3'	Diff	gp1a	(((..(((((((((((......((.(((..(((((((((((((((((((...(((...........)))...))))).))))))))))))))..))).)))))))))))))..))).......	116	50.4	-57.2	2511	2837	3442	4385	2712	4384	8138	9505	7770	10716	34713	7808	3859	3257	3613	8208	8210	10577	10694	4327.69	5807.53	4480.34	5063.41	4808.82	5774.99	8202.01	4841.07
185	333	hsa-miR-223-5p_R+1	CGTGTATTTGACAAGCTGAGTTG	23	chrX	+	66018867	66018992	tggcctggcctcctgcagtgccacgctcCGTGTATTTGACAAGCTGAGTTGgacactccatgtggtagagTGTCAGTTTGTCAAATACCCCAAgtgcggcacatgcttaccagctctaggccaggg	19	hsa-mir-223,ptr-mir-223,ggo-mir-223,ppa-mir-223,ppy-mir-223,mml-mir-223,cja-mir-223,sla-mir-223,mmu-mir-223,bta-mir-223,eca-mir-223,cfa-mir-223,efu-mir-223,rno-mir-223,ssc-mir-223,cpo-mir-223,dno-mir-223,ocu-mir-223,chi-mir-223,	hsa-mir-223	cctggcctcctgcagtgccacgctcCGTGTATTTGACAAGCTGAGTTggacactccatgtggtagagTGTCAGTTTGTCAAATACCCCAagtgcggcacatgcttaccag	hsa-miR-223-5p	CGTGTATTTGACAAGCTGAGTT	5'	Diff	gp1a	...((((((((......(((((.((((....((((((((((((((......(((((((.........)))))))))))))))))))))....)))).)))))..(((....)))...)))))))).	85	55.6	-58.1	542	1728	1736	1316	1734	1327	3095	2889	2700	3656	9674	2279	1121	1125	963	1227	1398	1214	3361	934.132	3537.34	2259.7	1519.6	3074.66	1748.04	3119.35	1471.42
185	334	hsa-miR-223-3p_R+1	TGTCAGTTTGTCAAATACCCCAA	23	chrX	+	66018867	66018992	tggcctggcctcctgcagtgccacgctcCGTGTATTTGACAAGCTGAGTTGgacactccatgtggtagagTGTCAGTTTGTCAAATACCCCAAgtgcggcacatgcttaccagctctaggccaggg	19	hsa-mir-223,ptr-mir-223,ggo-mir-223,ppa-mir-223,ppy-mir-223,mml-mir-223,cja-mir-223,sla-mir-223,mmu-mir-223,bta-mir-223,eca-mir-223,cfa-mir-223,efu-mir-223,rno-mir-223,ssc-mir-223,cpo-mir-223,dno-mir-223,ocu-mir-223,chi-mir-223,	hsa-mir-223	cctggcctcctgcagtgccacgctcCGTGTATTTGACAAGCTGAGTTggacactccatgtggtagagTGTCAGTTTGTCAAATACCCCAagtgcggcacatgcttaccag	hsa-miR-223-3p	TGTCAGTTTGTCAAATACCCCA	3'	Diff	gp1a	...((((((((......(((((.((((....((((((((((((((......(((((((.........)))))))))))))))))))))....)))).)))))..(((....)))...)))))))).	85	55.6	-58.1	6833	17053	23653	22557	21928	19098	22001	56571	65087	88833	277540	40391	10478	12063	15973	29046	40595	42558	35895	11776.6	34908.7	30788.4	26046.8	38881.9	25157.6	22174.1	28812.7
186	335	hsa-miR-224-5p_L-1R-2	CAAGTCACTAGTGGTTCCGTTT	22	chrX	-	151958569	151958670	gataaggcccaggggctttCAAGTCACTAGTGGTTCCGTTTagtagatgattgtgcattgtttcaAAATGGTGCCCTAGTGACTACAaagccccagagccag	19	hsa-mir-224,ptr-mir-224,ppy-mir-224,ggo-mir-224,ppa-mir-224,mml-mir-224,mne-mir-224,cja-mir-224,nle-mir-224,oga-mir-224,mmu-mir-224,bta-mir-224,chi-mir-224,eca-mir-224,cfa-mir-224,rno-mir-224,ssc-mir-224,cpo-mir-224,ocu-mir-224,	hsa-mir-224	gggcttTCAAGTCACTAGTGGTTCCGTTTAGtagatgattgtgcattgtttcAAAATGGTGCCCTAGTGACTACAaagccc	hsa-miR-224-5p	TCAAGTCACTAGTGGTTCCGTTTAG	5'	Diff	gp1a	.....(((...((((((((..(((((((((.((..((((((....((((......))))......))))))..)))))))))))..))))))))...)))..	95	48	-44.9	410	306	630	1137	304	688	634	7130	781	2509	3810	844	1088	871	875	1753	913	1084	1421	706.631	626.403	820.051	1312.91	539.041	906.295	638.987	3631.44
186	336	hsa-miR-224-3p_L-1	AAATGGTGCCCTAGTGACTACA	22	chrX	-	151958569	151958670	gataaggcccaggggctttCAAGTCACTAGTGGTTCCGTTTagtagatgattgtgcattgtttcaAAATGGTGCCCTAGTGACTACAaagccccagagccag	19	hsa-mir-224,ptr-mir-224,ppy-mir-224,ggo-mir-224,ppa-mir-224,mml-mir-224,mne-mir-224,cja-mir-224,nle-mir-224,oga-mir-224,mmu-mir-224,bta-mir-224,chi-mir-224,eca-mir-224,cfa-mir-224,rno-mir-224,ssc-mir-224,cpo-mir-224,ocu-mir-224,	hsa-mir-224	gggcttTCAAGTCACTAGTGGTTCCGTTTAGtagatgattgtgcattgtttcAAAATGGTGCCCTAGTGACTACAaagccc	hsa-miR-224-3p	AAAATGGTGCCCTAGTGACTACA	3'	Diff	gp1a	.....(((...((((((((..(((((((((.((..((((((....((((......))))......))))))..)))))))))))..))))))))...)))..	95	48	-44.9	0	0	11	0	0	0	11	52	0	12	41	5	0	0	0	0	0	5	0	0	0	14.3184	0	0	0	11.0865	26.4846
187	337	hsa-miR-296-5p	AGGGCCCCCCCTCAATCCTGT	21	chr20	-	58817592	58817705	ggtgaggagaaaggacccttccagAGGGCCCCCCCTCAATCCTGTtgtgcctaattcaGAGGGTTGGGTGGAGGCTCTCCtgaagggctctgaagagcgctgcacccgcagctg	9	hsa-mir-296,mml-mir-296,ptr-mir-296,ppy-mir-296,ggo-mir-296,cja-mir-296,dma-mir-296,cpo-mir-296,tch-mir-296,	hsa-mir-296	aggacccttccagAGGGCCCCCCCTCAATCCTGTtgtgcctaattcaGAGGGTTGGGTGGAGGCTCTCCtgaagggctct	hsa-miR-296-5p	AGGGCCCCCCCTCAATCCTGT	5'	Yes	gp1a	...........((..((((((..(((((((.((.(((((((((.(((.........)))))))))))).)).)))))))..))))))..)).......(((((....)))))..	80	61.4	-50.8	14	0	11	8	8	6	19	49	31	14	62	40	0	11	13	17	51	69	27	24.1289	0	14.3184	9.2377	14.1853	7.90373	19.1495	24.9566
187	338	hsa-miR-296-3p	GAGGGTTGGGTGGAGGCTCTCC	22	chr20	-	58817592	58817705	ggtgaggagaaaggacccttccagAGGGCCCCCCCTCAATCCTGTtgtgcctaattcaGAGGGTTGGGTGGAGGCTCTCCtgaagggctctgaagagcgctgcacccgcagctg	9	hsa-mir-296,mml-mir-296,ptr-mir-296,ppy-mir-296,ggo-mir-296,cja-mir-296,dma-mir-296,cpo-mir-296,tch-mir-296,	hsa-mir-296	aggacccttccagAGGGCCCCCCCTCAATCCTGTtgtgcctaattcaGAGGGTTGGGTGGAGGCTCTCCtgaagggctct	hsa-miR-296-3p	GAGGGTTGGGTGGAGGCTCTCC	3'	Yes	gp1a	...........((..((((((..(((((((.((.(((((((((.(((.........)))))))))))).)).)))))))..))))))..)).......(((((....)))))..	80	61.4	-50.8	0	0	13	0	0	0	6	10	0	0	43	0	0	0	0	5	0	0	0	0	0	16.9217	0	0	0	6.0472	5.09318
188	339	hsa-miR-299-5p	TGGTTTACCGTCCCACATACAT	22	chr14	+	101023780	101023890	tcgtgcggtacttgaagaaaTGGTTTACCGTCCCACATACATtttgaatatgTATGTGGGATGGTAAACCGCTTcttggtatccagcccagccatccaaacctccctggag	19	hsa-mir-299,ptr-mir-299,ppy-mir-299,ggo-mir-299,ppa-mir-299,mml-mir-299,cja-mir-299,mmu-mir-299a,cfa-mir-299,rno-mir-299a,bta-mir-299,eca-mir-299,efu-mir-299,ssc-mir-299,cpo-mir-299,pal-mir-299a,ocu-mir-299,dno-mir-299,oar-mir-299,	hsa-mir-299	aagaaaTGGTTTACCGTCCCACATACATtttgaatatgTATGTGGGATGGTAAACCGCTTctt	hsa-miR-299-5p	TGGTTTACCGTCCCACATACAT	5'	Yes	gp1a	...((.((((((..(((((..(((((((((((((((((((((.......)))))))))))))))))))))..))))))))))))).........((((........)))).	82	47.7	-50.2	0	0	0	0	0	0	0	0	0	7	35	0	0	0	0	0	5	0	0	0	0	0	0	0	0	0	0
188	340	hsa-miR-299-3p	TATGTGGGATGGTAAACCGCTT	22	chr14	+	101023780	101023890	tcgtgcggtacttgaagaaaTGGTTTACCGTCCCACATACATtttgaatatgTATGTGGGATGGTAAACCGCTTcttggtatccagcccagccatccaaacctccctggag	19	hsa-mir-299,ptr-mir-299,ppy-mir-299,ggo-mir-299,ppa-mir-299,mml-mir-299,cja-mir-299,mmu-mir-299a,cfa-mir-299,rno-mir-299a,bta-mir-299,eca-mir-299,efu-mir-299,ssc-mir-299,cpo-mir-299,pal-mir-299a,ocu-mir-299,dno-mir-299,oar-mir-299,	hsa-mir-299	aagaaaTGGTTTACCGTCCCACATACATtttgaatatgTATGTGGGATGGTAAACCGCTTctt	hsa-miR-299-3p	TATGTGGGATGGTAAACCGCTT	3'	Yes	gp1a	...((.((((((..(((((..(((((((((((((((((((((.......)))))))))))))))))))))..))))))))))))).........((((........)))).	82	47.7	-50.2	0	12	11	68	0	12	21	27	27	82	187	72	6	23	0	23	17	13	23	0	24.5648	14.3184	78.5204	0	15.8075	21.1652	13.7516
189	341	hsa-miR-301a-5p	GCTCTGACTTTATTGCACTACT	22	chr17	-	59151136	59151221	actgctaacgaatGCTCTGACTTTATTGCACTACTgtactttacagctagCAGTGCAATAGTATTGTCAAAGCatctgaaagcagg	21	hsa-mir-301a,mml-mir-301a,eca-mir-301a,ptr-mir-301a,bta-mir-301a,mdo-mir-301,chi-mir-301a,ppy-mir-301a,ggo-mir-301a,cja-mir-301a,nle-mir-301a,oga-mir-301a,mmr-mir-301a,mmu-mir-301a,cfa-mir-301a,ssc-mir-301,cpo-mir-301a,pal-mir-301a,dno-mir-301a,ocu-mir-301a,cgr-mir-301a,	hsa-mir-301a	actgctaacgaatGCTCTGACTTTATTGCACTACTgtactttacagctagCAGTGCAATAGTATTGTCAAAGCatctgaaagcagg	hsa-miR-301a-5p	GCTCTGACTTTATTGCACTACT	5'	Yes	gp1a	.(((((..(..(((((.((((.((((((((((.(((((...))))).....))))))))))....)))).)))))..)..))))).	84	40.7	-31.1	0	0	13	8	6	0	0	6	17	17	41	5	0	10	6	19	12	24	22	0	0	16.9217	9.2377	10.639	0	0	3.05591
189	342	hsa-miR-301a-3p	CAGTGCAATAGTATTGTCAAAGC	23	chr17	-	59151136	59151221	actgctaacgaatGCTCTGACTTTATTGCACTACTgtactttacagctagCAGTGCAATAGTATTGTCAAAGCatctgaaagcagg	21	hsa-mir-301a,mml-mir-301a,eca-mir-301a,ptr-mir-301a,bta-mir-301a,mdo-mir-301,chi-mir-301a,ppy-mir-301a,ggo-mir-301a,cja-mir-301a,nle-mir-301a,oga-mir-301a,mmr-mir-301a,mmu-mir-301a,cfa-mir-301a,ssc-mir-301,cpo-mir-301a,pal-mir-301a,dno-mir-301a,ocu-mir-301a,cgr-mir-301a,	hsa-mir-301a	actgctaacgaatGCTCTGACTTTATTGCACTACTgtactttacagctagCAGTGCAATAGTATTGTCAAAGCatctgaaagcagg	hsa-miR-301a-3p	CAGTGCAATAGTATTGTCAAAGC	3'	Yes	gp1a	.(((((..(..(((((.((((.((((((((((.(((((...))))).....))))))))))....)))).)))))..)..))))).	84	40.7	-31.1	23	0	20	26	12	35	18	118	193	145	437	69	14	15	26	75	120	159	81	39.6403	0	26.0334	30.0225	21.2779	46.1051	18.1416	60.0996
190	343	hsa-miR-301b-5p	GCTCTGACGAGGTTGCACTACT	22	chr22	+	21652974	21653067	cctgctggccgcaggtGCTCTGACGAGGTTGCACTACTgtgctctgagaagCAGTGCAATGATATTGTCAAAGCatctgggaccagccttgggg	13	hsa-mir-301b,ppy-mir-301b,ptr-mir-301b,mml-mir-301b,bta-mir-301b,eca-mir-301b,cfa-mir-301b,cpo-mir-301b,pal-mir-301b,dno-mir-301b,ocu-mir-301b,chi-mir-301b,cgr-mir-301b,	hsa-mir-301b	gccgcaggtGCTCTGACGAGGTTGCACTACTgtgctctgagaagCAGTGCAATGATATTGTCAAAGCatctgggacca	hsa-miR-301b-5p	GCTCTGACGAGGTTGCACTACT	5'	Yes	gp1a	((((((((((.((((((((.((((((.((((((((.((...........)).))))))))....)))))).)))))))))).)))))...))).	93	56.4	-44	0	0	0	0	0	0	0	0	0	5	0	0	0	0	0	0	0	0	0	0	0	0	0	0	0	0	0
190	344	hsa-miR-301b-3p	CAGTGCAATGATATTGTCAAAGC	23	chr22	+	21652974	21653067	cctgctggccgcaggtGCTCTGACGAGGTTGCACTACTgtgctctgagaagCAGTGCAATGATATTGTCAAAGCatctgggaccagccttgggg	13	hsa-mir-301b,ppy-mir-301b,ptr-mir-301b,mml-mir-301b,bta-mir-301b,eca-mir-301b,cfa-mir-301b,cpo-mir-301b,pal-mir-301b,dno-mir-301b,ocu-mir-301b,chi-mir-301b,cgr-mir-301b,	hsa-mir-301b	gccgcaggtGCTCTGACGAGGTTGCACTACTgtgctctgagaagCAGTGCAATGATATTGTCAAAGCatctgggacca	hsa-miR-301b-3p	CAGTGCAATGATATTGTCAAAGC	3'	Yes	gp1a	((((((((((.((((((((.((((((.((((((((.((...........)).))))))))....)))))).)))))))))).)))))...))).	93	56.4	-44	0	0	0	0	0	0	0	0	7	8	30	10	0	0	0	0	6	7	0	0	0	0	0	0	0	0	0
191	345	hsa-miR-302b-3p	TAAGTGCTTCCATGTTTTAGTAG	23	chr4	-	112648478	112648560	tgggctcccttcaactttaacatggaagtgctttctgtgactttaaaagTAAGTGCTTCCATGTTTTAGTAGgagtgaatcca	9	hsa-mir-302b,ptr-mir-302b,ppy-mir-302b,mml-mir-302b,cja-mir-302b,mmu-mir-302b,bta-mir-302b,cfa-mir-302b,dno-mir-302b,	hsa-mir-302b	gctcccttcaACTTTAACATGGAAGTGCTTTCtgtgactttaaaagTAAGTGCTTCCATGTTTTAGTAGgagt	hsa-miR-302b-3p	TAAGTGCTTCCATGTTTTAGTAG	3'	Yes	gp1a	.((..((.((((.(((..((((((((((..(((.((...........)).)))..))))))))))..))).)))).))..)).	81	39.8	-35.5	0	0	0	0	0	0	0	10	0	7	9	0	0	0	0	5	8	6	0	0	0	0	0	0	0	0	5.09318
192	346	hsa-miR-320d_R-1	AAAAGCTGGGTTGAGAGG	18	chr13	-	40727816	40727887	aaaatgttggccttctcgtcccagttcttcccaaagttgagAAAAGCTGGGTTGAGAGGatgaaaagaaaaa	3	hsa-mir-320d-1,ptr-mir-320d-1,ppy-mir-320d-1,	hsa-mir-320d-1	aaaatgttggccttctcgtcccagttcttcccaaagttgagAAAAGCTGGGTTGAGAGGAtgaaaagaaaaa	hsa-miR-320d	AAAAGCTGGGTTGAGAGGA	3'	Diff	gp1a	...........((((((..(((((((.(((.((....)).))).)))))))..)))))).............	48	41.7	-22.5	59.7738	54.7143	85.8929	100.417	39.1429	89.8571	122.738	292.114	123.821	106.136	441.917	110.321	51.0714	63.0714	70.4286	87.8571	116.179	140.426	149.579	103.02	112.004	111.804	115.952	69.4066	118.368	123.704	148.779
193	347	hsa-miR-320c_R-1	AAAAGCTGGGTTGAGAGGG	19	chr18	+	24321646	24321753	aggagcactgggtatgtatgaataaaatggcatgacaggccttctctttccagttcttcccagaattgggAAAAGCTGGGTTGAGAGGGtaagaaaagaaaaacaaat	5	hsa-mir-320c-2,ptr-mir-320c-2,ppy-mir-320c-2,mml-mir-320c,nle-mir-320c-2,	hsa-mir-320c-2	gcatgacaggccttctctttccagttcttcccagaattgggAAAAGCTGGGTTGAGAGGGTaagaaaagaaa	hsa-miR-320c	AAAAGCTGGGTTGAGAGGGT	3'	Diff	gp1a	.......(((..(((((............))))).)))((((((((..(((((((.(((((......))))).)))))))..))))))))..................	52	41.7	-36.3	143.307	154.864	239.91	270.05	119.06	153.024	330.571	788.764	250.105	286.419	1024.97	291.505	160.521	212.571	170.129	289.057	263.129	348.793	366.562	246.989	317.018	312.283	311.83	211.112	201.577	333.172	401.732
194	348	hsa-miR-320b_R-2	AAAAGCTGGGTTGAGAGGGC	20	chr1	+	116671746	116671827	ataaattaatccctctctttctagttcttcctagagtgaggAAAAGCTGGGTTGAGAGGGCaaacaaattaactaattaatt	6	hsa-mir-320b-1,ptr-mir-320b-1,ppy-mir-320b-1,ggo-mir-320a-2,ppa-mir-320b-1,nle-mir-320b-1,	hsa-mir-320b-1	ataaattaatccctctctttctagttcttcctagagtgaggAAAAGCTGGGTTGAGAGGGCAAacaaattaa	hsa-miR-320b	AAAAGCTGGGTTGAGAGGGCAA	3'	Diff	gp1a	..........(((((((..(((((((.(((((......))))).)))))))..)))))))......................	50	34.1	-28	507.474	564.364	800.243	975.883	466.06	600.857	1187.24	2686.53	937.938	1264.15	3607.97	1162	692.688	893.905	630.462	1082.89	1145.3	1296.26	1392.83	874.626	1155.29	1041.65	1126.86	826.399	791.502	1196.58	1368.3
195	349	hsa-miR-320a-3p	AAAAGCTGGGTTGAGAGGGCGA	22	chr8	-	22244955	22245065	gccacagtatttatcaggcggcgcttcgctcccctccgccttctcttcccggttcttcccggagtcgggAAAAGCTGGGTTGAGAGGGCGAaaaaggatgaggtgactggt	22	hsa-mir-320a,ptr-mir-320a,ppy-mir-320a,ggo-mir-320a,ppa-mir-320a,nle-mir-320a,oga-mir-320a,mmr-mir-320a-4,mmr-mir-320a-1,mmr-mir-320a-3,cfa-mir-320,pal-mir-320,mml-mir-320a,cja-mir-320-1,mmr-mir-320a-2,mmu-mir-320,bta-mir-320a-1,efu-mir-320,rno-mir-320,ssc-mir-320,chi-mir-320,cgr-mir-320a,	hsa-mir-320a	ctcccctccGCCTTCTCTTCCCGGTTCTTCCcggagtcgggAAAAGCTGGGTTGAGAGGGCGAaaaaggatg	hsa-miR-320a-3p	AAAAGCTGGGTTGAGAGGGCGA	3'	Yes	gp1a	..................((((((((((.(((....(((((((((..(((((((.((((((....)))))).)))))))..))))))))).....)))))))))).)))..	91	58.6	-52.8	40958.5	41819.3	55408	89151.4	36615.3	50119.4	84207.6	196456	76801.2	93591	246308	103111	44547.8	73256.4	47710.3	65573.6	66777.4	102968	97847.3	70591.6	85607	72122.8	102944	64924.9	66021.7	84869.9	100059
196	350	hsa-miR-320d_R-1	AAAAGCTGGGTTGAGAGG	18	chrX	-	140926160	140926231	tatcaataagccttctcttcccagttcttcttggagtcaggAAAAGCTGGGTTGAGAGGagcagaaaagaaa	3	hsa-mir-320d-2,ptr-mir-320d-3,ppy-mir-320d-2,	hsa-mir-320d-2	tatcaataagccttctcttcccagttcttcttggagtcaggAAAAGCTGGGTTGAGAGGAgcagaaaagaaa	hsa-miR-320d	AAAAGCTGGGTTGAGAGGA	3'	Diff	gp1a	.........((((((((..(((((((.((((((....)))))).)))))))..)))))).))..........	53	43.1	-29.5	59.7738	54.7143	85.8929	100.417	39.1429	89.8571	122.738	292.114	123.821	106.136	441.917	110.321	51.0714	63.0714	70.4286	87.8571	116.179	140.426	149.579	103.02	112.004	111.804	115.952	69.4066	118.368	123.704	148.779
197	351	ptr-mir-320e-p5_1ss8AG	AAAAATGGAAAGAAAAGA	18	chr19	-	46709271	46709382	tcaaAAAAATGAAAAGAAAAGAaaatacctccatggggccttctcttcccagttcttcctggagtcggggAAAAGCTGGGTTGAGAAGGTGAaaagaaaaaacaaaccttga	3	hsa-mir-320e,ptr-mir-320e,ppy-mir-320e,	ptr-mir-320e	tcaaaaaaatgaaaagaaaagaaaatacctccatggggccttctcttcccagttcttcctggagtcggggAAAAGCTGGGTTGAGAAGGTGAaaagaaaaaacaaaccttga	ptr-mir-320e-p5	aaaaatgaaaagaaaaga	5'	New	gp1a	((((.......................((.....)).((((((((..(((((((.(((((.......))))).)))))))..))))))))..................))))	1	41.1	-32.7	0	0	0	0	0	7	0	0	0	0	0	0	0	0	0	0	0	0	0	0	0	0	0	0	9.22102	0	0
197	352	hsa-miR-320e_L+1R+3_1ss17AG	AAAAGCTGGGTTGAGAGGGTGA	22	chr19	-	46709271	46709382	tcaaAAAAATGAAAAGAAAAGAaaatacctccatggggccttctcttcccagttcttcctggagtcggggAAAAGCTGGGTTGAGAAGGTGAaaagaaaaaacaaaccttga	3	hsa-mir-320e,ptr-mir-320e,ppy-mir-320e,	hsa-mir-320e	ctccatggggccttctcttcccagttcttcctggagtcggggaAAAGCTGGGTTGAGAAGGtgaaaagaaaaa	hsa-miR-320e	AAAGCTGGGTTGAGAAGG	3'	Diff	gp1a	((((.......................((.....)).((((((((..(((((((.(((((.......))))).)))))))..))))))))..................))))	1	41.1	-32.7	15.9167	4.5	4.25	20.75	4.5	9	9.66667	55.9	13.25	24.35	44.9167	14.75	5.5	11	7	8	23.75	18.2833	14.15	27.4322	9.21181	5.53209	23.9603	7.97923	11.8556	9.7427	28.4709
198	353	hsa-miR-320b_R-2	AAAAGCTGGGTTGAGAGGGC	20	chr1	-	224257004	224257141	tgttattttttgtcttctacctaagaattctgtctcttaggctttctcttcccagatttcccaaagttgggAAAAGCTGGGTTGAGAGGGCaaaaggaaaaaaaaagaattctgtctctgacataattagatagggaa	6	hsa-mir-320b-2,ptr-mir-320b-2,ppy-mir-320b-2,ggo-mir-320b,ppa-mir-320b-2,mml-mir-320b,	hsa-mir-320b-2	gtctcttaggctttctcttcccagatttcccaaagttgggAAAAGCTGGGTTGAGAGGGCAAaaggaaaaa	hsa-miR-320b	AAAAGCTGGGTTGAGAGGGCAA	3'	Diff	gp1a	.....(((..(((((........((((((((...((((..((..((((..(((((.(((((((....)))))))..)))))..))))..))...)))).......))))))))(((...)))......)))))..)))	90	37	-44.3	507.474	564.364	800.243	975.883	466.06	600.857	1187.24	2686.53	937.938	1264.15	3607.97	1162	692.688	893.905	630.462	1082.89	1145.3	1296.26	1392.83	874.626	1155.29	1041.65	1126.86	826.399	791.502	1196.58	1368.3
199	354	hsa-miR-320c_R-1	AAAAGCTGGGTTGAGAGGG	19	chr18	+	21683510	21683597	tttgcattaaaaatgaggccttctcttcccagttcttcccagagtcaggAAAAGCTGGGTTGAGAGGGtagaaaaaaaatgatgtagg	4	hsa-mir-320c-1,ptr-mir-320c-1,ppy-mir-320c-1,nle-mir-320c-1,	hsa-mir-320c-1	aaaaatgaggccttctcttcccagttcttcccagagtcaggAAAAGCTGGGTTGAGAGGGTagaaaaaaaat	hsa-miR-320c	AAAAGCTGGGTTGAGAGGGT	3'	Diff	gp1a	.((((((((........((((((((..(((((((.((((........)))).)))))))..))))))))..........)))))))).	52	42	-34.5	143.307	154.864	239.91	270.05	119.06	153.024	330.571	788.764	250.105	286.419	1024.97	291.505	160.521	212.571	170.129	289.057	263.129	348.793	366.562	246.989	317.018	312.283	311.83	211.112	201.577	333.172	401.732
200	355	hsa-miR-323b-3p_R-1	CCCAATACACGGTCGACCTCT	21	chr14	+	101056199	101056306	ctgcgagcagtgccacctcatggtactcggagggaggttgtccgtggtgagttcgcattatttaatgatgCCCAATACACGGTCGACCTCTtttcggtatcagatctc	4	hsa-mir-323b,ggo-mir-323b,mml-mir-323b,cja-mir-323,	hsa-mir-323b	tggtactcggagggAGGTTGTCCGTGGTGAGTTCGCAttatttaatgatgCCCAATACACGGTCGACCTCTTttcggtatca	hsa-miR-323b-3p	CCCAATACACGGTCGACCTCTT	3'	Diff	gp1a	(((....))).......((.((((((.((((..(((((((.(((((........(((((((...)))))))......))))).)))))))..))))))))))))....	87	51.9	-42.3	8	26	21	206	10	71	45	19	122	322	869	692	28	157	37	21	39	76	30	13.7879	53.2238	27.335	237.871	17.7316	93.5275	45.354	9.67705
201	356	hsa-miR-323a-5p_R-1	AGGTGGTCCGTGGCGCGTTCG	21	chr14	+	101025712	101025825	ggtgtcagtacggctgctgcttggtacttggagagAGGTGGTCCGTGGCGCGTTCGctttatttatggcGCACATTACACGGTCGACCTCTttgcagtatctaatcccgccttg	19	hsa-mir-323a,ppy-mir-323,mml-mir-323a,bta-mir-323,eca-mir-323,ptr-mir-323,ggo-mir-323a,ppa-mir-323,cfa-mir-323,pal-mir-323,ocu-mir-323a,mmu-mir-323,rno-mir-323,efu-mir-323,ssc-mir-323,cpo-mir-323a,dno-mir-323a,chi-mir-323a,oar-mir-323a,	hsa-mir-323a	ttggtacttggagagAGGTGGTCCGTGGCGCGTTCGCtttatttatggcgCACATTACACGGTCGACCTCTttgcagtatctaatc	hsa-miR-323a-5p	AGGTGGTCCGTGGCGCGTTCGC	5'	Diff	gp1a	((((.(((((....)))))...(((((.((.((((((((((.(((((....((.((((........)))).))....))))))).)))))))).)))))))......))))...	79	54.4	-42	0	0	0	0	0	0	0	0	0	0	6	7	0	5	0	0	0	0	0	0	0	0	0	0	0	0	0
201	357	hsa-miR-323a-3p_L+1	GCACATTACACGGTCGACCTCT	22	chr14	+	101025712	101025825	ggtgtcagtacggctgctgcttggtacttggagagAGGTGGTCCGTGGCGCGTTCGctttatttatggcGCACATTACACGGTCGACCTCTttgcagtatctaatcccgccttg	19	hsa-mir-323a,ppy-mir-323,mml-mir-323a,bta-mir-323,eca-mir-323,ptr-mir-323,ggo-mir-323a,ppa-mir-323,cfa-mir-323,pal-mir-323,ocu-mir-323a,mmu-mir-323,rno-mir-323,efu-mir-323,ssc-mir-323,cpo-mir-323a,dno-mir-323a,chi-mir-323a,oar-mir-323a,	hsa-mir-323a	ttggtacttggagagAGGTGGTCCGTGGCGCGTTCGCtttatttatggcgCACATTACACGGTCGACCTCTttgcagtatctaatc	hsa-miR-323a-3p	CACATTACACGGTCGACCTCT	3'	Diff	gp1a	((((.(((((....)))))...(((((.((.((((((((((.(((((....((.((((........)))).))....))))))).)))))))).)))))))......))))...	79	54.4	-42	30	65	89	86	27	26	109	78	183	279	710	341	52	101	80	66	91	165	89	51.7047	133.059	115.849	99.3053	47.8754	34.2495	109.857	39.7268
202	358	hsa-miR-324-5p_R-1	CGCATCCCCTAGGGCATTGGT	21	chr17	-	7223273	7223384	ctgagctgactatgcctcccCGCATCCCCTAGGGCATTGGTgtaaagctggagacccACTGCCCCAGGTGCTGCTGGGggttgtagtctgacccgactgggaagaaagcccc	22	hsa-mir-324,ppy-mir-324,mml-mir-324,eca-mir-324,ptr-mir-324,ggo-mir-324,cja-mir-324,nle-mir-324,pal-mir-324,tch-mir-324,mmr-mir-324,mmu-mir-324,bta-mir-324,cfa-mir-324,efu-mir-324,rno-mir-324,ssc-mir-324,cpo-mir-324,dno-mir-324,ocu-mir-324,chi-mir-324,cgr-mir-324,	hsa-mir-324	ctgactatgcctcccCGCATCCCCTAGGGCATTGGTGtaaagctggagaCCCACTGCCCCAGGTGCTGCTGGgggttgtagtc	hsa-miR-324-5p	CGCATCCCCTAGGGCATTGGTG	5'	Diff	gp1a	....(((((((((..(((((.(((...(((.(((((.(((.((..........))))).))))).)))...))).)))))..))))))...(((....))).....)))...	81	61.6	-43.6	117	43	112	155	72	83	134	419	243	179	639	297	59	132	85	129	279	277	150	201.648	88.024	145.787	178.98	127.668	109.335	135.054	213.404
202	359	hsa-miR-324-3p_L-3R+1	ACTGCCCCAGGTGCTGCTGGA	21	chr17	-	7223273	7223384	ctgagctgactatgcctcccCGCATCCCCTAGGGCATTGGTgtaaagctggagacccACTGCCCCAGGTGCTGCTGGGggttgtagtctgacccgactgggaagaaagcccc	22	hsa-mir-324,ppy-mir-324,mml-mir-324,eca-mir-324,ptr-mir-324,ggo-mir-324,cja-mir-324,nle-mir-324,pal-mir-324,tch-mir-324,mmr-mir-324,mmu-mir-324,bta-mir-324,cfa-mir-324,efu-mir-324,rno-mir-324,ssc-mir-324,cpo-mir-324,dno-mir-324,ocu-mir-324,chi-mir-324,cgr-mir-324,	hsa-mir-324	ctgactatgcctcccCGCATCCCCTAGGGCATTGGTGtaaagctggagaCCCACTGCCCCAGGTGCTGCTGGgggttgtagtc	hsa-miR-324-3p	CCCACTGCCCCAGGTGCTGCTGG	3'	Diff	gp1a	....(((((((((..(((((.(((...(((.(((((.(((.((..........))))).))))).)))...))).)))))..))))))...(((....))).....)))...	81	61.6	-43.6	102	60	100	162	117	106	247	680	395	211	864	372	45	153	108	173	415	416	218	175.796	122.824	130.167	187.063	207.46	139.633	248.943	346.337
203	360	hsa-miR-326_R+1	CCTCTGGGCCCTTCCTCCAGT	21	chr11	-	75335089	75335196	cttccggagcctcatctgtctgttgggctggaggcagggcctttgtgaaggcgggtggtgctcagatcgCCTCTGGGCCCTTCCTCCAGCcccgaggcggattcacca	16	hsa-mir-326,ppy-mir-326,ptr-mir-326,ggo-mir-326,mmu-mir-326,bta-mir-326,eca-mir-326,cfa-mir-326,rno-mir-326,ssc-mir-326,cpo-mir-326,dno-mir-326,ocu-mir-326,chi-mir-326,cgr-mir-326,tch-mir-326,	hsa-mir-326	ctcatctgtctgttgggctggaggcagggcctttgtgaaggcgggtggtgctcagatcgCCTCTGGGCCCTTCCTCCAGccccgaggcggattca	hsa-miR-326	CCTCTGGGCCCTTCCTCCAG	3'	Diff	gp1a	.....((......((((((((...((((((((((.(((((((......((((((.((.....))..))))))..))))))).))))))))))..))))))))...)).	102	64.8	-55.3	45	60	125	202	91	182	129	259	315	211	1101	415	106	111	93	194	165	342	242	77.5571	122.824	162.709	233.252	161.358	239.747	130.015	131.913
204	361	hsa-miR-328-3p	CTGGCCCTCTCTGCCCTTCCGT	22	chr16	-	67202308	67202418	aagtcctgggctgtctcagagcctggagtgggggggcaggaggggctcagggagaaagtgcatacagcccCTGGCCCTCTCTGCCCTTCCGTcccctgctcttggccatgc	17	hsa-mir-328,ptr-mir-328,ppy-mir-328,ggo-mir-328,ppa-mir-328,mml-mir-328,cja-mir-328,mmr-mir-328,mmu-mir-328,bta-mir-328,eca-mir-328,cfa-mir-328,ssc-mir-328,dno-mir-328,ocu-mir-328,cgr-mir-328,tch-mir-328,	hsa-mir-328	tggagtGGGGGGGCAGGAGGGGCTCAGGGagaaagtgcatacagcccCTGGCCCTCTCTGCCCTTCCGTcccctg	hsa-miR-328-3p	CTGGCCCTCTCTGCCCTTCCGT	3'	Yes	gp1a	........((((.....(((((..((..(((..((((((..(((((.(((((.......((.....))))))))))))..))))))..)))..))..))))).))))....	99	65.8	-58.8	379	316	559	653	365	485	582	455	654	645	1883	1303	360	391	349	809	535	556	280	653.203	646.874	727.633	754.027	647.204	638.885	586.578	231.74
205	362	hsa-miR-329-5p	GAGGTTTTCTGGGTTTCTGTTTC	23	chr14	+	101026759	101026877	tggtgttcttgtcagtgttaatcagtggtacctgaagaGAGGTTTTCTGGGTTTCTGTTTCtttaatgaggacgaAACACACCTGGTTAACCTCTTTtccagtatcaaatcccatcttg	15	hsa-mir-329-1,ptr-mir-329-1,ppy-mir-329-1,cfa-mir-329b,mml-mir-329-1,mml-mir-329-2,cja-mir-329,bta-mir-329b,eca-mir-329a,cfa-mir-329a,cpo-mir-329,pal-mir-329b,ocu-mir-329,chi-mir-329b,oar-mir-329b,	hsa-mir-329-1	ggtacctgaagaGAGGTTTTCTGGGTTTCTGTTTCtttaatgaggacgaAACACACCTGGTTAACCTCTTTtccagtatc	hsa-miR-329-5p	GAGGTTTTCTGGGTTTCTGTTTC	5'	Yes	gp1a	.((((..........((.....)).((((((..(((((((((((..(..(((...((((((.((......)).)))))).)))..)..)))))))))))..)))))).....))))...	82	41.2	-35.9	0	0	0	0	0	0	0	0	0	0	11.5	0	0	0	0	0	0	0	0	0	0	0	0	0	0	0	0
205	363	hsa-miR-329-3p	AACACACCTGGTTAACCTCTTT	22	chr14	+	101026759	101026877	tggtgttcttgtcagtgttaatcagtggtacctgaagaGAGGTTTTCTGGGTTTCTGTTTCtttaatgaggacgaAACACACCTGGTTAACCTCTTTtccagtatcaaatcccatcttg	15	hsa-mir-329-1,ptr-mir-329-1,ppy-mir-329-1,cfa-mir-329b,mml-mir-329-1,mml-mir-329-2,cja-mir-329,bta-mir-329b,eca-mir-329a,cfa-mir-329a,cpo-mir-329,pal-mir-329b,ocu-mir-329,chi-mir-329b,oar-mir-329b,	hsa-mir-329-1	ggtacctgaagaGAGGTTTTCTGGGTTTCTGTTTCtttaatgaggacgaAACACACCTGGTTAACCTCTTTtccagtatc	hsa-miR-329-3p	AACACACCTGGTTAACCTCTTT	3'	Yes	gp1a	.((((..........((.....)).((((((..(((((((((((..(..(((...((((((.((......)).)))))).)))..)..)))))))))))..)))))).....))))...	82	41.2	-35.9	6.5	6	8	46	0	6.5	20	14	84	110.5	280	180	10.5	24	15.5	21	19.5	59	27.5	11.2027	12.2824	10.4133	53.1168	0	8.56238	20.1573	7.13046
206	364	hsa-miR-329-5p	GAGGTTTTCTGGGTTTCTGTTTC	23	chr14	+	101027081	101027183	ttcttgtcagtgttacttggtggtacctgaagaGAGGTTTTCTGGGTTTCTGTTTCtttattgaggacgaAACACACCTGGTTAACCTCTTTtccagtatcaa	5	hsa-mir-329-2,ptr-mir-329-2,ppy-mir-329-2,ggo-mir-329b,dno-mir-329,	hsa-mir-329-2	gtggtacctgaagaGAGGTTTTCTGGGTTTCTGTTTCtttattgaggacgaAACACACCTGGTTAACCTCTTTtccagtatcaa	hsa-miR-329-5p	GAGGTTTTCTGGGTTTCTGTTTC	5'	Yes	gp1a	....................((((((..(((((((((((..(..(((...((((((.((......)).)))))).)))..)..)))))))))))..)))))).	82	40.8	-35	0	0	0	0	0	0	0	0	0	0	11.5	0	0	0	0	0	0	0	0	0	0	0	0	0	0	0	0
206	365	hsa-miR-329-3p	AACACACCTGGTTAACCTCTTT	22	chr14	+	101027081	101027183	ttcttgtcagtgttacttggtggtacctgaagaGAGGTTTTCTGGGTTTCTGTTTCtttattgaggacgaAACACACCTGGTTAACCTCTTTtccagtatcaa	5	hsa-mir-329-2,ptr-mir-329-2,ppy-mir-329-2,ggo-mir-329b,dno-mir-329,	hsa-mir-329-2	gtggtacctgaagaGAGGTTTTCTGGGTTTCTGTTTCtttattgaggacgaAACACACCTGGTTAACCTCTTTtccagtatcaa	hsa-miR-329-3p	AACACACCTGGTTAACCTCTTT	3'	Yes	gp1a	....................((((((..(((((((((((..(..(((...((((((.((......)).)))))).)))..)..)))))))))))..)))))).	82	40.8	-35	6.5	6	8	46	0	6.5	20	14	84	110.5	280	180	10.5	24	15.5	21	19.5	59	27.5	11.2027	12.2824	10.4133	53.1168	0	8.56238	20.1573	7.13046
207	366	hsa-miR-330-5p_R-2	TCTCTGGGCCTGTGTCTTAG	20	chr19	-	45638957	45639125	ttccaggatcgcgtccctgccacttcgtgctgtgtgatctttggcgatcactgccTCTCTGGGCCTGTGTCTTAGgctctgcaagatcaaccgaGCAAAGCACACGGCCTGCAGAGAggcagcgctctgccccttactcggccccgttttcatcggagacctccgggga	19	hsa-mir-330,ppy-mir-330,mml-mir-330,ptr-mir-330,ggo-mir-330,cja-mir-330,oga-mir-330,tch-mir-330,mmu-mir-330,bta-mir-330,cfa-mir-330,efu-mir-330,rno-mir-330,ssc-mir-330,cpo-mir-330,pal-mir-330,dno-mir-330,chi-mir-330,cgr-mir-330,	hsa-mir-330	ctttggcgatcactgccTCTCTGGGCCTGTGTCTTAGGCtctgcaagatcaaccgaGCAAAGCACACGGCCTGCAGAGAggcagcgctctgccc	hsa-miR-330-5p	TCTCTGGGCCTGTGTCTTAGGC	5'	Diff	gp1a	((((.(((....(((.(((......((.((((.((((.....(((((...(((((((((((((((((((.(((..((((.............)))).))))))).))))..)))))))))))...)).)))..)))).))))..)).......))).))).))).))))	121	60.4	-63.3	5	9	8	0	0	8	0	39	25	26	97	18	0	0	8	0	5	34	16	8.61745	18.4236	10.4133	0	0	10.5383	0	19.8634
207	367	hsa-miR-330-3p	GCAAAGCACACGGCCTGCAGAGA	23	chr19	-	45638957	45639125	ttccaggatcgcgtccctgccacttcgtgctgtgtgatctttggcgatcactgccTCTCTGGGCCTGTGTCTTAGgctctgcaagatcaaccgaGCAAAGCACACGGCCTGCAGAGAggcagcgctctgccccttactcggccccgttttcatcggagacctccgggga	19	hsa-mir-330,ppy-mir-330,mml-mir-330,ptr-mir-330,ggo-mir-330,cja-mir-330,oga-mir-330,tch-mir-330,mmu-mir-330,bta-mir-330,cfa-mir-330,efu-mir-330,rno-mir-330,ssc-mir-330,cpo-mir-330,pal-mir-330,dno-mir-330,chi-mir-330,cgr-mir-330,	hsa-mir-330	ctttggcgatcactgccTCTCTGGGCCTGTGTCTTAGGCtctgcaagatcaaccgaGCAAAGCACACGGCCTGCAGAGAggcagcgctctgccc	hsa-miR-330-3p	GCAAAGCACACGGCCTGCAGAGA	3'	Yes	gp1a	((((.(((....(((.(((......((.((((.((((.....(((((...(((((((((((((((((((.(((..((((.............)))).))))))).))))..)))))))))))...)).)))..)))).))))..)).......))).))).))).))))	121	60.4	-63.3	170	181	264	423	142	304	347	507	538	635	1956	672	235	166	212	486	235	568	463	292.993	370.519	343.64	488.443	251.789	400.456	349.73	258.224
208	368	hsa-miR-331-5p_R-2	CTAGGTATGGTCCCAGGGAT	20	chr12	+	95308410	95308520	cactcccaaggagtttggttttgtttgggtttgttCTAGGTATGGTCCCAGGGATcccagatcaaaccagGCCCCTGGGCCTATCCTAGAACcaacctaagctcgcgcatc	21	hsa-mir-331,ptr-mir-331,ppy-mir-331,ggo-mir-331,mml-mir-331,cja-mir-331,nle-mir-331,mmu-mir-331,bta-mir-331,cfa-mir-331,eca-mir-331,efu-mir-331,rno-mir-331,ssc-mir-331,cpo-mir-331,pal-mir-331,dno-mir-331,ocu-mir-331,chi-mir-331,cgr-mir-331,aja-mir-331,	hsa-mir-331	gagtttggttttgtttgggtttgttCTAGGTATGGTCCCAGGGATCCcagatcaaaccagGCCCCTGGGCCTATCCTAGAAccaacctaagctc	hsa-miR-331-5p	CTAGGTATGGTCCCAGGGATCC	5'	Diff	gp1a	.(((((...))))).((((...(((((((((.((((((((.((((.(((((((..(.............)..))))))).)))))))))))).)))))))))..)).))..	94	53.2	-48.6	208	73	132	153	102	111	152	584	246	171	631	278	66	129	101	160	259	361	210	358.486	149.436	171.82	176.671	180.863	146.219	153.196	297.442
208	369	hsa-miR-331-3p_R+1	GCCCCTGGGCCTATCCTAGAAT	22	chr12	+	95308410	95308520	cactcccaaggagtttggttttgtttgggtttgttCTAGGTATGGTCCCAGGGATcccagatcaaaccagGCCCCTGGGCCTATCCTAGAACcaacctaagctcgcgcatc	21	hsa-mir-331,ptr-mir-331,ppy-mir-331,ggo-mir-331,mml-mir-331,cja-mir-331,nle-mir-331,mmu-mir-331,bta-mir-331,cfa-mir-331,eca-mir-331,efu-mir-331,rno-mir-331,ssc-mir-331,cpo-mir-331,pal-mir-331,dno-mir-331,ocu-mir-331,chi-mir-331,cgr-mir-331,aja-mir-331,	hsa-mir-331	gagtttggttttgtttgggtttgttCTAGGTATGGTCCCAGGGATCCcagatcaaaccagGCCCCTGGGCCTATCCTAGAAccaacctaagctc	hsa-miR-331-3p	GCCCCTGGGCCTATCCTAGAA	3'	Diff	gp1a	.(((((...))))).((((...(((((((((.((((((((.((((.(((((((..(.............)..))))))).)))))))))))).)))))))))..)).))..	94	53.2	-48.6	100	23	54	86	46	72	76	126	144	108	468	133	47	57	71	126	151	199	75	172.349	47.0826	70.2901	99.3053	81.5655	94.8448	76.5978	64.1741
209	370	hsa-miR-335-5p_R-2	TCAAGAGCAATAACGAAAAAT	21	chr7	+	130496111	130496215	tgttttgagcgggggTCAAGAGCAATAACGAAAAATgtttgtcataaaccgTTTTTCATTATTGCTCCTGACCtcctctcatttgctatattcaattaagtaagt	18	hsa-mir-335,ptr-mir-335,ppy-mir-335,ggo-mir-335,mml-mir-335,cja-mir-335,bta-mir-335,eca-mir-335,cfa-mir-335,cpo-mir-335,pal-mir-335,dno-mir-335,ocu-mir-335,tch-mir-335,efu-mir-335,rno-mir-335,ssc-mir-335,chi-mir-335,	hsa-mir-335	tgttttgagcgggggTCAAGAGCAATAACGAAAAATGTttgtcataaaccgTTTTTCATTATTGCTCCTGACCtcctctcatttgctatattca	hsa-miR-335-5p	TCAAGAGCAATAACGAAAAATGT	5'	Diff	gp1a	.((..((((.((((((((.(((((((((.((((((((.((......)).)))))))).))))))))).)))))))).))))...))...................	85	36.2	-41.5	383	354	586	694	398	621	552	3768	2073	3294	8621	1239	318	461	410	1284	1484	3054	2326	660.097	724.662	762.778	801.37	705.719	818.036	556.342	1919.11
209	371	hsa-miR-335-3p	TTTTTCATTATTGCTCCTGACC	22	chr7	+	130496111	130496215	tgttttgagcgggggTCAAGAGCAATAACGAAAAATgtttgtcataaaccgTTTTTCATTATTGCTCCTGACCtcctctcatttgctatattcaattaagtaagt	18	hsa-mir-335,ptr-mir-335,ppy-mir-335,ggo-mir-335,mml-mir-335,cja-mir-335,bta-mir-335,eca-mir-335,cfa-mir-335,cpo-mir-335,pal-mir-335,dno-mir-335,ocu-mir-335,tch-mir-335,efu-mir-335,rno-mir-335,ssc-mir-335,chi-mir-335,	hsa-mir-335	tgttttgagcgggggTCAAGAGCAATAACGAAAAATGTttgtcataaaccgTTTTTCATTATTGCTCCTGACCtcctctcatttgctatattca	hsa-miR-335-3p	TTTTTCATTATTGCTCCTGACC	3'	Yes	gp1a	.((..((((.((((((((.(((((((((.((((((((.((......)).)))))))).))))))))).)))))))).))))...))...................	85	36.2	-41.5	61	39	61	128	72	199	68	274	248	449	1030	313	101	66	46	225	156	405	264	105.133	79.8357	79.4018	147.803	127.668	262.14	68.5349	139.553
210	372	hsa-miR-337-5p	GAACGGCTTCATACAGGAGTT	21	chr14	+	100874493	100874603	gtagtcagtagttggggggtggGAACGGCTTCATACAGGAGTTgatgcacagttatccagcTCCTATATGATGCCTTTCTTCatccccttcaaccacgcgcagcccccgga	8	hsa-mir-337,ppy-mir-337,mml-mir-337,ptr-mir-337,ggo-mir-337,cja-mir-337,dno-mir-337,ocu-mir-337,	hsa-mir-337	gtagtcagtagttggggggtggGAACGGCTTCATACAGGAGTTgatgcacagttatccagCTCCTATATGATGCCTTTCTTCatccccttcaa	hsa-miR-337-5p	GAACGGCTTCATACAGGAGTT	5'	Yes	gp1a	...((..((.(((((((((((((((.(((.(((((.(((((((((((......))).)))))))).))))).))).))).))))))))..)))).))..))..........	98	54.1	-44	0	0	0	0	0	0	8	0	0	6	53	5	0	5	0	14	12	24	0	0	0	0	0	0	0	8.06293	0
210	373	hsa-miR-337-3p_L-1	TCCTATATGATGCCTTTCTTC	21	chr14	+	100874493	100874603	gtagtcagtagttggggggtggGAACGGCTTCATACAGGAGTTgatgcacagttatccagcTCCTATATGATGCCTTTCTTCatccccttcaaccacgcgcagcccccgga	8	hsa-mir-337,ppy-mir-337,mml-mir-337,ptr-mir-337,ggo-mir-337,cja-mir-337,dno-mir-337,ocu-mir-337,	hsa-mir-337	gtagtcagtagttggggggtggGAACGGCTTCATACAGGAGTTgatgcacagttatccagCTCCTATATGATGCCTTTCTTCatccccttcaa	hsa-miR-337-3p	CTCCTATATGATGCCTTTCTTC	3'	Diff	gp1a	...((..((.(((((((((((((((.(((.(((((.(((((((((((......))).)))))))).))))).))).))).))))))))..)))).))..))..........	98	54.1	-44	12	13	5	12	0	5	5	6	18	94	172	63	0	5	5	11	17	16	10	20.6819	26.6119	6.50834	13.8565	0	6.58644	5.03933	3.05591
211	374	hsa-miR-338-5p_R-1	AACAATATCCTGGTGCTGAGT	21	chr17	-	81125870	81125978	cgtcagccccagacgccgcacggctgtcctctccAACAATATCCTGGTGCTGAGTgatgactcaggcgacTCCAGCATCAGTGATTTTGTTGAagagggcagctgccag	18	hsa-mir-338,ptr-mir-338,ppy-mir-338,ggo-mir-338,mml-mir-338,cja-mir-338,mmu-mir-338,bta-mir-338,chi-mir-338,eca-mir-338,mdo-mir-338,cfa-mir-338,efu-mir-338,rno-mir-338,ssc-mir-338,cpo-mir-338,dno-mir-338,cgr-mir-338,	hsa-mir-338	tctccAACAATATCCTGGTGCTGAGTGatgactcaggcgacTCCAGCATCAGTGATTTTGTTGaaga	hsa-miR-338-5p	AACAATATCCTGGTGCTGAGTG	5'	Diff	gp1a	((((.......)))).....((((((((((((.((((((.(((((((((((((((.............))).))))))))).))).)))))).))))))))))))....	85	57.8	-51.3	139	211	350	236	233	218	340	432	430	426	2103	485	169	100	182	318	314	463	400	239.565	431.932	455.584	272.512	413.147	287.169	342.674	220.026
211	375	hsa-miR-338-3p_R+1	TCCAGCATCAGTGATTTTGTTGA	23	chr17	-	81125870	81125978	cgtcagccccagacgccgcacggctgtcctctccAACAATATCCTGGTGCTGAGTgatgactcaggcgacTCCAGCATCAGTGATTTTGTTGAagagggcagctgccag	18	hsa-mir-338,ptr-mir-338,ppy-mir-338,ggo-mir-338,mml-mir-338,cja-mir-338,mmu-mir-338,bta-mir-338,chi-mir-338,eca-mir-338,mdo-mir-338,cfa-mir-338,efu-mir-338,rno-mir-338,ssc-mir-338,cpo-mir-338,dno-mir-338,cgr-mir-338,	hsa-mir-338	tctccAACAATATCCTGGTGCTGAGTGatgactcaggcgacTCCAGCATCAGTGATTTTGTTGaaga	hsa-miR-338-3p	TCCAGCATCAGTGATTTTGTTG	3'	Diff	gp1a	((((.......)))).....((((((((((((.((((((.(((((((((((((((.............))).))))))))).))).)))))).))))))))))))....	85	57.8	-51.3	39	26	50	48	38	58	80	126	195	225	1195	66	13	25	37	183	189	244	158	67.2161	53.2238	65.0834	55.4262	67.3802	76.4027	80.6293	64.1741
212	376	hsa-miR-339-5p	TCCCTGTCCTCCAGGAGCTCACG	23	chr7	-	1022933	1023045	gtcctgtgctccgcaggggcggggcggccgctcTCCCTGTCCTCCAGGAGCTCACGtgtgcctgcctgTGAGCGCCTCGACGACAGAGCcggcgcctgccccagtgtctgcgc	9	hsa-mir-339,ptr-mir-339,ppy-mir-339,ggo-mir-339,mml-mir-339,cja-mir-339,dma-mir-339,cpo-mir-339,dno-mir-339,	hsa-mir-339	cggggcggccgctcTCCCTGTCCTCCAGGAGCTCACGtgtgcctgcctgTGAGCGCCTCGACGACAGAGCCGgcgcctgccccagtgtctgcgc	hsa-miR-339-5p	TCCCTGTCCTCCAGGAGCTCACG	5'	Yes	gp1a	.....((((..(((.((((((((.((.(((((((....(((.((.(((.((((((..((....))..)))))).))).)).))))))).))))))))))))).)))...))))	108	73.5	-57	288	181	378	451	238	445	496	633	844	881	2637	901	310	220	355	741	610	978	578	496.365	370.519	492.031	520.775	422.013	586.193	499.902	322.399
212	377	hsa-miR-339-3p_R-2	TGAGCGCCTCGACGACAGAGC	21	chr7	-	1022933	1023045	gtcctgtgctccgcaggggcggggcggccgctcTCCCTGTCCTCCAGGAGCTCACGtgtgcctgcctgTGAGCGCCTCGACGACAGAGCcggcgcctgccccagtgtctgcgc	9	hsa-mir-339,ptr-mir-339,ppy-mir-339,ggo-mir-339,mml-mir-339,cja-mir-339,dma-mir-339,cpo-mir-339,dno-mir-339,	hsa-mir-339	cggggcggccgctcTCCCTGTCCTCCAGGAGCTCACGtgtgcctgcctgTGAGCGCCTCGACGACAGAGCCGgcgcctgccccagtgtctgcgc	hsa-miR-339-3p	TGAGCGCCTCGACGACAGAGCCG	3'	Diff	gp1a	.....((((..(((.((((((((.((.(((((((....(((.((.(((.((((((..((....))..)))))).))).)).))))))).))))))))))))).)))...))))	108	73.5	-57	233	161	274	387	171	268	384	592	437	320	1586	536	153	237	229	341	429	537	435	401.573	329.578	356.657	446.874	303.211	353.033	387.021	301.517
213	378	hsa-miR-340-5p	TTATAAAGCAATGAGACTGATT	22	chr5	-	180015292	180015402	accgtttgtacctggtgtgaTTATAAAGCAATGAGACTGATTgtcatatgtcgtttgtgggaTCCGTCTCAGTTACTTTATAGCCatacctggtatcttataccacagatc	25	hsa-mir-340,ptr-mir-340,ppy-mir-340,ggo-mir-340,ppa-mir-340,nle-mir-340,dma-mir-340,mml-mir-340,cja-mir-340,oga-mir-340,mmr-mir-340,mmu-mir-340,bta-mir-340,eca-mir-340,cfa-mir-340,rno-mir-340-2,rno-mir-340-1,ssc-mir-340-2,ssc-mir-340-1,cpo-mir-340,pal-mir-340,dno-mir-340,ocu-mir-340,chi-mir-340,cgr-mir-340,	hsa-mir-340	ttgtacctggtgtgaTTATAAAGCAATGAGACTGATTgtcatatgtcgtttgtgggaTCCGTCTCAGTTACTTTATAGCcatacctggtatctta	hsa-miR-340-5p	TTATAAAGCAATGAGACTGATT	5'	Yes	gp1a	.......(((((.((((((..(((((((...((((((.(((...((((.......))))..))).))))))....)))))))..)))))).)))))...............	89	40.5	-33.7	1335	1226	2500	2265	1806	2357	3057	8504	6189	7441	25063	4272	1374	1627	1928	4918	3914	5692	5700	2300.86	2509.71	3254.17	2615.42	3202.33	3104.85	3081.05	4331.24
213	379	hsa-miR-340-3p_R+1	TCCGTCTCAGTTACTTTATAGCC	23	chr5	-	180015292	180015402	accgtttgtacctggtgtgaTTATAAAGCAATGAGACTGATTgtcatatgtcgtttgtgggaTCCGTCTCAGTTACTTTATAGCCatacctggtatcttataccacagatc	25	hsa-mir-340,ptr-mir-340,ppy-mir-340,ggo-mir-340,ppa-mir-340,nle-mir-340,dma-mir-340,mml-mir-340,cja-mir-340,oga-mir-340,mmr-mir-340,mmu-mir-340,bta-mir-340,eca-mir-340,cfa-mir-340,rno-mir-340-2,rno-mir-340-1,ssc-mir-340-2,ssc-mir-340-1,cpo-mir-340,pal-mir-340,dno-mir-340,ocu-mir-340,chi-mir-340,cgr-mir-340,	hsa-mir-340	ttgtacctggtgtgaTTATAAAGCAATGAGACTGATTgtcatatgtcgtttgtgggaTCCGTCTCAGTTACTTTATAGCcatacctggtatctta	hsa-miR-340-3p	TCCGTCTCAGTTACTTTATAGC	3'	Diff	gp1a	.......(((((.((((((..(((((((...((((((.(((...((((.......))))..))).))))))....)))))))..)))))).)))))...............	89	40.5	-33.7	16	5	15	21	15	47	28	68	90	189	284	33	30	7	22	111	69	120	44	27.5759	10.2353	19.525	24.249	26.5974	61.9126	28.2202	34.6337
214	380	hsa-miR-342-5p	AGGGGTGCTATCTGTGATTGA	21	chr14	+	100109645	100109756	gccaacctgtgaaactgggctcaaggtgAGGGGTGCTATCTGTGATTGAgggacatggttaatggaattgTCTCACACAGAAATCGCACCCGTcaccttggcctacttatca	21	hsa-mir-342,ppy-mir-342,mml-mir-342,ptr-mir-342,ggo-mir-342,ppa-mir-342,cja-mir-342,oga-mir-342,mmr-mir-342,mmu-mir-342,rno-mir-342,eca-mir-342,cfa-mir-342,efu-mir-342,ssc-mir-342,cpo-mir-342,pal-mir-342,dno-mir-342,ocu-mir-342,cgr-mir-342,tch-mir-342,	hsa-mir-342	gaaactgggctcaaggtgAGGGGTGCTATCTGTGATTGAgggacatggttaatggaattgTCTCACACAGAAATCGCACCCGTcaccttggcctactta	hsa-miR-342-5p	AGGGGTGCTATCTGTGATTGA	5'	Yes	gp1a	.........(((((.(((((.((((((((.((((((..((((((.....((((((...((....))..)))))).))))))....)))))).))))))))))))).)).)))	103	50	-48.1	186	350	303	416	167	309	514	608	380	551	2411	484	207	214	443	362	534	673	365	320.569	716.474	394.406	480.36	296.118	407.042	518.043	309.666
214	381	hsa-miR-342-3p	TCTCACACAGAAATCGCACCCGT	23	chr14	+	100109645	100109756	gccaacctgtgaaactgggctcaaggtgAGGGGTGCTATCTGTGATTGAgggacatggttaatggaattgTCTCACACAGAAATCGCACCCGTcaccttggcctacttatca	21	hsa-mir-342,ppy-mir-342,mml-mir-342,ptr-mir-342,ggo-mir-342,ppa-mir-342,cja-mir-342,oga-mir-342,mmr-mir-342,mmu-mir-342,rno-mir-342,eca-mir-342,cfa-mir-342,efu-mir-342,ssc-mir-342,cpo-mir-342,pal-mir-342,dno-mir-342,ocu-mir-342,cgr-mir-342,tch-mir-342,	hsa-mir-342	gaaactgggctcaaggtgAGGGGTGCTATCTGTGATTGAgggacatggttaatggaattgTCTCACACAGAAATCGCACCCGTcaccttggcctactta	hsa-miR-342-3p	TCTCACACAGAAATCGCACCCGT	3'	Yes	gp1a	.........(((((.(((((.((((((((.((((((..((((((.....((((((...((....))..)))))).))))))....)))))).))))))))))))).)).)))	103	50	-48.1	1354	1495	2077	2115	1096	2247	2773	2714	2396	4477	16408	3404	1177	986	1976	3216	3161	4338	1775	2333.61	3060.37	2703.57	2442.22	1943.39	2959.95	2794.81	1382.29
215	382	hsa-miR-345-5p_R+1	GCTGACTCCTAGTCCAGGGCTCT	23	chr14	+	100307856	100307965	gagacccaaaccctaggtctGCTGACTCCTAGTCCAGGGCTCGtgatggctggtgggccctgaacgaggggtctggaggcctgggtttgaatatcgacagcctctctgac	9	hsa-mir-345,ptr-mir-345,ppy-mir-345,ggo-mir-345,cja-mir-345,nle-mir-345,bta-mir-345,cfa-mir-345,chi-mir-345,	hsa-mir-345	acccaaaccctaggtctGCTGACTCCTAGTCCAGGGCTCgtgatggctggtggGCCCTGAACGAGGGGTCTGGAGgcctgggtttgaatatcgacagc	hsa-miR-345-5p	GCTGACTCCTAGTCCAGGGCTC	5'	Diff	gp1a	((....(((((((.((((((.(((((((((.((.(((((((((..........))))))))).)).))))))).)))))))))))))))....))..(((.....)))..	95	60	-49.9	537	744	891	1154	1199	807	1906	2621	1429	1702	5841	1982	660	712	611	1544	1589	1682	1058	925.515	1523.02	1159.79	1332.54	2126.02	1063.05	1920.99	1334.92
216	383	hsa-miR-346	TGTCTGCCCGCATGCCTGCCTCT	23	chr10	-	86264678	86264789	aggtctctgtgttgggcgtcTGTCTGCCCGCATGCCTGCCTCTctgttgctctgaaggaggcaggggctgggcctgcagctgcctgggcagagcggctcctgcatgggacat	12	hsa-mir-346,ppy-mir-346,eca-mir-346,ptr-mir-346,ggo-mir-346,mml-mir-346,bta-mir-346,cfa-mir-346,cpo-mir-346,ocu-mir-346,pal-mir-346,chi-mir-346,	hsa-mir-346	ggtctctgtgttgggcgtcTGTCTGCCCGCATGCCTGCCTCTctgttgctctgaaggaggcaggggctgggcctgcagctgcctgggcagagcgg	hsa-miR-346	TGTCTGCCCGCATGCCTGCCTCT	5'	Yes	gp1a	..(((((.(((..(((.(((..(((((((((...((((((((.((..........)))))))))).((((......)))).))..)))))))..))))))..))))))))..	108	65.2	-52.8	0	0	0	0	0	0	0	0	0	0	0	5	0	0	0	0	0	0	0	0	0	0	0	0	0	0	0
217	384	hsa-miR-361-5p	TTATCAGAATCTCCAGGGGTAC	22	chrX	-	85903587	85903747	gcagtggcacgcttgacagtgatttttttcctgggatttgggagcTTATCAGAATCTCCAGGGGTACtttataatttcaaaaagTCCCCCAGGTGTGATTCTGATTtgcttccttttcctcctcctgctctgagaatcaccgtttctttagaagcatcagc	22	hsa-mir-361,ppy-mir-361,mml-mir-361,ptr-mir-361,ggo-mir-361,cja-mir-361,nle-mir-361,oga-mir-361,mmr-mir-361,mmu-mir-361,bta-mir-361,eca-mir-361,cfa-mir-361,efu-mir-361,rno-mir-361,ssc-mir-361,cpo-mir-361,dno-mir-361,ocu-mir-361,chi-mir-361,cgr-mir-361,tch-mir-361,	hsa-mir-361	ggagcTTATCAGAATCTCCAGGGGTACtttataatttcaaaaagTCCCCCAGGTGTGATTCTGATTTgcttc	hsa-miR-361-5p	TTATCAGAATCTCCAGGGGTAC	5'	Yes	gp1a	((....))..((.(((..(((((((((.....((((...((((((..(((((((((.((.((((.(((((..........))))).)))).))...)))))))))..))))))...))))...........))))))))).(((((....))))).)))))	88	44.7	-53.9	1290	1470	1833	2146	1714	1780	2851	5513	3327	4973	16624	3125	1095	1371	1564	3329	3583	4268	3016	2223.3	3009.19	2385.96	2478.01	3039.2	2344.77	2873.43	2807.87
217	385	hsa-miR-361-3p_R-1	TCCCCCAGGTGTGATTCTGATT	22	chrX	-	85903587	85903747	gcagtggcacgcttgacagtgatttttttcctgggatttgggagcTTATCAGAATCTCCAGGGGTACtttataatttcaaaaagTCCCCCAGGTGTGATTCTGATTtgcttccttttcctcctcctgctctgagaatcaccgtttctttagaagcatcagc	22	hsa-mir-361,ppy-mir-361,mml-mir-361,ptr-mir-361,ggo-mir-361,cja-mir-361,nle-mir-361,oga-mir-361,mmr-mir-361,mmu-mir-361,bta-mir-361,eca-mir-361,cfa-mir-361,efu-mir-361,rno-mir-361,ssc-mir-361,cpo-mir-361,dno-mir-361,ocu-mir-361,chi-mir-361,cgr-mir-361,tch-mir-361,	hsa-mir-361	ggagcTTATCAGAATCTCCAGGGGTACtttataatttcaaaaagTCCCCCAGGTGTGATTCTGATTTgcttc	hsa-miR-361-3p	TCCCCCAGGTGTGATTCTGATTT	3'	Diff	gp1a	((....))..((.(((..(((((((((.....((((...((((((..(((((((((.((.((((.(((((..........))))).)))).))...)))))))))..))))))...))))...........))))))))).(((((....))))).)))))	88	44.7	-53.9	1207	1263	2023	2057	1195	1736	2490	3785	2528	3857	11324	2585	1089	1356	1808	2056	2372	2628	3022	2080.25	2585.45	2633.28	2375.24	2118.93	2286.81	2509.59	1927.77
218	386	hsa-miR-362-5p_R-2	AATCCTTGGAACCTAGGTGTGA	22	chrX	+	50008935	50009043	gtgtcagagccttcttgtctgctccccctcttgAATCCTTGGAACCTAGGTGTGAgtgctatttcagtgcAACACACCTATTCAAGGATTCaaagaggctgagccttgt	16	hsa-mir-362,ptr-mir-362,ppy-mir-362,ggo-mir-362,mml-mir-362,bta-mir-362,eca-mir-362,cfa-mir-362,ssc-mir-362,cpo-mir-362,pal-mir-362,dno-mir-362,ocu-mir-362,chi-mir-362,cgr-mir-362,oar-mir-362,	hsa-mir-362	cttgAATCCTTGGAACCTAGGTGTGAGTgctatttcagtgcAACACACCTATTCAAGGATTCAaa	hsa-miR-362-5p	AATCCTTGGAACCTAGGTGTGAGT	5'	Diff	gp1a	....................((((..(((((((((((((((((...((((((((.(..((.....))..)..))))))))))))))))))))).))))..)))).....	84	48.6	-44.9	32	34	59	20	21	39	79	257	86	117	385	98	23	60	31	45	138	153	79	55.1517	69.6003	76.7984	23.0942	37.2364	51.3743	79.6214	130.895
218	387	hsa-miR-362-3p_R-1	AACACACCTATTCAAGGATTC	21	chrX	+	50008935	50009043	gtgtcagagccttcttgtctgctccccctcttgAATCCTTGGAACCTAGGTGTGAgtgctatttcagtgcAACACACCTATTCAAGGATTCaaagaggctgagccttgt	16	hsa-mir-362,ptr-mir-362,ppy-mir-362,ggo-mir-362,mml-mir-362,bta-mir-362,eca-mir-362,cfa-mir-362,ssc-mir-362,cpo-mir-362,pal-mir-362,dno-mir-362,ocu-mir-362,chi-mir-362,cgr-mir-362,oar-mir-362,	hsa-mir-362	cttgAATCCTTGGAACCTAGGTGTGAGTgctatttcagtgcAACACACCTATTCAAGGATTCAaa	hsa-miR-362-3p	AACACACCTATTCAAGGATTCA	3'	Diff	gp1a	....................((((..(((((((((((((((((...((((((((.(..((.....))..)..))))))))))))))))))))).))))..)))).....	84	48.6	-44.9	0	9	16	8	5	20	34	110	52	61	271	34	6	18	0	47	65	52	56	0	18.4236	20.8267	9.2377	8.86581	26.3458	34.2674	56.025
219	388	hsa-miR-363-5p	CGGGTGGATCACGATGCAATTT	22	chrX	-	134169345	134169490	gttctgatatttagtcattgtaaaatgatctgttttgctgttgtCGGGTGGATCACGATGCAATTTtgatgagtatcataggagaaaAATTGCACGGTATCCATCTGTaaaccgcaggacctttgttggcgacattcctgatcagc	19	hsa-mir-363,ppy-mir-363,mml-mir-363,ggo-mir-363,cja-mir-363,mmu-mir-363,bta-mir-363,eca-mir-363,mdo-mir-363,cfa-mir-363,rno-mir-363,ssc-mir-363-2,ssc-mir-363-1,cpo-mir-363,pal-mir-363,dno-mir-363,tch-mir-363,ocu-mir-363,chi-mir-363,	hsa-mir-363	tgttgtCGGGTGGATCACGATGCAATTTtgatgagtatcataggagaaaAATTGCACGGTATCCATCTGTAaacc	hsa-miR-363-5p	CGGGTGGATCACGATGCAATTT	5'	Yes	gp1a	...(((((.....((((((....))))))..((..(((.(((..(((((((((..((.(((((((((..................)))))))))))..)))))))))..))).)))..))......((....))......))))).	89	41.1	-41.1	6	0	12	0	0	0	10	30	14	18	49	13	0	0	0	10	6	12	0	10.3409	0	15.62	0	0	0	10.0787	15.2796
219	389	hsa-miR-363-3p_R-1	AATTGCACGGTATCCATCTGT	21	chrX	-	134169345	134169490	gttctgatatttagtcattgtaaaatgatctgttttgctgttgtCGGGTGGATCACGATGCAATTTtgatgagtatcataggagaaaAATTGCACGGTATCCATCTGTaaaccgcaggacctttgttggcgacattcctgatcagc	19	hsa-mir-363,ppy-mir-363,mml-mir-363,ggo-mir-363,cja-mir-363,mmu-mir-363,bta-mir-363,eca-mir-363,mdo-mir-363,cfa-mir-363,rno-mir-363,ssc-mir-363-2,ssc-mir-363-1,cpo-mir-363,pal-mir-363,dno-mir-363,tch-mir-363,ocu-mir-363,chi-mir-363,	hsa-mir-363	tgttgtCGGGTGGATCACGATGCAATTTtgatgagtatcataggagaaaAATTGCACGGTATCCATCTGTAaacc	hsa-miR-363-3p	AATTGCACGGTATCCATCTGTA	3'	Diff	gp1a	...(((((.....((((((....))))))..((..(((.(((..(((((((((..((.(((((((((..................)))))))))))..)))))))))..))).)))..))......((....))......))))).	89	41.1	-41.1	11955	5017	6511	8764	6422	8852	9757	51524	16651	9881	44782	20659	5631	11232	7044	6636	22919	22562	9587	20604.3	10270.1	8475.16	10119.9	11387.2	11660.6	9833.75	26242.1
220	390	hsa-miR-365b-5p	AGGGACTTTCAGGGGCAGCTGT	22	chr17	+	31575411	31575521	agagtgttcaaggacagcaagaaaaatgAGGGACTTTCAGGGGCAGCTGTgttttctgactcagtcaTAATGCCCCTAAAAATCCTTATtgttcttgcagtgtgcatcggg	22	hsa-mir-365b,ppy-mir-365-2,cfa-mir-365-2,ptr-mir-365-2,mml-mir-365-2,cja-mir-365-2,nle-mir-365-2,mmr-mir-365-2,oga-mir-365-2,cpo-mir-365-2,pal-mir-365b,dno-mir-365-2,mmu-mir-365-2,bta-mir-365-2,chi-mir-365,eca-mir-365-1,efu-mir-365-2,rno-mir-365,ssc-mir-365-2,ocu-mir-365-2,tch-mir-365b,cgr-mir-365-2,	hsa-mir-365b	agagtgttcaaggacagcaagaaaaatgAGGGACTTTCAGGGGCAGCTGTgttttctgactcagtcaTAATGCCCCTAAAAATCCTTATtgttcttgcagtgtgcatcggg	hsa-miR-365b-5p	AGGGACTTTCAGGGGCAGCTGT	5'	Yes	gp1a	....((((....))))(((((((.((((((((..(((.(((((((((((.(((....))).)))).....))))))))))..)))))))).))))))).............	82	45	-39.3	0	0	5	0	0	0	0	0	0	0	6	6	0	0	0	0	0	0	0	0	0	6.50834	0	0	0	0	0
220	391	hsa-miR-365b-3p	TAATGCCCCTAAAAATCCTTAT	22	chr17	+	31575411	31575521	agagtgttcaaggacagcaagaaaaatgAGGGACTTTCAGGGGCAGCTGTgttttctgactcagtcaTAATGCCCCTAAAAATCCTTATtgttcttgcagtgtgcatcggg	22	hsa-mir-365b,ppy-mir-365-2,cfa-mir-365-2,ptr-mir-365-2,mml-mir-365-2,cja-mir-365-2,nle-mir-365-2,mmr-mir-365-2,oga-mir-365-2,cpo-mir-365-2,pal-mir-365b,dno-mir-365-2,mmu-mir-365-2,bta-mir-365-2,chi-mir-365,eca-mir-365-1,efu-mir-365-2,rno-mir-365,ssc-mir-365-2,ocu-mir-365-2,tch-mir-365b,cgr-mir-365-2,	hsa-mir-365b	agagtgttcaaggacagcaagaaaaatgAGGGACTTTCAGGGGCAGCTGTgttttctgactcagtcaTAATGCCCCTAAAAATCCTTATtgttcttgcagtgtgcatcggg	hsa-miR-365b-3p	TAATGCCCCTAAAAATCCTTAT	3'	Yes	gp1a	....((((....))))(((((((.((((((((..(((.(((((((((((.(((....))).)))).....))))))))))..)))))))).))))))).............	82	45	-39.3	36.5	42	51	71	77	28.5	69.5	533	116.5	288	480.5	90.5	22.5	23	41	258.5	112	185	83	62.9074	85.9769	66.3851	81.9846	136.534	37.5427	70.0467	271.467
221	392	hsa-miR-365a-5p_R-1	AGGGACTTTTGGGGGCAGATGT	22	chr16	+	14309270	14309380	gccagctggttcgttaccgcagggaaaatgAGGGACTTTTGGGGGCAGATGTgtttccattccactatcaTAATGCCCCTAAAAATCCTTATtgctcttgcagtattcctc	22	hsa-mir-365a,ppy-mir-365-1,mml-mir-365-1,eca-mir-365-2,cfa-mir-365-1,ptr-mir-365-1,ggo-mir-365a,cja-mir-365-1,nle-mir-365-1,mmr-mir-365-1,oga-mir-365-1,cpo-mir-365-1,dno-mir-365-1,mmu-mir-365-1,bta-mir-365-1,mdo-mir-365,efu-mir-365-1,ssc-mir-365-1,ocu-mir-365-1,cgr-mir-365,tch-mir-365a-1,tch-mir-365a-2,	hsa-mir-365a	accgcagggaaaatgAGGGACTTTTGGGGGCAGATGTGtttccattccactatcaTAATGCCCCTAAAAATCCTTATtgctcttgca	hsa-miR-365a-5p	AGGGACTTTTGGGGGCAGATGTG	5'	Diff	gp1a	(((....)))....(((.((((((..((((((((..(((((((((((..((((...............)))).))))))))))).))))))))..)))))).)))......	91	46.8	-38.4	0	0	0	0	0	0	0	13	0	7	10	0	0	0	0	0	0	0	0	0	0	0	0	0	0	0	6.62114
221	393	hsa-miR-365b-3p	TAATGCCCCTAAAAATCCTTAT	22	chr16	+	14309270	14309380	gccagctggttcgttaccgcagggaaaatgAGGGACTTTTGGGGGCAGATGTgtttccattccactatcaTAATGCCCCTAAAAATCCTTATtgctcttgcagtattcctc	22	hsa-mir-365a,ppy-mir-365-1,mml-mir-365-1,eca-mir-365-2,cfa-mir-365-1,ptr-mir-365-1,ggo-mir-365a,cja-mir-365-1,nle-mir-365-1,mmr-mir-365-1,oga-mir-365-1,cpo-mir-365-1,dno-mir-365-1,mmu-mir-365-1,bta-mir-365-1,mdo-mir-365,efu-mir-365-1,ssc-mir-365-1,ocu-mir-365-1,cgr-mir-365,tch-mir-365a-1,tch-mir-365a-2,	hsa-mir-365a	accgcagggaaaatgAGGGACTTTTGGGGGCAGATGTGtttccattccactatcaTAATGCCCCTAAAAATCCTTATtgctcttgca	hsa-miR-365b-3p	TAATGCCCCTAAAAATCCTTAT	3'	Yes	gp1a	(((....)))....(((.((((((..((((((((..(((((((((((..((((...............)))).))))))))))).))))))))..)))))).)))......	91	46.8	-38.4	36.5	42	51	71	77	28.5	69.5	533	116.5	288	480.5	90.5	22.5	23	41	258.5	112	185	83	62.9074	85.9769	66.3851	81.9846	136.534	37.5427	70.0467	271.467
222	394	hsa-miR-369-5p_R-1	AGATCGACCGTGTTATATTCG	21	chr14	+	101065589	101065687	tcctggtacttgaagggAGATCGACCGTGTTATATTCGctttattgacttcgAATAATACATGGTTGATCTTTtctcagtatcaaatctcaccttggag	18	hsa-mir-369,ppy-mir-369,mml-mir-369,ptr-mir-369,bta-mir-369,ggo-mir-369,ppa-mir-369,pal-mir-369,tch-mir-369,cja-mir-369,mmu-mir-369,eca-mir-369,rno-mir-369,cpo-mir-369,dno-mir-369,chi-mir-369,oar-mir-369,cgr-mir-369,	hsa-mir-369	ttgaagggAGATCGACCGTGTTATATTCGCtttattgacttcgAATAATACATGGTTGATCTTTtctcag	hsa-miR-369-5p	AGATCGACCGTGTTATATTCGC	5'	Diff	gp1a	...((((((.((.((..(((((((((((((..((((((............))))))..)))))))))))).)..))))))))))...(((......)))	81	39.4	-32.7	0	0	5	0	0	0	0	0	19	15	54	8	0	5	0	0	0	19	6	0	0	6.50834	0	0	0	0	0
222	395	hsa-miR-369-3p	AATAATACATGGTTGATCTTT	21	chr14	+	101065589	101065687	tcctggtacttgaagggAGATCGACCGTGTTATATTCGctttattgacttcgAATAATACATGGTTGATCTTTtctcagtatcaaatctcaccttggag	18	hsa-mir-369,ppy-mir-369,mml-mir-369,ptr-mir-369,bta-mir-369,ggo-mir-369,ppa-mir-369,pal-mir-369,tch-mir-369,cja-mir-369,mmu-mir-369,eca-mir-369,rno-mir-369,cpo-mir-369,dno-mir-369,chi-mir-369,oar-mir-369,cgr-mir-369,	hsa-mir-369	ttgaagggAGATCGACCGTGTTATATTCGCtttattgacttcgAATAATACATGGTTGATCTTTtctcag	hsa-miR-369-3p	AATAATACATGGTTGATCTTT	3'	Yes	gp1a	...((((((.((.((..(((((((((((((..((((((............))))))..)))))))))))).)..))))))))))...(((......)))	81	39.4	-32.7	26	14	21	67	23	31	34	92	278	428	1293	419	30	67	61	121	133	330	165	44.8108	28.659	27.335	77.3657	40.7827	40.8359	34.2674	46.8573
223	396	hsa-miR-370-3p	GCCTGCTGGGGTGGAACCTGGT	22	chr14	+	100911131	100911275	ggggcacaagacagagaagccaggtcacgtctctgcagttacacagctcacgagtGCCTGCTGGGGTGGAACCTGGTctgtctgtctgtctaacaccagagctcgggcgctgctgcagagggagccaagatttgggtgagggagg	16	hsa-mir-370,ppy-mir-370,ptr-mir-370,ggo-mir-370,ppa-mir-370,mml-mir-370,mmu-mir-370,bta-mir-370,eca-mir-370,cfa-mir-370,efu-mir-370,rno-mir-370,ssc-mir-370,cpo-mir-370,pal-mir-370,oar-mir-370,	hsa-mir-370	agacagagaagcCAGGTCACGTCTCTGCAGTTACacagctcacgagtGCCTGCTGGGGTGGAACCTGGTctgtct	hsa-miR-370-3p	GCCTGCTGGGGTGGAACCTGGT	5'	Yes	gp1a	........(((((((..((((((((..(..(((.((((..((...........))..)))).)))..)..)))))).)).))))))).(((..((((........(((.((.((....)))).)))........))))..)))..	79	60	-50.8	68	60	39	471	28	59	79	29	364	728	1239	1551	165	174	220	71	48	304	190	117.197	122.824	50.7651	543.869	49.6485	77.72	79.6214	14.7702
224	397	hsa-miR-371a-5p	ACTCAAACTGTGGGGGCACT	20	chr19	+	53787670	53787743	agcctgtggcACTCAAACTGTGGGGGCACTttctgctctctggtgaaagtgccgccatcttttgagtgttaccg	7	hsa-mir-371a,ppy-mir-371,ptr-mir-371,mml-mir-371,cja-mir-371a,eca-mir-371,ssc-mir-371,	hsa-mir-371a	gtggcACTCAAACTGTGGGGGCACTttctgctctctggtgaAAGTGCCGCCATCTTTTGAGTGTtac	hsa-miR-371a-5p	ACTCAAACTGTGGGGGCACT	5'	Yes	gp1a	.....((..((((((((..((((.(((((((((.(((....)))))))))))).))))..))))))))..))..	67	54.1	-38.5	0	0	0	0	0	0	0	0	0	0	6	0	0	0	0	0	0	0	0	0	0	0	0	0	0	0	0
225	398	hsa-miR-371b-5p	ACTCAAAAGATGGCGGCACTTT	22	chr19	-	53787647	53787756	gagtcttctcaagcggtaacACTCAAAAGATGGCGGCACTTTcaccagagagcagaAAGTGCCCCCACAGTTTGAGTGCcacaggctgaggggatgcggcaaggcggcga	4	hsa-mir-371b,ggo-mir-371b,cja-mir-371b,cfa-mir-371,	hsa-mir-371b	ggtaacACTCAAAAGATGGCGGCACTTTcaccagagagcagaAAGTGCCCCCACAGTTTGAGTGCc	hsa-miR-371b-5p	ACTCAAAAGATGGCGGCACTTT	5'	Yes	gp1a	..(((..(((.(((.((..((((((((...(((.(((((((((...........))))))))).)))...))))))))..))..))))))..)))((.((...)).))..	93	57.3	-47.2	0	7	16	6	0	0	14	8	12	25	80	9	6	14	9	9	8	26	18	0	14.3295	20.8267	6.92827	0	0	14.1101	4.07455
225	399	hsa-miR-371b-3p_1ss23CA	AAGTGCCCCCACAGTTTGAGTGA	23	chr19	-	53787647	53787756	gagtcttctcaagcggtaacACTCAAAAGATGGCGGCACTTTcaccagagagcagaAAGTGCCCCCACAGTTTGAGTGCcacaggctgaggggatgcggcaaggcggcga	4	hsa-mir-371b,ggo-mir-371b,cja-mir-371b,cfa-mir-371,	hsa-mir-371b	ggtaacACTCAAAAGATGGCGGCACTTTcaccagagagcagaAAGTGCCCCCACAGTTTGAGTGCc	hsa-miR-371b-3p	AAGTGCCCCCACAGTTTGAGTGC	3'	Diff	gp1a	..(((..(((.(((.((..((((((((...(((.(((((((((...........))))))))).)))...))))))))..))..))))))..)))((.((...)).))..	93	57.3	-47.2	0	0	5	0	0	0	0	0	0	0	0	0	0	0	0	0	0	0	0	0	0	6.50834	0	0	0	0	0
226	400	hsa-miR-372-3p	AAAGTGCTGCGACATTTGAGCGT	23	chr19	+	53787890	53787956	gtgggcctcaaatgtggagcactattctgatgtccaagtggAAAGTGCTGCGACATTTGAGCGTcac	4	hsa-mir-372,ppy-mir-372,ptr-mir-372,mml-mir-372,	hsa-mir-372	gtgggCCTCAAATGTGGAGCACTATTCTgatgtccaagtggAAAGTGCTGCGACATTTGAGCGTcac	hsa-miR-372-3p	AAAGTGCTGCGACATTTGAGCGT	3'	Yes	gp1a	...(((((((((((((.((((((.((((...........)))))))))).).))))))))).)))..	62	50.7	-26.8	0	0	0	0	0	0	0	0	0	0	10	0	0	0	0	0	0	0	0	0	0	0	0	0	0	0	0
227	401	hsa-miR-373-3p	GAAGTGCTTCGATTTTGGGGTGT	23	chr19	+	53788705	53788773	gggatactcaaaatgggggcgctttcctttttgtctgtactggGAAGTGCTTCGATTTTGGGGTGTccc	3	hsa-mir-373,ppy-mir-373,mml-mir-373,	hsa-mir-373	gggatACTCAAAATGGGGGCGCTTTCCtttttgtctgtactggGAAGTGCTTCGATTTTGGGGTGTccc	hsa-miR-373-3p	GAAGTGCTTCGATTTTGGGGTGT	3'	Yes	gp1a	((((((((((((((.(..(((((((((..............)))))))))..).))))).)))))))))	69	50.7	-35.9	0	0	0	0	0	0	0	0	0	0	0	0	0	0	0	0	0	0	6	0	0	0	0	0	0	0	0
228	402	hsa-miR-374c-5p_R-2	ATAATACAACCTGCTAAGTG	20	chrX	+	74218549	74218618	acacggacaatgATAATACAACCTGCTAAGTGctaggacacttagcaggttgtattatatccatccgagt	2	hsa-mir-374c,mmu-mir-374c,	hsa-mir-374c	acacggacaatgATAATACAACCTGCTAAGTGCTaggaCACTTAGCAGGTTGTATTATATccatccgagt	hsa-miR-374c-5p	ATAATACAACCTGCTAAGTGCT	5'	Diff	gp1a	((.((((.....((((((((((((((((((((......)))))))))))))))))))).....)))).))	70	41.4	-37	0	0	0	0	0	0	0	0	0	0	11.5	0	0	0	0	0	0	0	0	0	0	0	0	0	0	0	0
229	403	hsa-miR-374a-5p_R-1	TTATAATACAACCTGATAAGT	21	chrX	-	74287275	74287386	ctggagcagcaccccctgggaagaaattttacatcggccaTTATAATACAACCTGATAAGTgttatagcaCTTATCAGATTGTATTGTAATTgtctgtgtatatgcctgtct	15	hsa-mir-374a,ptr-mir-374a,ppy-mir-374a,ggo-mir-374a,mml-mir-374a,cja-mir-374a,nle-mir-374a,oga-mir-374a,bta-mir-374a,eca-mir-374a,oar-mir-374a,ssc-mir-374a,cpo-mir-374,dno-mir-374a,chi-mir-374a,	hsa-mir-374a	tacatcggccaTTATAATACAACCTGATAAGTGttatagcaCTTATCAGATTGTATTGTAATTgtctgtgta	hsa-miR-374a-5p	TTATAATACAACCTGATAAGTG	5'	Diff	gp1a	.....((((((.((....)).........((((..(((.((((((((((((.(((((((((((....))))))))))).)))))))))))).)))..))))..))).)))..	72	39.3	-40.9	830	402	916	986	878	973	655	6286	3728	2620	10806.5	2067	469	778	836	1963	3977	4784	1318	1430.5	822.922	1192.33	1138.55	1556.84	1281.72	660.152	3201.58
229	404	hsa-miR-374a-3p	CTTATCAGATTGTATTGTAATT	22	chrX	-	74287275	74287386	ctggagcagcaccccctgggaagaaattttacatcggccaTTATAATACAACCTGATAAGTgttatagcaCTTATCAGATTGTATTGTAATTgtctgtgtatatgcctgtct	15	hsa-mir-374a,ptr-mir-374a,ppy-mir-374a,ggo-mir-374a,mml-mir-374a,cja-mir-374a,nle-mir-374a,oga-mir-374a,bta-mir-374a,eca-mir-374a,oar-mir-374a,ssc-mir-374a,cpo-mir-374,dno-mir-374a,chi-mir-374a,	hsa-mir-374a	tacatcggccaTTATAATACAACCTGATAAGTGttatagcaCTTATCAGATTGTATTGTAATTgtctgtgta	hsa-miR-374a-3p	CTTATCAGATTGTATTGTAATT	3'	Yes	gp1a	.....((((((.((....)).........((((..(((.((((((((((((.(((((((((((....))))))))))).)))))))))))).)))..))))..))).)))..	72	39.3	-40.9	144	55	102	113	81	136	135	294	326	465	1021	173	78	77	63	331	307	416	185	248.183	112.589	132.77	130.482	143.626	179.151	136.062	149.74
230	405	hsa-miR-374b-5p_R-1	ATATAATACAACCTGCTAAGT	21	chrX	-	74218517	74218629	gaagaaatcctactcggatggATATAATACAACCTGCTAAGTgtcctagcaCTTAGCAGGTTGTATTATCATTgtccgtgtctatggctctcgtctaccagactttaaattcc	17	hsa-mir-374b,mml-mir-374b,ptr-mir-374b,ggo-mir-374b,cja-mir-374b,mmu-mir-374b,bta-mir-374b,oar-mir-374b,eca-mir-374b,cfa-mir-374b,rno-mir-374,ssc-mir-374b,pal-mir-374b,ocu-mir-374b,chi-mir-374b,cgr-mir-374,tch-mir-374b,	hsa-mir-374b	actcggatggATATAATACAACCTGCTAAGTGtcctagcaCTTAGCAGGTTGTATTATCATTgtccgtgtct	hsa-miR-374b-5p	ATATAATACAACCTGCTAAGTG	5'	Diff	gp1a	...(((........((((..(..(((((((((((((((((((((....)))))))))))))))))))))..)..)))).((((..(((....)))....))))......))).	64	41.6	-44.7	300	161	263	272	277	380	235	1860	1184	1136	4234	721	162	261	239	666	1276	1648	709	517.047	329.578	342.339	314.082	491.166	500.57	236.849	947.332
230	406	hsa-miR-374b-3p	CTTAGCAGGTTGTATTATCATT	22	chrX	-	74218517	74218629	gaagaaatcctactcggatggATATAATACAACCTGCTAAGTgtcctagcaCTTAGCAGGTTGTATTATCATTgtccgtgtctatggctctcgtctaccagactttaaattcc	17	hsa-mir-374b,mml-mir-374b,ptr-mir-374b,ggo-mir-374b,cja-mir-374b,mmu-mir-374b,bta-mir-374b,oar-mir-374b,eca-mir-374b,cfa-mir-374b,rno-mir-374,ssc-mir-374b,pal-mir-374b,ocu-mir-374b,chi-mir-374b,cgr-mir-374,tch-mir-374b,	hsa-mir-374b	actcggatggATATAATACAACCTGCTAAGTGtcctagcaCTTAGCAGGTTGTATTATCATTgtccgtgtct	hsa-miR-374b-3p	CTTAGCAGGTTGTATTATCATT	3'	Yes	gp1a	...(((........((((..(..(((((((((((((((((((((....)))))))))))))))))))))..)..)))).((((..(((....)))....))))......))).	64	41.6	-44.7	30	18	25	53	24	25	28	89	99	96	354	74	20	30	32	59	46	66	55	51.7047	36.8472	32.5417	61.1998	42.5559	32.9322	28.2202	45.3293
231	407	hsa-miR-375-3p	TTTGTTCGTTCGGCTCGCGTGA	22	chr2	-	219001628	219001739	cgaccgccaggccccgggccctccgctcccgccccgcgacgagcccctcgcacaaaccggacctgagcgtTTTGTTCGTTCGGCTCGCGTGAggcaggggcggcctctcagc	16	hsa-mir-375,ppy-mir-375,mml-mir-375,mmu-mir-375,bta-mir-375,ptr-mir-375,ggo-mir-375,mdo-mir-375,cfa-mir-375,efu-mir-375,rno-mir-375,ssc-mir-375,cpo-mir-375,pal-mir-375,dno-mir-375,ocu-mir-375,	hsa-mir-375	ccccGCGACGAGCCCCTCGCACAAACCggacctgagcgtTTTGTTCGTTCGGCTCGCGTGAggc	hsa-miR-375-3p	TTTGTTCGTTCGGCTCGCGTGA	3'	Yes	gp1a	.....((..((((...))))..(((((((.(((.((((.((((((...((.(((((.((........)).))))).))...)))))))))).))).))))))).......))	81	74.1	-50.6	3959	2231	3225	4487	1221	3795	1340	3491	5231	3678	6292	7565	2070	1294	5096	7864	5220	2883	2089	6823.3	4567.01	4197.88	5181.19	2165.03	4999.11	1350.54	1778.03
232	408	hsa-miR-376c-5p_L-1R+2	GTGGATATTCCTTCTATGTTTA	22	chr14	+	101039662	101039777	tccaggactcaatccttctttggtatttaaaagGTGGATATTCCTTCTATGTTTAtgttatttatggttaAACATAGAGGAAATTCCACGTtttcagtatcaaatgctgcttggaa	18	hsa-mir-376c,ppy-mir-376c,mml-mir-376c,ptr-mir-376c,ggo-mir-376c,ppa-mir-376c,mmu-mir-376c,bta-mir-376c,bta-mir-376e,eca-mir-376c,cfa-mir-376c,rno-mir-376c,ssc-mir-376c,ssc-mir-376b,pal-mir-376c,chi-mir-376c,tch-mir-376c,oar-mir-376c,	hsa-mir-376c	aaaaGGTGGATATTCCTTCTATGTTtatgttatttatggttaAACATAGAGGAAATTCCACGTttt	hsa-miR-376c-5p	GGTGGATATTCCTTCTATGTT	5'	Diff	gp1a	((((((...((.......(((((((((.((((.(((((..((((.((((((((((.............))))))))))))))..))))).)))).)))))))))))...)))))).	115	33.6	-39.3	0	0	0	0	0	0	0	0	0	0	12	0	0	0	0	0	0	0	0	0	0	0	0	0	0	0	0
232	409	hsa-miR-376c-3p	AACATAGAGGAAATTCCACGT	21	chr14	+	101039662	101039777	tccaggactcaatccttctttggtatttaaaagGTGGATATTCCTTCTATGTTTAtgttatttatggttaAACATAGAGGAAATTCCACGTtttcagtatcaaatgctgcttggaa	18	hsa-mir-376c,ppy-mir-376c,mml-mir-376c,ptr-mir-376c,ggo-mir-376c,ppa-mir-376c,mmu-mir-376c,bta-mir-376c,bta-mir-376e,eca-mir-376c,cfa-mir-376c,rno-mir-376c,ssc-mir-376c,ssc-mir-376b,pal-mir-376c,chi-mir-376c,tch-mir-376c,oar-mir-376c,	hsa-mir-376c	aaaaGGTGGATATTCCTTCTATGTTtatgttatttatggttaAACATAGAGGAAATTCCACGTttt	hsa-miR-376c-3p	AACATAGAGGAAATTCCACGT	3'	Yes	gp1a	((((((...((.......(((((((((.((((.(((((..((((.((((((((((.............))))))))))))))..))))).)))).)))))))))))...)))))).	115	33.6	-39.3	18	6	8	87	0	12	12	31	85	139	515	93	13	32	22	38	24	114	33	31.0228	12.2824	10.4133	100.46	0	15.8075	12.0944	15.7889
233	410	hsa-miR-376a-5p_L+1R-1	GGTAGATTCTCCTTCTATGAGT	22	chr14	+	101040755	101040869	tcctggatggaatccttctttggtatttaaaaGGTAGATTCTCCTTCTATGAGTacattatttatgattaATCATAGAGGAAAATCCACGTtttcagtatcaaatgctgctttga	19	hsa-mir-376a-1,ppy-mir-376a-1,mml-mir-376a-1,ptr-mir-376a-1,ggo-mir-376a,cja-mir-376a-1,mmu-mir-376a,bta-mir-376a,eca-mir-376a,cfa-mir-376a-1,cpo-mir-376a,dno-mir-376a,ocu-mir-376a,tch-mir-376a-2,rno-mir-376a,ssc-mir-376a,pal-mir-376a,chi-mir-376a,oar-mir-376a,	hsa-mir-376a-1	taaaagGTAGATTCTCCTTCTATGAGTAcattatttatgattaATCATAGAGGAAAATCCACGTtttc	hsa-miR-376a-5p	GTAGATTCTCCTTCTATGAGTA	5'	Diff	gp1a	(((.....))).......(((((((((.((((.((.((((.((((.((((((...(((.....))).....)))))))))).)))).)).)))).)))))))))...........	86	33	-29.5	0	0	0	0	0	0	0	0	0	5	9	0	0	0	0	0	0	0	0	0	0	0	0	0	0	0	0
233	411	hsa-miR-376a-3p	ATCATAGAGGAAAATCCACGT	21	chr14	+	101040755	101040869	tcctggatggaatccttctttggtatttaaaaGGTAGATTCTCCTTCTATGAGTacattatttatgattaATCATAGAGGAAAATCCACGTtttcagtatcaaatgctgctttga	19	hsa-mir-376a-1,ppy-mir-376a-1,mml-mir-376a-1,ptr-mir-376a-1,ggo-mir-376a,cja-mir-376a-1,mmu-mir-376a,bta-mir-376a,eca-mir-376a,cfa-mir-376a-1,cpo-mir-376a,dno-mir-376a,ocu-mir-376a,tch-mir-376a-2,rno-mir-376a,ssc-mir-376a,pal-mir-376a,chi-mir-376a,oar-mir-376a,	hsa-mir-376a-1	taaaagGTAGATTCTCCTTCTATGAGTAcattatttatgattaATCATAGAGGAAAATCCACGTtttc	hsa-miR-376a-3p	ATCATAGAGGAAAATCCACGT	3'	Yes	gp1a	(((.....))).......(((((((((.((((.((.((((.((((.((((((...(((.....))).....)))))))))).)))).)).)))).)))))))))...........	86	33	-29.5	0	0	0	9	0	3.5	4.5	0	16	9	78.5	15.5	0	0	3	6.5	0	14.5	0	0	0	0	10.3924	0	4.61051	4.5354	0
234	412	hsa-miR-376b-5p_L-1R+1	GTGGATATTCCTTCTATGTTTA	22	chr14	+	101040426	101040543	ttccagagcccagtccttctttggtatttaaaacGTGGATATTCCTTCTATGTTTAcgtgattcctggttaATCATAGAGGAAAATCCATGTTttcagtatcaaatgctgctttggaa	16	hsa-mir-376b,mml-mir-376b,ptr-mir-376b,ppy-mir-376b,ggo-mir-376b,cja-mir-376b,bta-mir-376b,eca-mir-376b,cfa-mir-376b,cpo-mir-376b,pal-mir-376b,dno-mir-376b,ocu-mir-376c-1,chi-mir-376b,tch-mir-376b,oar-mir-376b,	hsa-mir-376b	cagtccttctttggtatttaaaaCGTGGATATTCCTTCTATGTTTacgtgattcctggttaATCATAGAGGAAAATCCATGTTttcagtatcaaatgctg	hsa-miR-376b-5p	CGTGGATATTCCTTCTATGTTT	5'	Diff	gp1a	(((((((((..(((.....(((((((((.(((((((((((.(((((.(((((......((((.....))))..)))))))))).))))))))))).))))))))).))))))))))))	118	37.3	-44.2	0	0	0	0	0	0	0	0	0	0	12	0	0	0	0	0	0	0	0	0	0	0	0	0	0	0	0
234	413	hsa-miR-376b-3p	ATCATAGAGGAAAATCCATGTT	22	chr14	+	101040426	101040543	ttccagagcccagtccttctttggtatttaaaacGTGGATATTCCTTCTATGTTTAcgtgattcctggttaATCATAGAGGAAAATCCATGTTttcagtatcaaatgctgctttggaa	16	hsa-mir-376b,mml-mir-376b,ptr-mir-376b,ppy-mir-376b,ggo-mir-376b,cja-mir-376b,bta-mir-376b,eca-mir-376b,cfa-mir-376b,cpo-mir-376b,pal-mir-376b,dno-mir-376b,ocu-mir-376c-1,chi-mir-376b,tch-mir-376b,oar-mir-376b,	hsa-mir-376b	cagtccttctttggtatttaaaaCGTGGATATTCCTTCTATGTTTacgtgattcctggttaATCATAGAGGAAAATCCATGTTttcagtatcaaatgctg	hsa-miR-376b-3p	ATCATAGAGGAAAATCCATGTT	3'	Yes	gp1a	(((((((((..(((.....(((((((((.(((((((((((.(((((.(((((......((((.....))))..)))))))))).))))))))))).))))))))).))))))))))))	118	37.3	-44.2	0	0	0	0	0	0	0	0	0	11	17	0	0	0	0	0	0	0	0	0	0	0	0	0	0	0	0
235	414	hsa-miR-376a-3p	ATCATAGAGGAAAATCCACGT	21	chr14	+	101040066	101040151	tttggtatttaaaaggtagattttccttctatggttacgtgtttgatggttaATCATAGAGGAAAATCCACGTtttcagtatcaaa	7	hsa-mir-376a-2,ppy-mir-376a-2,mml-mir-376a-2,ptr-mir-376a-2,cja-mir-376a-2,cfa-mir-376a-2,tch-mir-376a-1,	hsa-mir-376a-2	ggtatttaaaaGGTAGATTTTCCTTCTATGGTtacgtgtttgatggttaATCATAGAGGAAAATCCACGTtttcagtatc	hsa-miR-376a-3p	ATCATAGAGGAAAATCCACGT	3'	Yes	gp1a	(((((((((.((((.((.((((((((.(((((((((((((.....)))..)))))))))))))))))).)).)))).)))))))))	86	31.4	-31.6	0	0	0	9	0	3.5	4.5	0	16	9	78.5	15.5	0	0	3	6.5	0	14.5	0	0	0	0	10.3924	0	4.61051	4.5354	0
236	415	hsa-miR-377-5p	AGAGGTTGCCCTTGGTGAATTC	22	chr14	+	101062024	101062139	ttcttgcccgtgctgatgtttgacccttgagcAGAGGTTGCCCTTGGTGAATTCgctttatttatgttgaATCACACAAAGGCAACTTTTGTttgagtatcaaatcctgcttggga	16	hsa-mir-377,ppy-mir-377,mml-mir-377,bta-mir-377,eca-mir-377,cfa-mir-377,ptr-mir-377,ggo-mir-377,cja-mir-377,mmu-mir-377,rno-mir-377,cpo-mir-377,pal-mir-377,ocu-mir-377,chi-mir-377,cgr-mir-377,	hsa-mir-377	ttgagcAGAGGTTGCCCTTGGTGAATTCgctttatttatgttgaATCACACAAAGGCAACTTTTGTttg	hsa-miR-377-5p	AGAGGTTGCCCTTGGTGAATTC	5'	Yes	gp1a	......(((..((....((((((..((..(((((((((((((.(((((((.(((((.........).)))))))).))).)))))))))))))..))..))))))...))..))).	109	43.1	-45.7	0	9	9	41	0	0	9	23	39	37	120	36	8	16	16	12	0	18	13	0	18.4236	11.715	47.3432	0	0	9.07079	11.7143
236	416	hsa-miR-377-3p	ATCACACAAAGGCAACTTTTGT	22	chr14	+	101062024	101062139	ttcttgcccgtgctgatgtttgacccttgagcAGAGGTTGCCCTTGGTGAATTCgctttatttatgttgaATCACACAAAGGCAACTTTTGTttgagtatcaaatcctgcttggga	16	hsa-mir-377,ppy-mir-377,mml-mir-377,bta-mir-377,eca-mir-377,cfa-mir-377,ptr-mir-377,ggo-mir-377,cja-mir-377,mmu-mir-377,rno-mir-377,cpo-mir-377,pal-mir-377,ocu-mir-377,chi-mir-377,cgr-mir-377,	hsa-mir-377	ttgagcAGAGGTTGCCCTTGGTGAATTCgctttatttatgttgaATCACACAAAGGCAACTTTTGTttg	hsa-miR-377-3p	ATCACACAAAGGCAACTTTTGT	3'	Yes	gp1a	......(((..((....((((((..((..(((((((((((((.(((((((.(((((.........).)))))))).))).)))))))))))))..))..))))))...))..))).	109	43.1	-45.7	20	15	28	33	30	14	8	23	45	112	411	81	0	15	8	69	62	63	48	34.4698	30.706	36.4467	38.1055	53.1949	18.442	8.06293	11.7143
237	417	hsa-miR-378a-5p	CTCCTGACTCCAGGTCCTGTGT	22	chr5	+	149732797	149732908	atgcagccagagggtgacagagccacccagggCTCCTGACTCCAGGTCCTGTGTgttacctagaaatagcACTGGACTTGGAGTCAGAAGGCctgagtggagtcaccttccc	23	hsa-mir-378a,ptr-mir-378a,ppy-mir-378a,ggo-mir-378a,ppa-mir-378a,nle-mir-378a,mml-mir-378a,mmu-mir-378a,bta-mir-378-1,eca-mir-378,cja-mir-378,cfa-mir-378,cpo-mir-378,ocu-mir-378,tch-mir-378a,oga-mir-378,dno-mir-378,efu-mir-378,rno-mir-378a,ssc-mir-378-1,pal-mir-378,chi-mir-378,cgr-mir-378,	hsa-mir-378a	agggCTCCTGACTCCAGGTCCTGTGTgttacctagaaatagcACTGGACTTGGAGTCAGAAGGCct	hsa-miR-378a-5p	CTCCTGACTCCAGGTCCTGTGT	5'	Yes	gp1a	.........(((((((((....((((.((((.((.((((((((((((((...((((((........)))))).)))))))))))))).)).)))).)))).)))))))))..	101	57.1	-62.7	61	45	71	65	53	49	96	411	102	168	488	92	29	50	51	195	150	251	85	105.133	92.1181	92.4185	75.0563	93.9776	64.5471	96.7551	209.33
237	418	hsa-miR-378a-3p	ACTGGACTTGGAGTCAGAAGGC	22	chr5	+	149732797	149732908	atgcagccagagggtgacagagccacccagggCTCCTGACTCCAGGTCCTGTGTgttacctagaaatagcACTGGACTTGGAGTCAGAAGGCctgagtggagtcaccttccc	23	hsa-mir-378a,ptr-mir-378a,ppy-mir-378a,ggo-mir-378a,ppa-mir-378a,nle-mir-378a,mml-mir-378a,mmu-mir-378a,bta-mir-378-1,eca-mir-378,cja-mir-378,cfa-mir-378,cpo-mir-378,ocu-mir-378,tch-mir-378a,oga-mir-378,dno-mir-378,efu-mir-378,rno-mir-378a,ssc-mir-378-1,pal-mir-378,chi-mir-378,cgr-mir-378,	hsa-mir-378a	agggCTCCTGACTCCAGGTCCTGTGTgttacctagaaatagcACTGGACTTGGAGTCAGAAGGCct	hsa-miR-378a-3p	ACTGGACTTGGAGTCAGAAGGC	3'	Yes	gp1a	.........(((((((((....((((.((((.((.((((((((((((((...((((((........)))))).)))))))))))))).)).)))).)))).)))))))))..	101	57.1	-62.7	5174.83	5050.17	8192.5	11548.2	5584.17	7756.33	11974.5	39385.2	9719.5	18440.8	37413.2	11657	5575.83	6923.33	8138.5	15724.7	9128.33	20757.3	6896.5	8918.78	10338	10663.9	13334.8	9901.63	10217.3	12068.7	20059.6
238	419	hsa-miR-378g_R+2	ACTGGGCTTGGAGTCAGAAGGC	22	chr1	-	94745860	94745900	cACTGGGCTTGGAGTCAGAAGACctggctccagcccagctc	1	hsa-mir-378g,	hsa-mir-378g	cACTGGGCTTGGAGTCAGAAGacctggctccagcccagctc	hsa-miR-378g	ACTGGGCTTGGAGTCAGAAG	5'	Diff	gp1a	..((((((.(((((((((.....)))))))))))))))...	36	63.4	-27.6	0	0	0	7.5	0	0	7.5	15	4.5	4	31.5	9.5	2.5	0	6	3.5	0	0	0	0	0	0	8.66034	0	0	7.559	7.63978
239	420	hsa-miR-378d_R-2	ACTGGACTTGGAGTCAGA	18	chr8	-	93916022	93916119	gaatggttacaaggagagaacACTGGACTTGGAGTCAGAaaactttcatccaagtcattccctgctctaagtcccatttctgttccatgagattgttt	1	hsa-mir-378d-2,	hsa-mir-378d-2	gaatggttacaaggagagaacACTGGACTTGGAGTCAGAAAactttcatccaagtcattccctgctctaagtcccatttctgttccatgagattgttt	hsa-miR-378d	ACTGGACTTGGAGTCAGAAA	5'	Diff	gp1a	(((..((..((.((((((((....(((((((((((..(((.((((......))))..)))...)))))))))))...)))).)))).))..))..)))	98	41.8	-29.7	9.33333	7.66667	29	42.6667	14.6667	21.3333	44	232.667	88	83.3333	151.667	24	8.33333	11.3333	29	103.667	48.3333	128.333	61	16.0859	15.6942	37.7484	49.2677	26.0064	28.1022	44.3461	118.501
240	421	hsa-miR-378c_R-5	ACTGGACTTGGAGTCAGAAG	20	chr10	-	130962588	130962668	ggaggccatcACTGGACTTGGAGTCAGAAGagtggagtcgggtcagacttcaactctgactttgaaggtggtgagtgcctc	1	hsa-mir-378c,	hsa-mir-378c	ggaggccatcACTGGACTTGGAGTCAGAAGAGTGGagtcgggtcagacttcaactctgactttgaaggtggtgagtgcctc	hsa-miR-378c	ACTGGACTTGGAGTCAGAAGAGTGG	5'	Diff	gp1a	.((((((((((((....(..((((((((....(((((((......)))))))..))))))))..).)))))))...)))))	80	54.3	-37.3	74.8333	68.6667	227	325.667	136.667	197.333	387	1389.67	555	493.333	1208.67	322	139.833	128.333	157.5	557.167	343.333	754.833	463.5	128.975	140.565	295.479	376.051	242.332	259.945	390.044	707.783
241	422	hsa-miR-378b_R+3_1ss14GT	ACTGGACTTGGAGTCAGAAAGA	22	chr3	+	10330192	10330301	ggcctcagtttcctccgctgaagaatgggaggaggctggtcattgagtcttcaaggctagtggaaagagcACTGGACTTGGAGGCAGAAAGAcccaacttgcatcctggc	4	hsa-mir-378b,ptr-mir-378b,ppy-mir-378b,ggo-mir-378b,	hsa-mir-378b	ggtcattgagtcttcaaggctagtggaaagagcACTGGACTTGGAGGCAGAAagacc	hsa-miR-378b	ACTGGACTTGGAGGCAGAA	3'	Diff	gp1a	.(((..((..((((((...........))))))..))((((.((..(((((((((.((((((.......)))))).)))))))))..)).)))).............)))	57	54.5	-41.9	0	0	0	0	0	0	0	0	0	8	0	2	0	0	0	0	0	0	0	0	0	0	0	0	0	0	0
242	423	hsa-miR-378i_R+1_1ss9AT	ACTGGACTTGGAGTCAGAAGGT	22	chr22	-	41923222	41923297	gggagcACTGGACTAGGAGTCAGAAGGTggagttctgggtgctgttttcccactcttgggccctgggcatgttctg	1	hsa-mir-378i,	hsa-mir-378i	gggagcACTGGACTAGGAGTCAGAAGGtggagttctgggtgctgttttcccactcttgggccctgggcatgttctg	hsa-miR-378i	ACTGGACTAGGAGTCAGAAGG	5'	Diff	gp1a	.((((((.((..(((((.(((.......(((((...(((........))).)))))..)))))))).)))))))).	74	57.9	-24.7	63	70.5	110.5	176	72.5	130	156	558.5	142	316.5	553	165.5	90.5	73	125	275	124	373	135	108.58	144.318	143.834	203.229	128.554	171.248	157.227	284.454
243	424	hsa-miR-378f_R+2_1ss14CT	ACTGGACTTGGAGTCAGAAGTC	22	chr1	+	23929070	23929147	gtcaggtcctggactcccatagttttcaggctgctaaacaacagaacgagcACTGGACTTGGAGCCAGAAGTCttggg	1	hsa-mir-378f,	hsa-mir-378f	gtcaggtcctggactcccatagttttcaggctgctaaacaacagaacgagcACTGGACTTGGAGCCAGAAGtcttggg	hsa-miR-378f	ACTGGACTTGGAGCCAGAAG	3'	Diff	gp1a	.(((((..((((.((((...((((..((((((................))).))))))).))))))))....))))).	76	52.6	-21	0	0	0	0	0	0	0	0	0	0	8	0	0	0	0	0	0	2.5	0	0	0	0	0	0	0	0	0
244	425	hsa-miR-379-5p	TGGTAGACTATGGAACGTAGG	21	chr14	+	101022029	101022159	cctggttctggggtcagcaccattccgtggttcctgaagagaTGGTAGACTATGGAACGTAGGcgttatgatttctgaccTATGTAACATGGTCCACTAACtctcagtatccaatccatcctcggagggct	20	hsa-mir-379,ptr-mir-379,ppy-mir-379,mml-mir-379,ggo-mir-379,ppa-mir-379,ocu-mir-379,cja-mir-379,mmu-mir-379,bta-mir-379,eca-mir-379,cfa-mir-379,pal-mir-379,dno-mir-379,efu-mir-379,rno-mir-379,cpo-mir-379,chi-mir-379,cgr-mir-379,oar-mir-379,	hsa-mir-379	agagaTGGTAGACTATGGAACGTAGGcgttatgatttctgaccTATGTAACATGGTCCACTAACTct	hsa-miR-379-5p	TGGTAGACTATGGAACGTAGG	5'	Yes	gp1a	(((...(((((((.....(((((...)))))..(((.((((.((((.(((((((..(((((((((..........)).)))))))..))))))).)))).)))))))............))))))))))..	74	49.6	-44.2	74	32	27	227	34	60	81	46	250	481	1079	538	64	59	60	97	76	331	75	127.538	65.5062	35.1451	262.12	60.2875	79.0373	81.6371	23.4286
244	426	hsa-miR-379-3p_R-1	TATGTAACATGGTCCACTAAC	21	chr14	+	101022029	101022159	cctggttctggggtcagcaccattccgtggttcctgaagagaTGGTAGACTATGGAACGTAGGcgttatgatttctgaccTATGTAACATGGTCCACTAACtctcagtatccaatccatcctcggagggct	20	hsa-mir-379,ptr-mir-379,ppy-mir-379,mml-mir-379,ggo-mir-379,ppa-mir-379,ocu-mir-379,cja-mir-379,mmu-mir-379,bta-mir-379,eca-mir-379,cfa-mir-379,pal-mir-379,dno-mir-379,efu-mir-379,rno-mir-379,cpo-mir-379,chi-mir-379,cgr-mir-379,oar-mir-379,	hsa-mir-379	agagaTGGTAGACTATGGAACGTAGGcgttatgatttctgaccTATGTAACATGGTCCACTAACTct	hsa-miR-379-3p	TATGTAACATGGTCCACTAACT	3'	Diff	gp1a	(((...(((((((.....(((((...)))))..(((.((((.((((.(((((((..(((((((((..........)).)))))))..))))))).)))).)))))))............))))))))))..	74	49.6	-44.2	0	0	0	5	0	5	10	6	25.5	59.5	99.5	44	0	0	0	7	5	21.5	10	0	0	0	5.77356	0	6.58644	10.0787	3.05591
245	427	hsa-miR-380-5p_L+1R-1	ATGGTTGACCATAGAACATGCG	22	chr14	+	101025000	101025110	tctccaaggtacctgaaaagATGGTTGACCATAGAACATGCGctatctctgtgtcgTATGTAATATGGTCCACATCTtctcaatatcaaattcagtcatagagggcttccc	10	hsa-mir-380,ptr-mir-380,ppy-mir-380,ggo-mir-380,mml-mir-380,mmu-mir-380,bta-mir-380,cfa-mir-380,rno-mir-380,dno-mir-380,	hsa-mir-380	aagaTGGTTGACCATAGAACATGCGCtatctctgtgtcgTATGTAATATGGTCCACATCTT	hsa-miR-380-5p	TGGTTGACCATAGAACATGCGC	5'	Diff	gp1a	.......((((..(((.((((((...(((((((..((((((((.........).)))))))..)))))))..)))))).))).))))......((((......))))....	80	42.3	-32.5	0	0	0	0	0	0	0	0	6	5	6	6	0	0	0	8	0	0	0	0	0	0	0	0	0	0	0
245	428	hsa-miR-380-3p_R-1	TATGTAATATGGTCCACATCT	21	chr14	+	101025000	101025110	tctccaaggtacctgaaaagATGGTTGACCATAGAACATGCGctatctctgtgtcgTATGTAATATGGTCCACATCTtctcaatatcaaattcagtcatagagggcttccc	10	hsa-mir-380,ptr-mir-380,ppy-mir-380,ggo-mir-380,mml-mir-380,mmu-mir-380,bta-mir-380,cfa-mir-380,rno-mir-380,dno-mir-380,	hsa-mir-380	aagaTGGTTGACCATAGAACATGCGCtatctctgtgtcgTATGTAATATGGTCCACATCTT	hsa-miR-380-3p	TATGTAATATGGTCCACATCTT	3'	Diff	gp1a	.......((((..(((.((((((...(((((((..((((((((.........).)))))))..)))))))..)))))).))).))))......((((......))))....	80	42.3	-32.5	0	0	0	0	0	0	0	0	5	17	31	15	5	0	0	0	0	0	9	0	0	0	0	0	0	0	0
246	429	hsa-miR-381-3p	TATACAAGGGCAAGCTCTCTGT	22	chr14	+	101045897	101046005	acctgcccagtgctattgtttggtacttaaagcgaggttgccctttgtatattcggtttattgacatggaaTATACAAGGGCAAGCTCTCTGTgagtatcaaaccttgt	21	hsa-mir-381,ppy-mir-381,mml-mir-381,mmu-mir-381,ptr-mir-381,ggo-mir-381,ppa-mir-381,nle-mir-381,cja-mir-381,mmr-mir-381,dma-mir-381,bta-mir-381,eca-mir-381,cfa-mir-381,efu-mir-381,rno-mir-381,cpo-mir-381,pal-mir-381,chi-mir-381,cgr-mir-381,tch-mir-381,	hsa-mir-381	tacttaaAGCGAGGTTGCCCTTTGTATATtcggtttattgacatggaaTATACAAGGGCAAGCTCTCTGTgagta	hsa-miR-381-3p	TATACAAGGGCAAGCTCTCTGT	3'	Yes	gp1a	.................((((((((((((.((.(((.((((((((.((((((((.(((....)))...)))))))))))))))).))).)).)))))))))))).....	87	42.2	-44.2	82	77	90	421	60	104	153	153	467	880	1831	1194	125	245	194	224	171	392	258	141.326	157.624	117.15	486.134	106.39	136.998	154.203	77.9257
247	430	hsa-miR-382-5p	GAAGTTGTTCGTGGTGGATTCG	22	chr14	+	101054280	101054399	tctgtcttgtctctgcttttctgtggtacttgaagaGAAGTTGTTCGTGGTGGATTCGctttacttatgacgAATCATTCACGGACAACACTTTtttcagtaccaaatgctacctctaag	21	hsa-mir-382,mml-mir-382,bta-mir-382,eca-mir-382,ptr-mir-382,ppy-mir-382,ggo-mir-382,ppa-mir-382,cja-mir-382,mmu-mir-382,cfa-mir-382,efu-mir-382,ssc-mir-382,rno-mir-382,cpo-mir-382,dno-mir-382,ocu-mir-382,pal-mir-382,chi-mir-382,oar-mir-382,cgr-mir-382,	hsa-mir-382	tacttgaagaGAAGTTGTTCGTGGTGGATTCGctttacttatgacgAATCATTCACGGACAACACTTttttcagta	hsa-miR-382-5p	GAAGTTGTTCGTGGTGGATTCG	5'	Yes	gp1a	..............((.......((((((.((((((((.(((((((((((..((((((.((.......))))))))..)))))))))))..))))))))))))))...))..........	96	40.8	-37.2	57	95	137	442	51	98	242	144	430	626	1841	1043	137	222	190	169	174	433	299	98.239	194.472	178.329	510.383	90.4313	129.094	243.904	73.3419
247	431	hsa-miR-382-3p_R+1	AATCATTCACGGACAACACTTT	22	chr14	+	101054280	101054399	tctgtcttgtctctgcttttctgtggtacttgaagaGAAGTTGTTCGTGGTGGATTCGctttacttatgacgAATCATTCACGGACAACACTTTtttcagtaccaaatgctacctctaag	21	hsa-mir-382,mml-mir-382,bta-mir-382,eca-mir-382,ptr-mir-382,ppy-mir-382,ggo-mir-382,ppa-mir-382,cja-mir-382,mmu-mir-382,cfa-mir-382,efu-mir-382,ssc-mir-382,rno-mir-382,cpo-mir-382,dno-mir-382,ocu-mir-382,pal-mir-382,chi-mir-382,oar-mir-382,cgr-mir-382,	hsa-mir-382	tacttgaagaGAAGTTGTTCGTGGTGGATTCGctttacttatgacgAATCATTCACGGACAACACTTttttcagta	hsa-miR-382-3p	AATCATTCACGGACAACACTT	3'	Diff	gp1a	..............((.......((((((.((((((((.(((((((((((..((((((.((.......))))))))..)))))))))))..))))))))))))))...))..........	96	40.8	-37.2	24	0	6	35	11	19	11	30	101	111	309	174	15	7	36	45	27	63	49	41.3638	0	7.81001	40.4149	19.5048	25.0285	11.0865	15.2796
248	432	hsa-miR-383-5p_R+2	AGATCAGAAGGTGATTGTGGCTTT	24	chr8	-	14853415	14853524	ctccccgtcacctgctcctcAGATCAGAAGGTGATTGTGGCTTTgggtggatattaatcagccacagcactgcctggtcagaaagagcaagtgtcctagcctttacctca	17	hsa-mir-383,ppy-mir-383,mml-mir-383,eca-mir-383,ptr-mir-383,ggo-mir-383,chi-mir-383,cja-mir-383a,bta-mir-383,mdo-mir-383,cfa-mir-383,pal-mir-383,efu-mir-383,ssc-mir-383,cpo-mir-383,dno-mir-383,ocu-mir-383,	hsa-mir-383	ctcctcAGATCAGAAGGTGATTGTGGCTttgggtggatattaatcagccACAGCACTGCCTGGTCAGAaagag	hsa-miR-383-5p	AGATCAGAAGGTGATTGTGGCT	5'	Diff	gp1a	........(((.(((((.((.((((((..((((.((((((((...(((........)))))))))))))))..)))))).))..))))).))).................	85	51.8	-36.7	0	8	0	18	0	0	5	0	0	0	14	0	0	0	0	0	0	0	0	0	16.3766	0	20.7848	0	0	5.03933	0
249	433	hsa-miR-409-5p	AGGTTACCCGAGCAACTTTGCAT	23	chr14	+	101065292	101065405	cctctccatggtactcggggagAGGTTACCCGAGCAACTTTGCATctggacgacGAATGTTGCTCGGTGAACCCCTtttcggtatcaaattccaccagggaggccgtcttggag	24	hsa-mir-409,ppy-mir-409,mml-mir-409,eca-mir-409,ptr-mir-409,ggo-mir-409,ppa-mir-409,nle-mir-409,oga-mir-409,mmr-mir-409,dma-mir-409,pal-mir-409,ocu-mir-409,tch-mir-409,cja-mir-409,mmu-mir-409,bta-mir-409a,cfa-mir-409,efu-mir-409,rno-mir-409a,dno-mir-409,chi-mir-409,cgr-mir-409,oar-mir-409,	hsa-mir-409	tggtactcggggagAGGTTACCCGAGCAACTTTGCATctggacgacGAATGTTGCTCGGTGAACCCCTtttcggtatca	hsa-miR-409-5p	AGGTTACCCGAGCAACTTTGCAT	5'	Yes	gp1a	........((((((.((..(((.((((..(((((((((((((..((.....)))))).)))))))))..)))).)))..)))))))).......((((((......))))))..	79	55.3	-46.2	5	41	28	186	8	32	47	43	159	387	576	439	72	59	87	94	56	169	85	8.61745	83.9298	36.4467	214.776	14.1853	42.1532	47.3697	21.9007
249	434	hsa-miR-409-3p	GAATGTTGCTCGGTGAACCCCT	22	chr14	+	101065292	101065405	cctctccatggtactcggggagAGGTTACCCGAGCAACTTTGCATctggacgacGAATGTTGCTCGGTGAACCCCTtttcggtatcaaattccaccagggaggccgtcttggag	24	hsa-mir-409,ppy-mir-409,mml-mir-409,eca-mir-409,ptr-mir-409,ggo-mir-409,ppa-mir-409,nle-mir-409,oga-mir-409,mmr-mir-409,dma-mir-409,pal-mir-409,ocu-mir-409,tch-mir-409,cja-mir-409,mmu-mir-409,bta-mir-409a,cfa-mir-409,efu-mir-409,rno-mir-409a,dno-mir-409,chi-mir-409,cgr-mir-409,oar-mir-409,	hsa-mir-409	tggtactcggggagAGGTTACCCGAGCAACTTTGCATctggacgacGAATGTTGCTCGGTGAACCCCTtttcggtatca	hsa-miR-409-3p	GAATGTTGCTCGGTGAACCCCT	3'	Yes	gp1a	........((((((.((..(((.((((..(((((((((((((..((.....)))))).)))))))))..)))).)))..)))))))).......((((((......))))))..	79	55.3	-46.2	165	175	195	1241	144	186	408	255	1058	1952	4122	2853	448	606	450	312	259	781	422	284.376	358.237	253.825	1433	255.335	245.016	411.209	129.876
250	435	hsa-miR-410-3p	AATATAACACAGATGGCCTGT	21	chr14	+	101065891	101065998	tcttgagccgatggcactctgggtacctgagaagaggttgtctgtgatgagttcgcttttattaatgacgAATATAACACAGATGGCCTGTtttcagtaccgctaccg	19	hsa-mir-410,ppy-mir-410,ptr-mir-410,ggo-mir-410,ppa-mir-410,nle-mir-410,mml-mir-410,cja-mir-410,oga-mir-410,mmr-mir-410,cpo-mir-410,pal-mir-410,mmu-mir-410,bta-mir-410,eca-mir-410,cfa-mir-410,rno-mir-410,dno-mir-410,cgr-mir-410,	hsa-mir-410	ggtacctgagaagAGGTTGTCTGTGATGAGTTCGcttttattaatgacgAATATAACACAGATGGCCTGTtttcagtacc	hsa-miR-410-3p	AATATAACACAGATGGCCTGT	3'	Yes	gp1a	......(((...)))......((((.(((((((.((((..((((((.((..((((.((........))))))..)).))))))..)))).))))))))))).......	80	46.3	-39.9	37	27	31	89	18	38	40	76	185	260	996	339	19	55	83	75	103	220	62	63.7692	55.2709	40.3517	102.769	31.9169	50.057	40.3146	38.7082
251	436	hsa-miR-411-5p	TAGTAGACCGTATAGCGTACG	21	chr14	+	101023300	101023429	agcctttgtcctcggcatctctgtgtggtacttggagagaTAGTAGACCGTATAGCGTACGctttatctgtgacgTATGTAACACGGTCCACTAACcctcagtatcaaatccatccccgaggctcctgga	22	hsa-mir-411,ppy-mir-411,ptr-mir-411,ggo-mir-411,ppa-mir-411a,mml-mir-411,mmu-mir-411,bta-mir-411a,eca-mir-411,cja-mir-411,oga-mir-411a,mmr-mir-411a,cpo-mir-411,pal-mir-411,dno-mir-411,ocu-mir-411,cfa-mir-411,rno-mir-411,ssc-mir-411,chi-mir-411a,tch-mir-411,oar-mir-411a,	hsa-mir-411	tggtacttggagagaTAGTAGACCGTATAGCGTACGctttatctgtgacgTATGTAACACGGTCCACTAACCctcagtatcaaatccatccccgag	hsa-miR-411-5p	TAGTAGACCGTATAGCGTACG	5'	Yes	gp1a	..((...(.((((((..........(((((((..(((...((((.((((((...(((((((.((.......)))))))))...)))))).))))...)))))))))).........)))))))....)).	82	50	-41.6	27	0	21	46	5	29	48	25	126	210	470	151	11	14	7	55	43	111	47	46.5343	0	27.335	53.1168	8.86581	38.2014	48.3776	12.733
251	437	hsa-miR-411-3p_R-1	TATGTAACACGGTCCACTAAC	21	chr14	+	101023300	101023429	agcctttgtcctcggcatctctgtgtggtacttggagagaTAGTAGACCGTATAGCGTACGctttatctgtgacgTATGTAACACGGTCCACTAACcctcagtatcaaatccatccccgaggctcctgga	22	hsa-mir-411,ppy-mir-411,ptr-mir-411,ggo-mir-411,ppa-mir-411a,mml-mir-411,mmu-mir-411,bta-mir-411a,eca-mir-411,cja-mir-411,oga-mir-411a,mmr-mir-411a,cpo-mir-411,pal-mir-411,dno-mir-411,ocu-mir-411,cfa-mir-411,rno-mir-411,ssc-mir-411,chi-mir-411a,tch-mir-411,oar-mir-411a,	hsa-mir-411	tggtacttggagagaTAGTAGACCGTATAGCGTACGctttatctgtgacgTATGTAACACGGTCCACTAACCctcagtatcaaatccatccccgag	hsa-miR-411-3p	TATGTAACACGGTCCACTAACC	3'	Diff	gp1a	..((...(.((((((..........(((((((..(((...((((.((((((...(((((((.((.......)))))))))...)))))).))))...)))))))))).........)))))))....)).	82	50	-41.6	5	0	0	18	0	14	17	5	65.5	85.5	225.5	97	6	14	6	15	15	58.5	25	8.61745	0	0	20.7848	0	18.442	17.1337	2.54659
252	438	hsa-miR-412-5p	TGGTCGACCAGTTGGAAAGTAAT	23	chr14	+	101065430	101065552	ccggcatcagcaccattctggggtacggggatggaTGGTCGACCAGTTGGAAAGTAATtgtttctaatgtaCTTCACCTGGTCCACTAGCCgtccgtatccgctgcagcctgtggggcctgcg	15	hsa-mir-412,ppy-mir-412,mml-mir-412,ptr-mir-412,ppa-mir-412,pal-mir-412,cja-mir-412,mmu-mir-412,bta-mir-412,eca-mir-412,efu-mir-412,rno-mir-412,cpo-mir-412,dno-mir-412,cgr-mir-412,	hsa-mir-412	ctggggtacggggatggaTGGTCGACCAGTTGGAAAGTAATtgtttctaatgtACTTCACCTGGTCCACTAGCCGTccgtatccgctgcag	hsa-miR-412-5p	TGGTCGACCAGTTGGAAAGTAAT	5'	Yes	gp1a	...((....)).........((((((..((((((.((((.((((((.(((..((((((((....)))).))))))).)))))).)))).))))))))))))...((((((.....)).)))).	81	56.9	-44.1	0	0	6	11	9	0	0	6	23	22	56	8	0	12	9	23	0	15	5	0	0	7.81001	12.7018	15.9585	0	0	3.05591
252	439	hsa-miR-412-3p_L-1R-2	CTTCACCTGGTCCACTAGCC	20	chr14	+	101065430	101065552	ccggcatcagcaccattctggggtacggggatggaTGGTCGACCAGTTGGAAAGTAATtgtttctaatgtaCTTCACCTGGTCCACTAGCCgtccgtatccgctgcagcctgtggggcctgcg	15	hsa-mir-412,ppy-mir-412,mml-mir-412,ptr-mir-412,ppa-mir-412,pal-mir-412,cja-mir-412,mmu-mir-412,bta-mir-412,eca-mir-412,efu-mir-412,rno-mir-412,cpo-mir-412,dno-mir-412,cgr-mir-412,	hsa-mir-412	ctggggtacggggatggaTGGTCGACCAGTTGGAAAGTAATtgtttctaatgtACTTCACCTGGTCCACTAGCCGTccgtatccgctgcag	hsa-miR-412-3p	ACTTCACCTGGTCCACTAGCCGT	3'	Diff	gp1a	...((....)).........((((((..((((((.((((.((((((.(((..((((((((....)))).))))))).)))))).)))).))))))))))))...((((((.....)).)))).	81	56.9	-44.1	0	0	0	0	0	0	0	0	0	0	7	0	0	0	0	0	0	0	0	0	0	0	0	0	0	0	0
253	440	mmu-miR-421-5p_L+3R-2	GGCCTCATTAAATGTTTGTTGA	22	chrX	-	74218368	74218484	gtattcacagtgcctaatccggtgcacattgtaGGCCTCATTAAATGTTTGTTGAatgaaaaaatgaatcATCAACAGACATTAATTGGGCGcctgctctgtgatctccatgggctc	18	hsa-mir-421,bta-mir-421,ptr-mir-421,ppy-mir-421,ggo-mir-421,ppa-mir-421,oga-mir-421,cfa-mir-421,pal-mir-421,mml-mir-421,eca-mir-421,cja-mir-421,nle-mir-421,ocu-mir-421,mmu-mir-421,rno-mir-421,ssc-mir-421,chi-mir-421,	mmu-mir-421	cattgtaggcCTCATTAAATGTTTGTTGAATgaaaaaatgaatcATCAACAGACATTAATTGGGCGCctgctctgt	mmu-miR-421-5p	CTCATTAAATGTTTGTTGAAT	5'	Diff	gp1a	...........(((((....(((.((((..((((((((((...((((((((((((.(((.........)))))))))))))))...)))).))))))..)))))))....)))))..	104	42.7	-43.4	0	0	0	0	0	0	0	0	0	0	6	0	0	0	0	0	5	0	0	0	0	0	0	0	0	0	0
253	441	hsa-miR-421_R-1	ATCAACAGACATTAATTGGGCG	22	chrX	-	74218368	74218484	gtattcacagtgcctaatccggtgcacattgtaGGCCTCATTAAATGTTTGTTGAatgaaaaaatgaatcATCAACAGACATTAATTGGGCGcctgctctgtgatctccatgggctc	18	hsa-mir-421,bta-mir-421,ptr-mir-421,ppy-mir-421,ggo-mir-421,ppa-mir-421,oga-mir-421,cfa-mir-421,pal-mir-421,mml-mir-421,eca-mir-421,cja-mir-421,nle-mir-421,ocu-mir-421,mmu-mir-421,rno-mir-421,ssc-mir-421,chi-mir-421,	hsa-mir-421	gcacattgtaggcctcattaaatgtttgttgaatgaaaaaatgaatcATCAACAGACATTAATTGGGCGCctgctctgtgatctc	hsa-miR-421	ATCAACAGACATTAATTGGGCGC	3'	Diff	gp1a	...........(((((....(((.((((..((((((((((...((((((((((((.(((.........)))))))))))))))...)))).))))))..)))))))....)))))..	104	42.7	-43.4	201	157	276	270	199	258	315	984	528	596	2136	537	161	250	175	313	579	626	470	346.422	321.39	359.261	311.772	352.859	339.86	317.478	501.169
254	442	hsa-miR-422a_1ss10AG	ACTGGACTTGGGGTCAGAAGGC	22	chr15	-	63870930	63871019	gagagaagcACTGGACTTAGGGTCAGAAGGCctgagtctctctgctgcagatgggctctctgtccctgagccaagctttgtcctccctgg	2	hsa-mir-422a,ptr-mir-422a,	hsa-mir-422a	gagagaagcACTGGACTTAGGGTCAGAAGGCctgagtctctctgctgcagatgggctctctgtccctgagccaagctttgtcctccctgg	hsa-miR-422a	ACTGGACTTAGGGTCAGAAGGC	5'	Diff	gp1a	(((.(((((..(((.(((((((.((((..((((..((((.........))))))))..)))).)))))))))).)))))...))).....	85	57.8	-37.4	0	0	0	0	0	0	0	6	0	0	0	0	0	0	0	0	0	0	0	0	0	0	0	0	0	0	3.05591
255	443	hsa-miR-423-5p	TGAGGGGCAGAGAGCGAGACTTT	23	chr17	+	30117025	30117215	ccgtacattttcccggatggaagcccgaagtttgagggagaaacttgtgaggaaataaaggaagttaggcTGAGGGGCAGAGAGCGAGACTTTtctattttccaaaAGCTCGGTCTGAGGCCCCTCAGTcttgcttcctaacccgcgcttgagtttctccccgcttggatgctctcaggggcagtgtgaag	25	hsa-mir-423,ptr-mir-423,ppy-mir-423,ggo-mir-423,ppa-mir-423,nle-mir-423,oga-mir-423,dma-mir-423,sbo-mir-423,cfa-mir-423a,cpo-mir-423,pal-mir-423,dno-mir-423,ocu-mir-423,tch-mir-423,mml-mir-423,bta-mir-423,cja-mir-423,mmu-mir-423,eca-mir-423,efu-mir-423,rno-mir-423,ssc-mir-423,chi-mir-423,cgr-mir-423,	hsa-mir-423	ataaaggaagttaggcTGAGGGGCAGAGAGCGAGACTTTtctattttccaaaAGCTCGGTCTGAGGCCCCTCAGTcttgcttcctaacccgcgc	hsa-miR-423-5p	TGAGGGGCAGAGAGCGAGACTTT	5'	Yes	gp1a	...((((((..(((...((..(((((.((((..(.((((((((((((((.((......((((((..((((((((((((..(((.((((.(((((.........))))))))).)))...))))))))))))..))))))...)).)))..))))))))))))))))))..)))..)))))..))))))...	185	52.4	-87.2	34485	32681	39880	52566	29665	34322	64047	130163	59732	62974	174581	78034	37307	56975	31025	37662	45289	75056	57404	59434.6	66900.3	51910.5	60698.6	52600.9	45212	64550.8	66294.4
255	444	hsa-miR-423-3p	AGCTCGGTCTGAGGCCCCTCAGT	23	chr17	+	30117025	30117215	ccgtacattttcccggatggaagcccgaagtttgagggagaaacttgtgaggaaataaaggaagttaggcTGAGGGGCAGAGAGCGAGACTTTtctattttccaaaAGCTCGGTCTGAGGCCCCTCAGTcttgcttcctaacccgcgcttgagtttctccccgcttggatgctctcaggggcagtgtgaag	25	hsa-mir-423,ptr-mir-423,ppy-mir-423,ggo-mir-423,ppa-mir-423,nle-mir-423,oga-mir-423,dma-mir-423,sbo-mir-423,cfa-mir-423a,cpo-mir-423,pal-mir-423,dno-mir-423,ocu-mir-423,tch-mir-423,mml-mir-423,bta-mir-423,cja-mir-423,mmu-mir-423,eca-mir-423,efu-mir-423,rno-mir-423,ssc-mir-423,chi-mir-423,cgr-mir-423,	hsa-mir-423	ataaaggaagttaggcTGAGGGGCAGAGAGCGAGACTTTtctattttccaaaAGCTCGGTCTGAGGCCCCTCAGTcttgcttcctaacccgcgc	hsa-miR-423-3p	AGCTCGGTCTGAGGCCCCTCAGT	3'	Yes	gp1a	...((((((..(((...((..(((((.((((..(.((((((((((((((.((......((((((..((((((((((((..(((.((((.(((((.........))))))))).)))...))))))))))))..))))))...)).)))..))))))))))))))))))..)))..)))))..))))))...	185	52.4	-87.2	6765	6010	8859	12028	5646	8605	16262	11208	12807	15607	38209	17815	7608	6968	6886	11247	9305	11203	6649	11659.4	12302.9	11531.5	13888.9	10011.3	11335.3	16389.9	5708.44
256	445	hsa-miR-424-5p_R-1	CAGCAGCAATTCATGTTTTGA	21	chrX	-	134546606	134546729	atcccccttcattgactccgaggggataCAGCAGCAATTCATGTTTTGAagtgttctaaatggttCAAAACGTGAGGCGCTGCTATaccccctcgtggggaaggtagaaggtggggtctgccgg	20	hsa-mir-424,ppy-mir-424,mml-mir-424,ptr-mir-424,ggo-mir-424,ppa-mir-424,nle-mir-424,cja-mir-424,mmr-mir-424,dno-mir-424,sbo-mir-424,bta-mir-424,eca-mir-424,cfa-mir-424,efu-mir-424,ssc-mir-424,pal-mir-424,ocu-mir-424,chi-mir-424,tch-mir-424,	hsa-mir-424	cgaggggataCAGCAGCAATTCATGTTTTGAAgtgttctaaatggttCAAAACGTGAGGCGCTGCTATaccccctcgtggggaaggtagaaggtgggg	hsa-miR-424-5p	CAGCAGCAATTCATGTTTTGAA	5'	Diff	gp1a	((((((((((.((..((((((((((.((.((((((..(((((((((((((..(((...)))..)))))))))))))..)))))).)).))))))).)))..))...))))).))))).......	117	52.4	-58.6	266	256	418	330	499	395	663	2794	1800	2427	5934	552	132	226	277	988	1940	2077	1482	458.449	524.05	544.097	381.055	884.808	520.329	668.215	1423.04
256	446	hsa-miR-424-3p	CAAAACGTGAGGCGCTGCTAT	21	chrX	-	134546606	134546729	atcccccttcattgactccgaggggataCAGCAGCAATTCATGTTTTGAagtgttctaaatggttCAAAACGTGAGGCGCTGCTATaccccctcgtggggaaggtagaaggtggggtctgccgg	20	hsa-mir-424,ppy-mir-424,mml-mir-424,ptr-mir-424,ggo-mir-424,ppa-mir-424,nle-mir-424,cja-mir-424,mmr-mir-424,dno-mir-424,sbo-mir-424,bta-mir-424,eca-mir-424,cfa-mir-424,efu-mir-424,ssc-mir-424,pal-mir-424,ocu-mir-424,chi-mir-424,tch-mir-424,	hsa-mir-424	cgaggggataCAGCAGCAATTCATGTTTTGAAgtgttctaaatggttCAAAACGTGAGGCGCTGCTATaccccctcgtggggaaggtagaaggtgggg	hsa-miR-424-3p	CAAAACGTGAGGCGCTGCTAT	3'	Yes	gp1a	((((((((((.((..((((((((((.((.((((((..(((((((((((((..(((...)))..)))))))))))))..)))))).)).))))))).)))..))...))))).))))).......	117	52.4	-58.6	162	198	275	279	325	208	636	810	550	446	1474	457	110	160	196	311	493	411	328	279.206	405.32	357.959	322.165	576.278	273.996	641.003	412.548
257	447	hsa-miR-425-5p	AATGACACGATCACTCCCGTTGA	23	chr3	-	49020148	49020234	gaaagcgctttggAATGACACGATCACTCCCGTTGAgtgggcacccgagaagcCATCGGGAATGTCGTGTCCGCCcagtgctctttc	18	hsa-mir-425,ppy-mir-425,ptr-mir-425,mml-mir-425,mmr-mir-425,mmu-mir-425,bta-mir-425,mdo-mir-425,cfa-mir-425,cpo-mir-425,rno-mir-425,ssc-mir-425,pal-mir-425,dno-mir-425,ocu-mir-425,chi-mir-425,cgr-mir-425,tch-mir-425,	hsa-mir-425	gaaagcgctttggAATGACACGATCACTCCCGTTGAgtgggcacccgagaagccATCGGGAATGTCGTGTCCGCCCagtgctctttc	hsa-miR-425-5p	AATGACACGATCACTCCCGTTGA	5'	Yes	gp1a	(((((.((..(((...(((((((((((((.....)))))....(((((.......)))))...))))))))...)))..)).)))))	87	57.5	-34.7	1362	1295	1410	2339	1987	1860	2673	11800	5493	4954	17039	4356	1318	2113	1582	2823	5792	7288	3437	2347.39	2650.95	1835.35	2700.87	3523.27	2450.16	2694.03	6009.96
257	448	hsa-miR-425-3p_L+1R-1	CATCGGGAATGTCGTGTCCGCC	22	chr3	-	49020148	49020234	gaaagcgctttggAATGACACGATCACTCCCGTTGAgtgggcacccgagaagcCATCGGGAATGTCGTGTCCGCCcagtgctctttc	18	hsa-mir-425,ppy-mir-425,ptr-mir-425,mml-mir-425,mmr-mir-425,mmu-mir-425,bta-mir-425,mdo-mir-425,cfa-mir-425,cpo-mir-425,rno-mir-425,ssc-mir-425,pal-mir-425,dno-mir-425,ocu-mir-425,chi-mir-425,cgr-mir-425,tch-mir-425,	hsa-mir-425	gaaagcgctttggAATGACACGATCACTCCCGTTGAgtgggcacccgagaagccATCGGGAATGTCGTGTCCGCCCagtgctctttc	hsa-miR-425-3p	ATCGGGAATGTCGTGTCCGCCC	3'	Diff	gp1a	(((((.((..(((...(((((((((((((.....)))))....(((((.......)))))...))))))))...)))..)).)))))	87	57.5	-34.7	412	465	432	805	520	575	887	1933	1112	1095	4448	1100	442	520	465	748	850	1146	811	710.078	951.887	562.321	929.543	922.044	757.441	893.977	984.513
258	449	hsa-miR-429	TAATACTGTCTGGTAAAACCGT	22	chr1	+	1168985	1169095	ccggaggccacccacaccaccgccggccgatgggcgtcttaccagacatggttagacctggccctctgtcTAATACTGTCTGGTAAAACCGTccatccgctgcctgatcac	5	hsa-mir-429,ppy-mir-429,ggo-mir-429,mml-mir-429,cja-mir-429,	hsa-mir-429	cgccggccgatgggcgtcttaccagacatggttagacctggccctctgtcTAATACTGTCTGGTAAAACCGTccatccgctgc	hsa-miR-429	TAATACTGTCTGGTAAAACCGT	3'	Yes	gp1a	.(((.((.........)).))).((((.((((((((..((((((((((..(((((((..........)))))))..))))))))))...)))))))).)))).........	79	60.4	-44	79	52	119	88	42	101	52	232	119	246	579	167	58	27	131	283	261	188	225	136.156	106.448	154.899	101.615	74.4728	133.046	52.409	118.162
259	450	hsa-miR-431-5p_R-1	TGTCTTGCAGGCCGTCATGC	20	chr14	+	100881007	100881157	tcctgcttgtcctgcgaggTGTCTTGCAGGCCGTCATGCaggccacactgacggtaacgttgcaggtcgtcttgcagggcttctcgcaagacgacatcctcatcaccaacgacgtgcagctccaggtagcggttctgacgcagggcaggga	11	hsa-mir-431,ppy-mir-431,mml-mir-431,ptr-mir-431,ggo-mir-431,mmu-mir-431,bta-mir-431,eca-mir-431,rno-mir-431,cpo-mir-431,oar-mir-431,	hsa-mir-431	tcctgcttgtcctgcgaggTGTCTTGCAGGCCGTCATGCAggccacactgacggtaacgttgCAGGTCGTCTTGCAGGGCTTCTcgcaagacgacatcctcatcaccaacgacg	hsa-miR-431-5p	TGTCTTGCAGGCCGTCATGCA	5'	Diff	gp1a	.....(((((((((((.((((...(((.((((........)))).....((((....))))))).((((((((((..(....)..))))))))))........)))).........(((..((.......))..))).)))))))))))..	16	60.3	-61.6	0	0	5	74	0	0	7	0	54	60	298	157	15	35	31	13	16	72	16	0	0	6.50834	85.4487	0	0	7.05506	0
260	451	hsa-miR-432-5p_1ss23GT	TCTTGGAGTAGGTCATTGGGTGT	23	chr14	+	100884476	100884585	cgttgcatgactcctccaggTCTTGGAGTAGGTCATTGGGTGGatcctctatttccttacgtgggccaCTGGATGGCTCCTCCATGTCTtggagtagatcagtgggcagc	19	hsa-mir-432,ppy-mir-432,ptr-mir-432,ggo-mir-432,ppa-mir-432,mml-mir-432,cja-mir-432,dma-mir-432,bta-mir-432,chi-mir-432,oar-mir-432,eca-mir-432,cfa-mir-432,ssc-mir-432,cpo-mir-432,pal-mir-432,dno-mir-432,ocu-mir-432,tch-mir-432,	hsa-mir-432	tgactcctccaggTCTTGGAGTAGGTCATTGGGTGGatcctctatttccttacgtgggccaCTGGATGGCTCCTCCATGTCTtggagtagatca	hsa-miR-432-5p	TCTTGGAGTAGGTCATTGGGTGG	5'	Diff	gp1a	.(((((.(((((.(((((((...(((((..((((((..(((((.(((...............))))))))..)))))).)))))...))))))).)).)))....)))))	109	54.5	-44	55	82	67	401	59	31	127	80	369	766	1361	951	131	159	208	99	51	387	163	94.792	167.86	87.2118	463.04	104.617	40.8359	127.999	40.7455
260	452	hsa-miR-432-3p	CTGGATGGCTCCTCCATGTCT	21	chr14	+	100884476	100884585	cgttgcatgactcctccaggTCTTGGAGTAGGTCATTGGGTGGatcctctatttccttacgtgggccaCTGGATGGCTCCTCCATGTCTtggagtagatcagtgggcagc	19	hsa-mir-432,ppy-mir-432,ptr-mir-432,ggo-mir-432,ppa-mir-432,mml-mir-432,cja-mir-432,dma-mir-432,bta-mir-432,chi-mir-432,oar-mir-432,eca-mir-432,cfa-mir-432,ssc-mir-432,cpo-mir-432,pal-mir-432,dno-mir-432,ocu-mir-432,tch-mir-432,	hsa-mir-432	tgactcctccaggTCTTGGAGTAGGTCATTGGGTGGatcctctatttccttacgtgggccaCTGGATGGCTCCTCCATGTCTtggagtagatca	hsa-miR-432-3p	CTGGATGGCTCCTCCATGTCT	3'	Yes	gp1a	.(((((.(((((.(((((((...(((((..((((((..(((((.(((...............))))))))..)))))).)))))...))))))).)).)))....)))))	109	54.5	-44	0	0	0	0	0	0	0	0	0	0	8	0	0	0	0	0	0	0	0	0	0	0	0	0	0	0	0
261	453	hsa-miR-433-5p_R-1	TACGGTGAGCCTGTCATTATT	21	chr14	+	100881877	100882006	acccaatgcccggggagaagTACGGTGAGCCTGTCATTATTcagagaggctagatcctctgtgttgagaaggATCATGATGGGCTCCTCGGTGTtctccaggtagcggcaccacaccatgaaggcagccc	16	hsa-mir-433,ppy-mir-433,rno-mir-433,ptr-mir-433,ggo-mir-433,mml-mir-433,mmu-mir-433,bta-mir-433,eca-mir-433,cfa-mir-433,cpo-mir-433,pal-mir-433,dno-mir-433,ocu-mir-433,chi-mir-433,oar-mir-433,	hsa-mir-433	ccggggagaagTACGGTGAGCCTGTCATTATTCagagaggctagatcctctgtgttgagaaggATCATGATGGGCTCCTCGGTGTtctccagg	hsa-miR-433-5p	TACGGTGAGCCTGTCATTATTC	5'	Diff	gp1a	......((((...((((((...((..(((((..((((.(((((.(((((......))))).))........))).))))..)))))..))...)))))).(((......)))..........))))....	86	56.2	-44.4	0	0	0	0	0	0	0	0	0	0	5	0	0	0	0	0	0	0	0	0	0	0	0	0	0	0	0
261	454	hsa-miR-433-3p	ATCATGATGGGCTCCTCGGTGT	22	chr14	+	100881877	100882006	acccaatgcccggggagaagTACGGTGAGCCTGTCATTATTcagagaggctagatcctctgtgttgagaaggATCATGATGGGCTCCTCGGTGTtctccaggtagcggcaccacaccatgaaggcagccc	16	hsa-mir-433,ppy-mir-433,rno-mir-433,ptr-mir-433,ggo-mir-433,mml-mir-433,mmu-mir-433,bta-mir-433,eca-mir-433,cfa-mir-433,cpo-mir-433,pal-mir-433,dno-mir-433,ocu-mir-433,chi-mir-433,oar-mir-433,	hsa-mir-433	ccggggagaagTACGGTGAGCCTGTCATTATTCagagaggctagatcctctgtgttgagaaggATCATGATGGGCTCCTCGGTGTtctccagg	hsa-miR-433-3p	ATCATGATGGGCTCCTCGGTGT	3'	Yes	gp1a	......((((...((((((...((..(((((..((((.(((((.(((((......))))).))........))).))))..)))))..))...)))))).(((......)))..........))))....	86	56.2	-44.4	13	39	29	182	23	24	59	23	146	233	588	441	46	43	71	66	48	115	76	22.4054	79.8357	37.7484	210.158	40.7827	31.6149	59.4641	11.7143
262	455	hsa-miR-449c-5p_L-1	AGGCAGTGTATTGCTAGCGGCTGT	24	chr5	-	55172246	55172356	aaagctgggatgtgtcaggtAGGCAGTGTATTGCTAGCGGCTGTtaatgattttaacagttgctagttgcactcctctctgttgcattcagaagcacgccccccaaagaaa	3	hsa-mir-449c,ptr-mir-449c,cja-mir-449c,	hsa-mir-449c	gctgggatgtgtcaggTAGGCAGTGTATTGCTAGCGGCTGTtaatgattttaacagTTGCTAGTTGCACTCCTCTCTGTtgcattcagaagc	hsa-miR-449c-5p	TAGGCAGTGTATTGCTAGCGGCTGT	5'	Diff	gp1a	...(((.((((((..(((..(((.((((((..((((((..(((((((.....)))))))..)))))))))))))))..)))..))))))...)))................	92	46.8	-44.5	0	9	0	0	0	0	0	6	0	0	13	0	0	0	0	0	0	0	0	0	18.4236	0	0	0	0	0	3.05591
263	456	hsa-miR-449a	TGGCAGTGTATTGTTAGCTGGT	22	chr5	-	55170532	55170622	ctgtgtgtgatgagcTGGCAGTGTATTGTTAGCTGGTtgaatatgtgaatggcatcggctaacatgcaactgctgtcttattgcatataca	12	hsa-mir-449a,ppy-mir-449a,mml-mir-449a,cja-mir-449a,bta-mir-449a,chi-mir-449a,eca-mir-449a,cfa-mir-449a,efu-mir-449,pal-mir-449a,dno-mir-449a,ocu-mir-449a,	hsa-mir-449a	ctgtgtgtgatgagcTGGCAGTGTATTGTTAGCTGGTtgaatatgtgaatggcatcggctaacatgcaactgctgtcttattgcatataca	hsa-miR-449a	TGGCAGTGTATTGTTAGCTGGT	5'	Yes	gp1a	.((((((..(((((..(((((((((.(((((((((((....(((....)))..))))))))))))))).)))))..)))))..))))))..	88	42.9	-39.1	0	6	0	0	0	0	0	6	0	0	31	0	0	0	0	0	0	0	5	0	12.2824	0	0	0	0	0	3.05591
264	457	hsa-miR-449b-5p_R+1_1ss12TC	AGGCAGTGTATCGTTAGCTGGCT	23	chr5	-	55170646	55170742	tgacctgaatcaggtAGGCAGTGTATTGTTAGCTGGCTgcttgggtcaagtcagcagccacaactaccctgccacttgcttctggataaattcttct	6	hsa-mir-449b,ptr-mir-449b,ppy-mir-449b,mml-mir-449b,bta-mir-449b,chi-mir-449b,	hsa-mir-449b	tgacctgaatcaggtAGGCAGTGTATTGTTAGCTGGCtgcttgggtcaagtcagCAGCCACAACTACCCTGCCACTtgcttctggataaattcttct	hsa-miR-449b-5p	AGGCAGTGTATTGTTAGCTGGC	5'	Diff	gp1a	...((.(((.(((((.(((((.(((((((.....(((((((..((.....))))))))))))).))).)))))))))).))).))............	82	48.5	-35	0	0	0	0	0	0	0	0	0	0	5	0	0	0	0	0	0	0	0	0	0	0	0	0	0	0	0
265	458	hsa-miR-450a-5p	TTTTGCGATGTGTTCCTAATAT	22	chrX	-	134540341	134540431	aaacgatactaaactgtTTTTGCGATGTGTTCCTAATATgcactataaatatATTGGGAACATTTTGCATGTATagttttgtatcaatata	14	hsa-mir-450a-1,ptr-mir-450a-1,ppy-mir-450a-1,ppa-mir-450a-1,nle-mir-450a-1,mml-mir-450a-1,cja-mir-450b,mmu-mir-450a-1,eca-mir-450a,cfa-mir-450a,dno-mir-450a,ocu-mir-450a-1,cgr-mir-450a,tch-mir-450a-1,	hsa-mir-450a-1	aaacgatactaaactgtTTTTGCGATGTGTTCCTAATATgcactataaatatATTGGGAACATTTTGCATGTATagttttgtatcaatata	hsa-miR-450a-5p	TTTTGCGATGTGTTCCTAATAT	5'	Yes	gp1a	....(((((.(((((((...(((((..(((((((((((((.........)))))))))))))..)))))...))))))).)))))......	81	27.5	-34.3	79.5	118	166.5	104	167	154	124.5	488	447.5	467	1702.5	237	90	136	170	292.5	406	284.5	203.5	137.018	241.554	216.728	120.09	296.118	202.862	125.479	248.547
265	459	hsa-miR-450a-1-3p	ATTGGGAACATTTTGCATGTAT	22	chrX	-	134540341	134540431	aaacgatactaaactgtTTTTGCGATGTGTTCCTAATATgcactataaatatATTGGGAACATTTTGCATGTATagttttgtatcaatata	14	hsa-mir-450a-1,ptr-mir-450a-1,ppy-mir-450a-1,ppa-mir-450a-1,nle-mir-450a-1,mml-mir-450a-1,cja-mir-450b,mmu-mir-450a-1,eca-mir-450a,cfa-mir-450a,dno-mir-450a,ocu-mir-450a-1,cgr-mir-450a,tch-mir-450a-1,	hsa-mir-450a-1	aaacgatactaaactgtTTTTGCGATGTGTTCCTAATATgcactataaatatATTGGGAACATTTTGCATGTATagttttgtatcaatata	hsa-miR-450a-1-3p	ATTGGGAACATTTTGCATGTAT	3'	Yes	gp1a	....(((((.(((((((...(((((..(((((((((((((.........)))))))))))))..)))))...))))))).)))))......	81	27.5	-34.3	0	0	5	0	5	11	0	28	15	18	59	6	0	0	0	24	9	27	15	0	0	6.50834	0	8.86581	14.4902	0	14.2609
266	460	hsa-miR-450b-5p_R-1	TTTTGCAATATGTTCCTGAAT	21	chrX	-	134540161	134540272	aatgtaagatgcagaattatTTTTGCAATATGTTCCTGAATatgtaatataagtgtattgggatcattttgcatccatagttttgtatcaacatatggagaaaagtctagga	13	hsa-mir-450b,ppy-mir-450b,ptr-mir-450b,ggo-mir-450b,mml-mir-450b,nle-mir-450b,bta-mir-450b,eca-mir-450b,cfa-mir-450b,ssc-mir-450b,pal-mir-450b,dno-mir-450b,ocu-mir-450b,	hsa-mir-450b	gcagaattatTTTTGCAATATGTTCCTGAATAtgtaatataagtgtaTTGGGATCATTTTGCATCCATAgttttgtat	hsa-miR-450b-5p	TTTTGCAATATGTTCCTGAATA	5'	Diff	gp1a	.((((..(((((((((((((...(((((.(((.((((.((((..(.......)..)))))))).))).)))))...))))))))))))).)))).((((......))))...	93	29.5	-31.1	146	305	360	246	506	265	474	673	455	635	1741	447	166	214	213	369	410	315	334	251.63	624.356	468.601	284.059	897.22	349.082	477.728	342.771
267	461	hsa-miR-450a-5p	TTTTGCGATGTGTTCCTAATAT	22	chrX	-	134540495	134540607	ccaaagaaagatgctaaactatTTTTGCGATGTGTTCCTAATATgtaatataaatgtaTTGGGGACATTTTGCATTCATagttttgtatcaataatatggggaaaagaggcta	20	hsa-mir-450a-2,mml-mir-450a-2,ptr-mir-450a-2,ppy-mir-450a-2,ggo-mir-450a,ppa-mir-450a-2,nle-mir-450a-2,mmu-mir-450a-2,bta-mir-450a-2,bta-mir-450a-1,eca-mir-450c,efu-mir-450,rno-mir-450b-2,rno-mir-450b-1,ssc-mir-450c,cpo-mir-450a-2,cpo-mir-450a-1,pal-mir-450a-1,ocu-mir-450a-2,chi-mir-450,	hsa-mir-450a-2	ccaaagaaagatgctaaactatTTTTGCGATGTGTTCCTAATATgtaatataaatgtATTGGGGACATTTTGCATTCATagttttgtatcaataatatgg	hsa-miR-450a-5p	TTTTGCGATGTGTTCCTAATAT	5'	Yes	gp1a	(((......(((((.(((((((...(((((..(((((((((((..(.......)..)))))))))))..)))))...))))))).))))).......))).............	81	31	-35	79.5	118	166.5	104	167	154	124.5	488	447.5	467	1702.5	237	90	136	170	292.5	406	284.5	203.5	137.018	241.554	216.728	120.09	296.118	202.862	125.479	248.547
267	462	hsa-miR-450a-2-3p_L-1	TTGGGGACATTTTGCATTCAT	21	chrX	-	134540495	134540607	ccaaagaaagatgctaaactatTTTTGCGATGTGTTCCTAATATgtaatataaatgtaTTGGGGACATTTTGCATTCATagttttgtatcaataatatggggaaaagaggcta	20	hsa-mir-450a-2,mml-mir-450a-2,ptr-mir-450a-2,ppy-mir-450a-2,ggo-mir-450a,ppa-mir-450a-2,nle-mir-450a-2,mmu-mir-450a-2,bta-mir-450a-2,bta-mir-450a-1,eca-mir-450c,efu-mir-450,rno-mir-450b-2,rno-mir-450b-1,ssc-mir-450c,cpo-mir-450a-2,cpo-mir-450a-1,pal-mir-450a-1,ocu-mir-450a-2,chi-mir-450,	hsa-mir-450a-2	ccaaagaaagatgctaaactatTTTTGCGATGTGTTCCTAATATgtaatataaatgtATTGGGGACATTTTGCATTCATagttttgtatcaataatatgg	hsa-miR-450a-2-3p	ATTGGGGACATTTTGCATTCAT	3'	Diff	gp1a	(((......(((((.(((((((...(((((..(((((((((((..(.......)..)))))))))))..)))))...))))))).))))).......))).............	81	31	-35	0	13	5	0	6	0	9	5	0	12	50	0	0	5	0	0	26	0	0	0	26.6119	6.50834	0	10.639	0	9.07079	2.54659
268	463	hsa-miR-451a_R-1	AAACCGTTACCATTACTGAGT	21	chr17	-	28861362	28861440	cttgggaatggcaaggAAACCGTTACCATTACTGAGTTTAGTAATGGTAATGGTTCTcttgctatacccagaaaacgtg	14	hsa-mir-451a,ppy-mir-451,ptr-mir-451,mml-mir-451,cja-mir-451,mmu-mir-451a,bta-mir-451,chi-mir-451,cfa-mir-451,rno-mir-451,cpo-mir-451,dno-mir-451,ocu-mir-451,cgr-mir-451a,	hsa-mir-451a	cttgggaatggcaaggAAACCGTTACCATTACTGAGTTtagtaatggtaatggttctcttgctatacccaga	hsa-miR-451a	AAACCGTTACCATTACTGAGTT	5'	Diff	gp1a	.(((((.((((((((..(((((((((((((((((....)))))))))))))))))..)))))))).)))))........	70	41.8	-44.8	133322	62872	119108	138070	123525	146021	106622	1528117	370515	256051	904573	233978	84346	185019	88188	143529	462727	584188	251149	229779	128703	155039	159431	219030	192352	107461	778298
268	464	hsa-mir-451a-p3	TTTAGTAATGGTAATGGTTCT	21	chr17	-	28861362	28861440	cttgggaatggcaaggAAACCGTTACCATTACTGAGTTTAGTAATGGTAATGGTTCTcttgctatacccagaaaacgtg	14	hsa-mir-451a,ppy-mir-451,ptr-mir-451,mml-mir-451,cja-mir-451,mmu-mir-451a,bta-mir-451,chi-mir-451,cfa-mir-451,rno-mir-451,cpo-mir-451,dno-mir-451,ocu-mir-451,cgr-mir-451a,	hsa-mir-451a	cttgggaatggcaaggAAACCGTTACCATTACTGAGTTtagtaatggtaatggttctcttgctatacccaga	hsa-mir-451a-p3	TTtagtaatggtaatggttct	3'	New	gp1a	.(((((.((((((((..(((((((((((((((((....)))))))))))))))))..)))))))).)))))........	70	41.8	-44.8	254	103	168	190	112	137	178	1070	175	106	760	309	50	191	59	32	212	231	91	437.767	210.848	218.68	219.395	198.594	180.469	179.4	544.971
269	465	hsa-miR-451b_R-2	TAGCAAGAGAACCATTACCA	20	chr17	+	28861371	28861438	tgggtaTAGCAAGAGAACCATTACCAttactaaactcagtaatggtaacggtttccttgccattccca	1	hsa-mir-451b,	hsa-mir-451b	tgggtaTAGCAAGAGAACCATTACCATTactaaactcagtaatggtaacggtttccttgccattccca	hsa-miR-451b	TAGCAAGAGAACCATTACCATT	5'	Diff	gp1a	.(((.((.(((((..((((.(((((((((((......))))))))))).))))..))))).)).))).	66	41.2	-34.3	0	0	6	0	0	0	0	0	0	0	6	0	0	0	0	0	0	0	0	0	0	7.81001	0	0	0	0	0
270	466	hsa-miR-452-5p	AACTGTTTGCAGAGGAAACTGA	22	chrX	-	151959607	151959719	tataattgctaagcacttacAACTGTTTGCAGAGGAAACTGAgactttgtaactatgtcTCAGTCTCATCTGCAAAGAAGTaagtgctttgccaagctccttgagaggttagg	15	hsa-mir-452,ppy-mir-452,mml-mir-452,ptr-mir-452,ggo-mir-452,cja-mir-452,mmu-mir-452,bta-mir-452,cfa-mir-452,efu-mir-452,rno-mir-452,ssc-mir-452,cpo-mir-452,pal-mir-452,ocu-mir-452,	hsa-mir-452	gctaagcacttacAACTGTTTGCAGAGGAAACTGAgactttgtaactatgtctcagtCTCATCTGCAAAGAAGTAAGTGctttgc	hsa-miR-452-5p	AACTGTTTGCAGAGGAAACTGA	5'	Yes	gp1a	.......((.((((((((((..((..(((((((.((.((((((((...........)))))))).)).)))))))))..)))))))))).)).((.(((.....))).))...	85	40.7	-43.6	74	78	144	144	67	146	257	1058	202	694	1202	152	121	98	126	375	262	277	495	127.538	159.671	187.44	166.279	118.802	192.324	259.022	538.859
270	467	mmu-miR-452-3p_1ss20GA	TCAGTCTCATCTGCAAAGAAGT	22	chrX	-	151959607	151959719	tataattgctaagcacttacAACTGTTTGCAGAGGAAACTGAgactttgtaactatgtcTCAGTCTCATCTGCAAAGAAGTaagtgctttgccaagctccttgagaggttagg	15	hsa-mir-452,ppy-mir-452,mml-mir-452,ptr-mir-452,ggo-mir-452,cja-mir-452,mmu-mir-452,bta-mir-452,cfa-mir-452,efu-mir-452,rno-mir-452,ssc-mir-452,cpo-mir-452,pal-mir-452,ocu-mir-452,	mmu-mir-452	gctaagcagttacaacTGTTTGCAGAGGAAACTGAGACtttataactatgtcTCAGTCTCATCTGCAAAGAGGTaagtgctttgc	mmu-miR-452-3p	TCAGTCTCATCTGCAAAGAGGT	3'	Diff	gp1a	.......((.((((((((((..((..(((((((.((.((((((((...........)))))))).)).)))))))))..)))))))))).)).((.(((.....))).))...	85	40.7	-43.6	5	0	8	0	8	0	0	99	11	29	81	6	8	0	0	22	32	23	25	8.61745	0	10.4133	0	14.1853	0	0	50.4225
271	468	hsa-miR-454-5p_R-1	ACCCTATCAATATTGTCTCTG	21	chr17	-	59137751	59137879	aaaaaattctgtttatcaccagatcctagaACCCTATCAATATTGTCTCTGctgtgtaaatagttctgagTAGTGCAATATTGCTTATAGGGTtttggtgtttggaaagaacaatgggcaggctgcaga	14	hsa-mir-454,ptr-mir-454,ppy-mir-454,ggo-mir-454,mml-mir-454,nle-mir-454,bta-mir-454,eca-mir-454,cfa-mir-454,ssc-mir-454,cpo-mir-454,pal-mir-454,dno-mir-454,chi-mir-454,	hsa-mir-454	tctgtttatcaccagatcctagaACCCTATCAATATTGTCTCTGCtgtgtaaatagttctgagTAGTGCAATATTGCTTATAGGGTtttggtgtttggaaagaacaatgggcagg	hsa-miR-454-5p	ACCCTATCAATATTGTCTCTGC	5'	Diff	gp1a	.......(((((..(((.(((((..((((((((((((((((((((((((.(((((....)))))...)))....)))))))))...))))))))))))..)))))...))....)..))))).......	115	38	-40.2	34	8	38	30	38	21	25	115	76	55	233	68	24	30	33	65	62	67	59	58.5987	16.3766	49.4634	34.6414	67.3802	27.6631	25.1967	58.5716
271	469	hsa-miR-454-3p	TAGTGCAATATTGCTTATAGGGT	23	chr17	-	59137751	59137879	aaaaaattctgtttatcaccagatcctagaACCCTATCAATATTGTCTCTGctgtgtaaatagttctgagTAGTGCAATATTGCTTATAGGGTtttggtgtttggaaagaacaatgggcaggctgcaga	14	hsa-mir-454,ptr-mir-454,ppy-mir-454,ggo-mir-454,mml-mir-454,nle-mir-454,bta-mir-454,eca-mir-454,cfa-mir-454,ssc-mir-454,cpo-mir-454,pal-mir-454,dno-mir-454,chi-mir-454,	hsa-mir-454	tctgtttatcaccagatcctagaACCCTATCAATATTGTCTCTGCtgtgtaaatagttctgagTAGTGCAATATTGCTTATAGGGTtttggtgtttggaaagaacaatgggcagg	hsa-miR-454-3p	TAGTGCAATATTGCTTATAGGGT	3'	Yes	gp1a	.......(((((..(((.(((((..((((((((((((((((((((((((.(((((....)))))...)))....)))))))))...))))))))))))..)))))...))....)..))))).......	115	38	-40.2	100	43	83	153	108	162	93	484	395	331	1141	330	40	38	55	134	517	434	152	172.349	88.024	108.038	176.671	191.502	213.401	93.7315	246.51
272	470	hsa-miR-455-5p	TATGTGCCTTTGGACTACATCG	22	chr9	+	114209417	114209529	gcgagcgcctgcgcccttccctggcgtgagggTATGTGCCTTTGGACTACATCGtggaagccagcaccatGCAGTCCATGGGCATATACACTtgcctcaaggcctatgtcatc	22	hsa-mir-455,ppy-mir-455,mml-mir-455,ptr-mir-455,ggo-mir-455,cja-mir-455,nle-mir-455,oga-mir-455,mmr-mir-455,mmu-mir-455,bta-mir-455,mdo-mir-455,cfa-mir-455,cpo-mir-455,ocu-mir-455,efu-mir-455,rno-mir-455,cgr-mir-455,ssc-mir-455,dno-mir-455,chi-mir-455,tch-mir-455,	hsa-mir-455	tccctggcgtgagggTATGTGCCTTTGGACTACATCGtggaagccagcaccatGCAGTCCATGGGCATATACACttgcctcaaggcctatgtcatc	hsa-miR-455-5p	TATGTGCCTTTGGACTACATCG	5'	Yes	gp1a	(((((.(((((((((.......)))))(((((((((((((..((((((.(((.(((........))).))).))))))..))))))))).....)))).)))))).)))....	71	58.4	-46.8	17	6	24	6	10	23	22	352	61	84	254	27	10	5	34	237	35	124	50	29.2993	12.2824	31.24	6.92827	17.7316	30.2976	22.1731	179.28
272	471	hsa-miR-455-3p_R+1	GCAGTCCATGGGCATATACACT	22	chr9	+	114209417	114209529	gcgagcgcctgcgcccttccctggcgtgagggTATGTGCCTTTGGACTACATCGtggaagccagcaccatGCAGTCCATGGGCATATACACTtgcctcaaggcctatgtcatc	22	hsa-mir-455,ppy-mir-455,mml-mir-455,ptr-mir-455,ggo-mir-455,cja-mir-455,nle-mir-455,oga-mir-455,mmr-mir-455,mmu-mir-455,bta-mir-455,mdo-mir-455,cfa-mir-455,cpo-mir-455,ocu-mir-455,efu-mir-455,rno-mir-455,cgr-mir-455,ssc-mir-455,dno-mir-455,chi-mir-455,tch-mir-455,	hsa-mir-455	tccctggcgtgagggTATGTGCCTTTGGACTACATCGtggaagccagcaccatGCAGTCCATGGGCATATACACttgcctcaaggcctatgtcatc	hsa-miR-455-3p	GCAGTCCATGGGCATATACAC	3'	Diff	gp1a	(((((.(((((((((.......)))))(((((((((((((..((((((.(((.(((........))).))).))))))..))))))))).....)))).)))))).)))....	71	58.4	-46.8	20	20	16	33	17	19	59	357	91	88	267	8	17	13	40	148	52	205	30	34.4698	40.9414	20.8267	38.1055	30.1438	25.0285	59.4641	181.827
273	472	hsa-miR-483-5p	AAGACGGGAGGAAAGAAGGGAG	22	chr11	-	2134111	2134222	ttgctgtgggggagagggggAAGACGGGAGGAAAGAAGGGAGtggttccatcacgcctcctCACTCCTCTCCTCCCGTCTTCTcctctcctgcccttgtctccctgtctcag	3	hsa-mir-483,ggo-mir-483,cja-mir-483,	hsa-mir-483	gagggggAAGACGGGAGGAAAGAAGGGAGtggttccatcacgcctccTCACTCCTCTCCTCCCGTCTTctcctctc	hsa-miR-483-5p	AAGACGGGAGGAAAGAAGGGAG	5'	Yes	gp1a	..((...((((((((.((((((((((((((((.((.((.(((.(((........)))..))).)).)).)))))))))))))))))))))..)))..)).............	97	60.7	-54.1	317	559	457	884	463	618	936	3724	680	1197	2942	850	476	465	549	1272	563	1747	1062	546.347	1144.31	594.863	1020.77	820.974	814.084	943.363	1896.7
273	473	hsa-miR-483-3p_L-1R+2	CACTCCTCTCCTCCCGTCTTCT	22	chr11	-	2134111	2134222	ttgctgtgggggagagggggAAGACGGGAGGAAAGAAGGGAGtggttccatcacgcctcctCACTCCTCTCCTCCCGTCTTCTcctctcctgcccttgtctccctgtctcag	3	hsa-mir-483,ggo-mir-483,cja-mir-483,	hsa-mir-483	gagggggAAGACGGGAGGAAAGAAGGGAGtggttccatcacgcctccTCACTCCTCTCCTCCCGTCTTctcctctc	hsa-miR-483-3p	TCACTCCTCTCCTCCCGTCTT	3'	Diff	gp1a	..((...((((((((.((((((((((((((((.((.((.(((.(((........)))..))).)).)).)))))))))))))))))))))..)))..)).............	97	60.7	-54.1	31	79	69	62	66	87	84	159	96	124	403	95	34	45	48	177	126	192	39	53.4282	161.718	89.8151	71.5922	117.029	114.604	84.6607	80.9816
[truncated: 2,560 more rows]
[truncated: 12 more columns]
